# Supplementary material for: Genetic controllers for enhancing the evolutionary longevity of synthetic gene circuits in bacteria
Source: Nat Commun. 2025 Sep 29;16:8590. doi: 10.1038/s41467-025-63627-4 (PMC12479964; doi:10.1038/s41467-025-63627-4)
Supplement: Supplementary file 4 — Source Data [file 41467_2025_63627_MOESM4_ESM.xlsx]

## Sheet: 2g
	Generating many open-loop samples
	P0	T50	wA		P0	T±10	wA
	5.00518e+06	109.606	0.01		5.00518e+06	20.9819	0.01
	5.05055e+06	109.651	0.0100927		5.05055e+06	21.1722	0.0100927
	5.09985e+06	109.438	0.0101863		5.09985e+06	20.798	0.0101863
	5.15364e+06	109.267	0.0102807		5.15364e+06	20.6433	0.0102807
	5.19487e+06	109.411	0.0103761		5.19487e+06	20.7882	0.0103761
	5.25127e+06	109.233	0.0104723		5.25127e+06	20.4709	0.0104723
	5.30325e+06	109.203	0.0105693		5.30325e+06	20.5195	0.0105693
	5.34071e+06	109.345	0.0106673		5.34071e+06	21.0528	0.0106673
	5.3991e+06	109.035	0.0107662		5.3991e+06	20.4415	0.0107662
	5.44016e+06	109.216	0.0108661		5.44016e+06	21.0563	0.0108661
	5.49157e+06	109.301	0.0109668		5.49157e+06	20.7643	0.0109668
	5.55336e+06	109.078	0.0110685		5.55336e+06	20.5499	0.0110685
	5.60203e+06	109.083	0.0111711		5.60203e+06	20.7737	0.0111711
	5.64483e+06	109.106	0.0112747		5.64483e+06	20.7548	0.0112747
	5.698e+06	109.072	0.0113792		5.698e+06	21.0368	0.0113792
	5.75474e+06	109.129	0.0114847		5.75474e+06	20.6115	0.0114847
	5.81326e+06	109.001	0.0115912		5.81326e+06	20.5692	0.0115912
	5.85432e+06	108.991	0.0116987		5.85432e+06	21.1187	0.0116987
	5.91133e+06	109.02	0.0118071		5.91133e+06	20.8284	0.0118071
	5.97576e+06	108.728	0.0119166		5.97576e+06	20.5408	0.0119166
	6.024e+06	109.045	0.0120271		6.024e+06	20.6913	0.0120271
	6.08441e+06	108.818	0.0121386		6.08441e+06	20.6444	0.0121386
	6.13363e+06	108.901	0.0122511		6.13363e+06	20.8062	0.0122511
	6.1929e+06	108.82	0.0123647		6.1929e+06	20.7546	0.0123647
	6.24794e+06	108.83	0.0124794		6.24794e+06	21.0454	0.0124794
	6.31303e+06	108.806	0.0125951		6.31303e+06	20.5804	0.0125951
	6.3724e+06	108.642	0.0127118		6.3724e+06	20.5903	0.0127118
	6.43364e+06	108.471	0.0128297		6.43364e+06	20.441	0.0128297
	6.47984e+06	108.828	0.0129486		6.47984e+06	20.9932	0.0129486
	6.55404e+06	108.432	0.0130687		6.55404e+06	20.5032	0.0130687
	6.60367e+06	108.623	0.0131899		6.60367e+06	21.0344	0.0131899
	6.67594e+06	108.495	0.0133122		6.67594e+06	20.5787	0.0133122
	6.73775e+06	108.416	0.0134356		6.73775e+06	20.4459	0.0134356
	6.80022e+06	108.271	0.0135602		6.80022e+06	20.7418	0.0135602
	6.85808e+06	108.464	0.0136859		6.85808e+06	20.6733	0.0136859
	6.91349e+06	108.702	0.0138128		6.91349e+06	20.81	0.0138128
	6.9825e+06	108.371	0.0139408		6.9825e+06	20.9555	0.0139408
	7.04429e+06	108.448	0.0140701		7.04429e+06	20.7636	0.0140701
	7.10943e+06	108.388	0.0142005		7.10943e+06	20.8157	0.0142005
	7.17856e+06	108.305	0.0143322		7.17856e+06	20.7575	0.0143322
	7.23874e+06	108.364	0.0144651		7.23874e+06	20.8242	0.0144651
	7.30933e+06	108.259	0.0145992		7.30933e+06	21.0011	0.0145992
	7.37694e+06	108.255	0.0147345		7.37694e+06	20.7807	0.0147345
	7.45479e+06	108.05	0.0148712		7.45479e+06	20.4154	0.0148712
	7.51089e+06	108.358	0.015009		7.51089e+06	21.0942	0.015009
	7.58405e+06	108.122	0.0151482		7.58405e+06	20.6647	0.0151482
	7.66283e+06	107.953	0.0152886		7.66283e+06	20.4366	0.0152886
	7.72163e+06	108.11	0.0154304		7.72163e+06	20.8353	0.0154304
	7.80679e+06	107.966	0.0155734		7.80679e+06	20.4479	0.0155734
	7.87057e+06	108.061	0.0157178		7.87057e+06	20.7148	0.0157178
	7.95534e+06	107.938	0.0158636		7.95534e+06	20.7096	0.0158636
	8.01704e+06	108.079	0.0160106		8.01704e+06	20.7654	0.0160106
	8.08639e+06	108.045	0.0161591		8.08639e+06	20.9641	0.0161591
	8.17904e+06	107.795	0.0163089		8.17904e+06	20.4247	0.0163089
	8.24141e+06	108	0.0164601		8.24141e+06	20.8884	0.0164601
	8.33132e+06	107.56	0.0166127		8.33132e+06	20.52	0.0166127
	8.39068e+06	107.819	0.0167668		8.39068e+06	20.7982	0.0167668
	8.46979e+06	107.928	0.0169222		8.46979e+06	20.9562	0.0169222
	8.55077e+06	107.726	0.0170791		8.55077e+06	21.0142	0.0170791
	8.63144e+06	107.528	0.0172374		8.63144e+06	20.9552	0.0172374
	8.72508e+06	107.42	0.0173973		8.72508e+06	20.3652	0.0173973
	8.79413e+06	107.576	0.0175586		8.79413e+06	20.9297	0.0175586
	8.88619e+06	107.268	0.0177214		8.88619e+06	20.4837	0.0177214
	8.96938e+06	107.453	0.0178857		8.96938e+06	20.6349	0.0178857
	9.04867e+06	107.236	0.0180515		9.04867e+06	20.4334	0.0180515
	9.11877e+06	107.529	0.0182189		9.11877e+06	20.6852	0.0182189
	9.21479e+06	107.329	0.0183878		9.21479e+06	20.7181	0.0183878
	9.30701e+06	107.191	0.0185583		9.30701e+06	20.5501	0.0185583
	9.37559e+06	107.401	0.0187303		9.37559e+06	20.9615	0.0187303
	9.46169e+06	107.189	0.018904		9.46169e+06	20.9713	0.018904
	9.54872e+06	107.196	0.0190792		9.54872e+06	20.7679	0.0190792
	9.64294e+06	107.05	0.0192561		9.64294e+06	20.6082	0.0192561
	9.74228e+06	106.94	0.0194347		9.74228e+06	20.6588	0.0194347
	9.83183e+06	107.003	0.0196149		9.83183e+06	20.5822	0.0196149
	9.92569e+06	106.794	0.0197967		9.92569e+06	20.633	0.0197967
	9.99843e+06	107.049	0.0199803		9.99843e+06	21.06	0.0199803
	1.01171e+07	106.724	0.0201655		1.01171e+07	20.4257	0.0201655
	1.0186e+07	106.943	0.0203525		1.0186e+07	20.7809	0.0203525
	1.03014e+07	106.631	0.0205412		1.03014e+07	20.2864	0.0205412
	1.03925e+07	106.708	0.0207316		1.03925e+07	20.6981	0.0207316
	1.04917e+07	106.625	0.0209238		1.04917e+07	20.6183	0.0209238
	1.05707e+07	106.857	0.0211178		1.05707e+07	20.9318	0.0211178
	1.06753e+07	106.722	0.0213136		1.06753e+07	20.5892	0.0213136
	1.07864e+07	106.444	0.0215112		1.07864e+07	20.5979	0.0215112
	1.08797e+07	106.41	0.0217107		1.08797e+07	20.415	0.0217107
	1.09673e+07	106.557	0.021912		1.09673e+07	20.94	0.021912
	1.10813e+07	106.404	0.0221151		1.10813e+07	20.4221	0.0221151
	1.11888e+07	106.326	0.0223202		1.11888e+07	20.5569	0.0223202
	1.12924e+07	106.335	0.0225271		1.12924e+07	20.4221	0.0225271
	1.13807e+07	106.396	0.022736		1.13807e+07	20.7456	0.022736
	1.15029e+07	106.233	0.0229468		1.15029e+07	20.5691	0.0229468
	1.16145e+07	106.113	0.0231595		1.16145e+07	20.2483	0.0231595
	1.1698e+07	106.296	0.0233742		1.1698e+07	20.9177	0.0233742
	1.18356e+07	105.79	0.023591		1.18356e+07	20.4859	0.023591
	1.19305e+07	106.069	0.0238097		1.19305e+07	20.508	0.0238097
	1.20462e+07	105.897	0.0240304		1.20462e+07	20.3289	0.0240304
	1.21577e+07	105.852	0.0242532		1.21577e+07	20.634	0.0242532
	1.22756e+07	105.637	0.0244781		1.22756e+07	20.2637	0.0244781
	1.2363e+07	105.816	0.024705		1.2363e+07	20.6562	0.024705
	1.24848e+07	105.902	0.0249341		1.24848e+07	20.883	0.0249341
	1.25994e+07	105.858	0.0251653		1.25994e+07	20.8553	0.0251653
	1.27134e+07	105.717	0.0253986		1.27134e+07	20.9181	0.0253986
	1.2829e+07	105.668	0.0256341		1.2829e+07	20.8718	0.0256341
	1.29481e+07	105.684	0.0258717		1.29481e+07	20.6495	0.0258717
	1.30934e+07	105.318	0.0261116		1.30934e+07	20.5578	0.0261116
	1.32104e+07	105.436	0.0263537		1.32104e+07	20.446	0.0263537
	1.33331e+07	105.247	0.026598		1.33331e+07	20.6323	0.026598
	1.34568e+07	105.155	0.0268446		1.34568e+07	20.6084	0.0268446
	1.35815e+07	105.256	0.0270935		1.35815e+07	20.4791	0.0270935
	1.36851e+07	105.398	0.0273447		1.36851e+07	20.8682	0.0273447
	1.38346e+07	105.153	0.0275983		1.38346e+07	20.6004	0.0275983
	1.39628e+07	104.915	0.0278541		1.39628e+07	20.6004	0.0278541
	1.40908e+07	104.886	0.0281124		1.40908e+07	20.4765	0.0281124
	1.4227e+07	104.786	0.028373		1.4227e+07	20.4208	0.028373
	1.43315e+07	104.938	0.0286361		1.43315e+07	20.8907	0.0286361
	1.44877e+07	104.771	0.0289016		1.44877e+07	20.6136	0.0289016
	1.46266e+07	104.723	0.0291696		1.46266e+07	20.5313	0.0291696
	1.47362e+07	104.751	0.02944		1.47362e+07	20.6139	0.02944
	1.48939e+07	104.508	0.029713		1.48939e+07	20.6202	0.029713
	1.50326e+07	104.469	0.0299884		1.50326e+07	20.584	0.0299884
	1.51721e+07	104.473	0.0302665		1.51721e+07	20.2908	0.0302665
	1.53127e+07	104.328	0.0305471		1.53127e+07	20.5754	0.0305471
	1.54294e+07	104.502	0.0308303		1.54294e+07	20.8865	0.0308303
	1.55726e+07	104.485	0.0311162		1.55726e+07	20.8677	0.0311162
	1.57427e+07	104.17	0.0314047		1.57427e+07	20.4346	0.0314047
	1.58654e+07	104.381	0.0316958		1.58654e+07	20.7688	0.0316958
	1.60096e+07	104.236	0.0319897		1.60096e+07	20.678	0.0319897
	1.61849e+07	103.924	0.0322863		1.61849e+07	20.3942	0.0322863
	1.63081e+07	104.166	0.0325856		1.63081e+07	20.6707	0.0325856
	1.64593e+07	104.141	0.0328877		1.64593e+07	20.8545	0.0328877
	1.66464e+07	103.804	0.0331927		1.66464e+07	20.4093	0.0331927
	1.67805e+07	103.773	0.0335004		1.67805e+07	20.5283	0.0335004
	1.69212e+07	103.779	0.033811		1.69212e+07	20.7672	0.033811
	1.7106e+07	103.499	0.0341245		1.7106e+07	20.4181	0.0341245
	1.72644e+07	103.504	0.0344409		1.72644e+07	20.4166	0.0344409
	1.74244e+07	103.527	0.0347602		1.74244e+07	20.4246	0.0347602
	1.75852e+07	103.333	0.0350825		1.75852e+07	20.4447	0.0350825
	1.7758e+07	103.145	0.0354077		1.7758e+07	20.4404	0.0354077
	1.79136e+07	103.258	0.035736		1.79136e+07	20.3399	0.035736
	1.80504e+07	103.305	0.0360673		1.80504e+07	20.539	0.0360673
	1.82465e+07	103.129	0.0364017		1.82465e+07	20.2404	0.0364017
	1.84166e+07	102.934	0.0367392		1.84166e+07	20.2528	0.0367392
	1.85572e+07	103.165	0.0370799		1.85572e+07	20.7155	0.0370799
	1.87456e+07	103.026	0.0374237		1.87456e+07	20.6709	0.0374237
	1.89327e+07	102.79	0.0377706		1.89327e+07	20.3966	0.0377706
	1.91092e+07	102.757	0.0381208		1.91092e+07	20.3902	0.0381208
	1.92572e+07	102.852	0.0384743		1.92572e+07	20.6916	0.0384743
	1.94641e+07	102.609	0.038831		1.94641e+07	20.4149	0.038831
	1.96456e+07	102.478	0.039191		1.96456e+07	20.2796	0.039191
	1.97955e+07	102.587	0.0395544		1.97955e+07	20.6879	0.0395544
	2.00114e+07	102.401	0.0399211		2.00114e+07	20.3784	0.0399211
	2.01819e+07	102.364	0.0402912		2.01819e+07	20.6188	0.0402912
	2.03859e+07	102.06	0.0406648		2.03859e+07	20.371	0.0406648
	2.054e+07	102.178	0.0410418		2.054e+07	20.5088	0.0410418
	2.07336e+07	102.124	0.0414223		2.07336e+07	20.4524	0.0414223
	2.09317e+07	102.043	0.0418064		2.09317e+07	20.4821	0.0418064
	2.11164e+07	102.077	0.042194		2.11164e+07	20.5528	0.042194
	2.1331e+07	101.772	0.0425852		2.1331e+07	20.4608	0.0425852
	2.15136e+07	101.883	0.04298		2.15136e+07	20.7268	0.04298
	2.17084e+07	101.718	0.0433785		2.17084e+07	20.4718	0.0433785
	2.19449e+07	101.516	0.0437807		2.19449e+07	20.3592	0.0437807
	2.21482e+07	101.423	0.0441866		2.21482e+07	20.3572	0.0441866
	2.23535e+07	101.272	0.0445963		2.23535e+07	20.2647	0.0445963
	2.25722e+07	101.262	0.0450098		2.25722e+07	20.3728	0.0450098
	2.27713e+07	101.201	0.0454271		2.27713e+07	20.1728	0.0454271
	2.29548e+07	101.097	0.0458482		2.29548e+07	20.4927	0.0458482
	2.31955e+07	100.97	0.0462733		2.31955e+07	20.1842	0.0462733
	2.33728e+07	101.14	0.0467023		2.33728e+07	20.5895	0.0467023
	2.35892e+07	101.048	0.0471353		2.35892e+07	20.7376	0.0471353
	2.38454e+07	100.671	0.0475724		2.38454e+07	20.2372	0.0475724
	2.40329e+07	100.666	0.0480134		2.40329e+07	20.8113	0.0480134
	2.42858e+07	100.495	0.0484586		2.42858e+07	20.2623	0.0484586
	2.45152e+07	100.528	0.0489079		2.45152e+07	20.4093	0.0489079
	2.47422e+07	100.302	0.0493613		2.47422e+07	20.4891	0.0493613
	2.49794e+07	100.132	0.049819		2.49794e+07	20.2925	0.049819
	2.51733e+07	100.389	0.0502809		2.51733e+07	20.44	0.0502809
	2.54367e+07	100.115	0.0507471		2.54367e+07	20.4287	0.0507471
	2.56534e+07	99.9418	0.0512176		2.56534e+07	20.4973	0.0512176
	2.59229e+07	99.8662	0.0516924		2.59229e+07	20.1167	0.0516924
	2.61632e+07	99.7466	0.0521717		2.61632e+07	20.0875	0.0521717
	2.63854e+07	99.704	0.0526554		2.63854e+07	20.341	0.0526554
	2.66546e+07	99.5823	0.0531436		2.66546e+07	20.3416	0.0531436
	2.68924e+07	99.4353	0.0536363		2.68924e+07	20.3426	0.0536363
	2.70903e+07	99.5234	0.0541336		2.70903e+07	20.6421	0.0541336
	2.73996e+07	99.2299	0.0546355		2.73996e+07	20.1236	0.0546355
	2.76527e+07	99.1717	0.0551421		2.76527e+07	20.3499	0.0551421
	2.78959e+07	99.1506	0.0556533		2.78959e+07	20.3779	0.0556533
	2.8168e+07	98.9585	0.0561693		2.8168e+07	20.2121	0.0561693
	2.83876e+07	98.9317	0.0566901		2.83876e+07	20.5607	0.0566901
	2.8651e+07	98.9879	0.0572157		2.8651e+07	20.4498	0.0572157
	2.89583e+07	98.5424	0.0577462		2.89583e+07	20.261	0.0577462
	2.92247e+07	98.4575	0.0582815		2.92247e+07	19.9622	0.0582815
	2.94363e+07	98.6358	0.0588219		2.94363e+07	20.7351	0.0588219
	2.97574e+07	98.4648	0.0593673		2.97574e+07	20.3982	0.0593673
	2.99989e+07	98.3489	0.0599177		2.99989e+07	20.4299	0.0599177
	3.03261e+07	98.0574	0.0604732		3.03261e+07	20.0421	0.0604732
	3.05928e+07	97.9763	0.0610339		3.05928e+07	20.383	0.0610339
	3.08265e+07	98.0019	0.0615998		3.08265e+07	20.4741	0.0615998
	3.11773e+07	97.7349	0.0621709		3.11773e+07	20.255	0.0621709
	3.14665e+07	97.718	0.0627473		3.14665e+07	20.2238	0.0627473
	3.17432e+07	97.5929	0.0633291		3.17432e+07	20.0672	0.0633291
	3.20505e+07	97.4683	0.0639162		3.20505e+07	20.2848	0.0639162
	3.23346e+07	97.3834	0.0645088		3.23346e+07	19.9782	0.0645088
	3.25867e+07	97.4474	0.0651069		3.25867e+07	20.3987	0.0651069
	3.29369e+07	97.2525	0.0657106		3.29369e+07	20.1559	0.0657106
	3.32179e+07	97.1461	0.0663198		3.32179e+07	20.364	0.0663198
	3.35145e+07	97.1303	0.0669347		3.35145e+07	20.2143	0.0669347
	3.38773e+07	96.8327	0.0675553		3.38773e+07	19.869	0.0675553
	3.41385e+07	96.8287	0.0681816		3.41385e+07	20.4309	0.0681816
	3.44416e+07	96.6265	0.0688138		3.44416e+07	20.4371	0.0688138
	3.48279e+07	96.4801	0.0694518		3.48279e+07	20.2052	0.0694518
	3.50914e+07	96.4795	0.0700957		3.50914e+07	20.264	0.0700957
	3.54167e+07	96.2706	0.0707456		3.54167e+07	20.2309	0.0707456
	3.5754e+07	96.105	0.0714015		3.5754e+07	20.3231	0.0714015
	3.61378e+07	95.8811	0.0720635		3.61378e+07	19.9448	0.0720635
	3.6473e+07	95.888	0.0727317		3.6473e+07	20.1934	0.0727317
	3.68113e+07	95.7004	0.073406		3.68113e+07	20.1757	0.073406
	3.70983e+07	95.7923	0.0740866		3.70983e+07	20.3497	0.0740866
	3.74363e+07	95.6121	0.0747735		3.74363e+07	20.3719	0.0747735
	3.78444e+07	95.2206	0.0754667		3.78444e+07	20.0958	0.0754667
	3.81337e+07	95.3247	0.0761664		3.81337e+07	20.3643	0.0761664
	3.853e+07	95.0461	0.0768726		3.853e+07	19.9644	0.0768726
	3.89068e+07	95.0694	0.0775853		3.89068e+07	19.9257	0.0775853
	3.92672e+07	94.9566	0.0783047		3.92672e+07	19.8308	0.0783047
	3.96116e+07	94.818	0.0790307		3.96116e+07	20.0826	0.0790307
	3.99502e+07	94.7362	0.0797634		3.99502e+07	19.9758	0.0797634
	4.02911e+07	94.5934	0.0805029		4.02911e+07	20.127	0.0805029
	4.07242e+07	94.3036	0.0812493		4.07242e+07	19.9322	0.0812493
	4.10584e+07	94.3697	0.0820026		4.10584e+07	20.3072	0.0820026
	4.14819e+07	94.0475	0.0827629		4.14819e+07	19.9588	0.0827629
	4.17991e+07	94.1553	0.0835302		4.17991e+07	20.4676	0.0835302
	4.21857e+07	93.9283	0.0843047		4.21857e+07	20.1751	0.0843047
	4.2647e+07	93.6103	0.0850863		4.2647e+07	19.9083	0.0850863
	4.30594e+07	93.4903	0.0858752		4.30594e+07	20.0011	0.0858752
	4.33791e+07	93.5057	0.0866714		4.33791e+07	20.051	0.0866714
	4.38281e+07	93.402	0.087475		4.38281e+07	19.8882	0.087475
	4.41791e+07	93.3732	0.088286		4.41791e+07	20.4099	0.088286
	4.46139e+07	93.1356	0.0891045		4.46139e+07	20.3257	0.0891045
	4.50743e+07	92.8044	0.0899307		4.50743e+07	20.0295	0.0899307
	4.5455e+07	92.8463	0.0907645		4.5455e+07	20.1799	0.0907645
	4.58994e+07	92.5869	0.091606		4.58994e+07	20.0684	0.091606
	4.6284e+07	92.5376	0.0924553		4.6284e+07	20.2114	0.0924553
	4.67705e+07	92.2461	0.0933125		4.67705e+07	19.793	0.0933125
	4.71277e+07	92.2465	0.0941777		4.71277e+07	20.0081	0.0941777
	4.76609e+07	91.9059	0.0950508		4.76609e+07	19.9434	0.0950508
	4.80469e+07	92.0254	0.0959321		4.80469e+07	20.0618	0.0959321
	4.85528e+07	91.636	0.0968215		4.85528e+07	19.8201	0.0968215
	4.89782e+07	91.5014	0.0977192		4.89782e+07	20.0455	0.0977192
	4.93715e+07	91.5588	0.0986252		4.93715e+07	19.9262	0.0986252
	4.98176e+07	91.5012	0.0995396		4.98176e+07	20.238	0.0995396
	5.02941e+07	91.1594	0.100463		5.02941e+07	20.1234	0.100463
	5.07599e+07	91.0989	0.101394		5.07599e+07	20.1184	0.101394
	5.1217e+07	90.901	0.102334		5.1217e+07	19.9551	0.102334
	5.17296e+07	90.8207	0.103283		5.17296e+07	20.0823	0.103283
	5.21624e+07	90.7557	0.10424		5.21624e+07	19.9642	0.10424
	5.27318e+07	90.3573	0.105207		5.27318e+07	19.921	0.105207
	5.32206e+07	90.2849	0.106182		5.32206e+07	19.7853	0.106182
	5.3713e+07	90.0423	0.107167		5.3713e+07	19.811	0.107167
	5.42114e+07	89.9197	0.10816		5.42114e+07	19.9073	0.10816
	5.47371e+07	89.707	0.109163		5.47371e+07	19.6681	0.109163
	5.51376e+07	89.7298	0.110175		5.51376e+07	20.16	0.110175
	5.56507e+07	89.6754	0.111197		5.56507e+07	20.1811	0.111197
	5.62579e+07	89.2676	0.112228		5.62579e+07	19.8621	0.112228
	5.6771e+07	89.2167	0.113268		5.6771e+07	19.9015	0.113268
	5.73059e+07	89.0828	0.114318		5.73059e+07	19.7835	0.114318
	5.78432e+07	88.8931	0.115378		5.78432e+07	19.5627	0.115378
	5.83703e+07	88.6457	0.116448		5.83703e+07	19.8276	0.116448
	5.88683e+07	88.5712	0.117528		5.88683e+07	19.7408	0.117528
	5.93644e+07	88.4932	0.118617		5.93644e+07	19.8629	0.118617
	6.00301e+07	88.1001	0.119717		6.00301e+07	19.7391	0.119717
	6.05676e+07	88.0779	0.120827		6.05676e+07	19.6922	0.120827
	6.11296e+07	87.822	0.121947		6.11296e+07	19.5286	0.121947
	6.16058e+07	87.8805	0.123078		6.16058e+07	19.7937	0.123078
	6.21672e+07	87.7372	0.124219		6.21672e+07	20.0177	0.124219
	6.28455e+07	87.3407	0.125371		6.28455e+07	19.4676	0.125371
	6.33226e+07	87.4101	0.126533		6.33226e+07	19.7713	0.126533
	6.39103e+07	87.1069	0.127706		6.39103e+07	19.7263	0.127706
	6.45048e+07	86.9354	0.12889		6.45048e+07	19.9783	0.12889
	6.52079e+07	86.7684	0.130085		6.52079e+07	19.5234	0.130085
	6.58105e+07	86.6014	0.131291		6.58105e+07	19.7037	0.131291
	6.63126e+07	86.5081	0.132509		6.63126e+07	19.9637	0.132509
	6.69386e+07	86.3019	0.133737		6.69386e+07	19.907	0.133737
	6.76601e+07	86.0879	0.134977		6.76601e+07	19.7282	0.134977
	6.82873e+07	85.7885	0.136229		6.82873e+07	19.7167	0.136229
	6.8806e+07	85.8814	0.137492		6.8806e+07	19.7403	0.137492
	6.94425e+07	85.7102	0.138766		6.94425e+07	19.9067	0.138766
	7.00903e+07	85.4693	0.140053		7.00903e+07	19.8956	0.140053
	7.08514e+07	85.228	0.141352		7.08514e+07	19.6214	0.141352
	7.14077e+07	85.042	0.142662		7.14077e+07	19.7811	0.142662
	7.21739e+07	84.7441	0.143985		7.21739e+07	19.479	0.143985
	7.27253e+07	84.8278	0.14532		7.27253e+07	19.672	0.14532
	7.35184e+07	84.4927	0.146667		7.35184e+07	19.4611	0.146667
	7.41385e+07	84.3663	0.148027		7.41385e+07	19.563	0.148027
	7.47927e+07	84.1476	0.149399		7.47927e+07	19.6109	0.149399
	7.55817e+07	83.9878	0.150785		7.55817e+07	19.426	0.150785
	7.62177e+07	83.8722	0.152183		7.62177e+07	19.5644	0.152183
	7.68658e+07	83.6289	0.153593		7.68658e+07	19.7112	0.153593
	7.75908e+07	83.5281	0.155018		7.75908e+07	19.7401	0.155018
	7.84245e+07	83.257	0.156455		7.84245e+07	19.2317	0.156455
	7.91592e+07	82.945	0.157905		7.91592e+07	19.4712	0.157905
	7.98812e+07	82.7871	0.159369		7.98812e+07	19.4077	0.159369
	8.06222e+07	82.7141	0.160847		8.06222e+07	19.463	0.160847
	8.13719e+07	82.4695	0.162338		8.13719e+07	19.3541	0.162338
	8.21355e+07	82.2511	0.163843		8.21355e+07	19.1524	0.163843
	8.28728e+07	82.1224	0.165362		8.28728e+07	19.3993	0.165362
	8.36525e+07	81.8698	0.166896		8.36525e+07	19.1539	0.166896
	8.44286e+07	81.7077	0.168443		8.44286e+07	19.3207	0.168443
	8.50701e+07	81.7274	0.170005		8.50701e+07	19.474	0.170005
	8.58652e+07	81.5298	0.171581		8.58652e+07	19.6344	0.171581
	8.66611e+07	81.2952	0.173172		8.66611e+07	19.6216	0.173172
	8.74609e+07	81.1531	0.174777		8.74609e+07	19.6122	0.174777
	8.84142e+07	80.8431	0.176398		8.84142e+07	19.337	0.176398
	8.92327e+07	80.6317	0.178033		8.92327e+07	19.2913	0.178033
	8.99192e+07	80.5157	0.179684		8.99192e+07	19.5694	0.179684
	9.07511e+07	80.3438	0.18135		9.07511e+07	19.4532	0.18135
	9.16076e+07	80.1195	0.183031		9.16076e+07	19.4155	0.183031
	9.26151e+07	79.8431	0.184728		9.26151e+07	18.9941	0.184728
	9.32951e+07	79.7856	0.186441		9.32951e+07	19.4679	0.186441
	9.41453e+07	79.5123	0.188169		9.41453e+07	19.4196	0.188169
	9.51742e+07	79.3087	0.189914		9.51742e+07	19.1244	0.189914
	9.59187e+07	79.1729	0.191675		9.59187e+07	19.3718	0.191675
	9.69463e+07	78.9166	0.193452		9.69463e+07	19.2095	0.193452
	9.78454e+07	78.605	0.195246		9.78454e+07	19.2128	0.195246
	9.86057e+07	78.6288	0.197056		9.86057e+07	19.1774	0.197056
	9.95351e+07	78.4161	0.198883		9.95351e+07	19.2942	0.198883
	1.00426e+08	78.1721	0.200727		1.00426e+08	19.2436	0.200727
	1.01574e+08	77.7831	0.202588		1.01574e+08	19.0624	0.202588
	1.02435e+08	77.6432	0.204466		1.02435e+08	19.1706	0.204466
	1.03262e+08	77.5568	0.206362		1.03262e+08	19.2471	0.206362
	1.04267e+08	77.4165	0.208275		1.04267e+08	19.2619	0.208275
	1.05185e+08	77.127	0.210206		1.05185e+08	19.1212	0.210206
	1.06288e+08	76.8767	0.212155		1.06288e+08	19.0997	0.212155
	1.07193e+08	76.7633	0.214122		1.07193e+08	19.227	0.214122
	1.08264e+08	76.4366	0.216107		1.08264e+08	18.9199	0.216107
	1.09191e+08	76.3789	0.218111		1.09191e+08	19.1227	0.218111
	1.10181e+08	76.0938	0.220133		1.10181e+08	19.266	0.220133
	1.11207e+08	75.9372	0.222174		1.11207e+08	19.1023	0.222174
	1.12259e+08	75.7237	0.224234		1.12259e+08	18.9177	0.224234
	1.13375e+08	75.4328	0.226313		1.13375e+08	19.0556	0.226313
	1.14429e+08	75.2111	0.228411		1.14429e+08	18.8479	0.228411
	1.15384e+08	75.1535	0.230529		1.15384e+08	18.9427	0.230529
	1.16701e+08	74.8044	0.232666		1.16701e+08	18.833	0.232666
	1.17539e+08	74.666	0.234823		1.17539e+08	19.1152	0.234823
	1.18805e+08	74.4181	0.237001		1.18805e+08	18.8888	0.237001
	1.19729e+08	74.3036	0.239198		1.19729e+08	18.8735	0.239198
	1.21092e+08	73.9906	0.241416		1.21092e+08	18.638	0.241416
	1.22137e+08	73.7522	0.243654		1.22137e+08	18.6855	0.243654
	1.23286e+08	73.5311	0.245913		1.23286e+08	18.6572	0.245913
	1.24425e+08	73.3037	0.248193		1.24425e+08	18.5659	0.248193
	1.25593e+08	73.0813	0.250494		1.25593e+08	18.7006	0.250494
	1.26746e+08	73.0049	0.252817		1.26746e+08	18.6465	0.252817
	1.27737e+08	72.774	0.255161		1.27737e+08	18.8459	0.255161
	1.28898e+08	72.665	0.257526		1.28898e+08	18.9654	0.257526
	1.30305e+08	72.2411	0.259914		1.30305e+08	18.7094	0.259914
	1.31506e+08	72.0293	0.262324		1.31506e+08	18.6195	0.262324
	1.32516e+08	72.0127	0.264756		1.32516e+08	18.9142	0.264756
	1.33744e+08	71.7265	0.267211		1.33744e+08	18.6629	0.267211
	1.3521e+08	71.4789	0.269688		1.3521e+08	18.5095	0.269688
	1.36454e+08	71.2471	0.272188		1.36454e+08	18.3831	0.272188
	1.37609e+08	71.1333	0.274712		1.37609e+08	18.5852	0.274712
	1.38996e+08	70.777	0.277259		1.38996e+08	18.5508	0.277259
	1.40356e+08	70.5463	0.27983		1.40356e+08	18.2694	0.27983
	1.41579e+08	70.382	0.282424		1.41579e+08	18.3124	0.282424
	1.42793e+08	70.1876	0.285043		1.42793e+08	18.4117	0.285043
	1.43985e+08	70.0792	0.287685		1.43985e+08	18.68	0.287685
	1.45556e+08	69.7242	0.290353		1.45556e+08	18.4379	0.290353
	1.46792e+08	69.5518	0.293045		1.46792e+08	18.5913	0.293045
	1.48157e+08	69.2899	0.295762		1.48157e+08	18.3821	0.295762
	1.49401e+08	69.1951	0.298504		1.49401e+08	18.5886	0.298504
	1.50778e+08	68.9012	0.301271		1.50778e+08	18.5402	0.301271
	1.52427e+08	68.6373	0.304065		1.52427e+08	18.3249	0.304065
	1.53582e+08	68.5161	0.306884		1.53582e+08	18.5136	0.306884
	1.55016e+08	68.2765	0.309729		1.55016e+08	18.5173	0.309729
	1.56479e+08	68.0241	0.312601		1.56479e+08	18.5601	0.312601
	1.58146e+08	67.7796	0.315499		1.58146e+08	18.1262	0.315499
	1.59502e+08	67.5609	0.318424		1.59502e+08	18.4614	0.318424
	1.61093e+08	67.2833	0.321376		1.61093e+08	18.2393	0.321376
	1.6247e+08	67.1468	0.324356		1.6247e+08	18.1475	0.324356
	1.63838e+08	67.0232	0.327363		1.63838e+08	18.3797	0.327363
	1.657e+08	66.5998	0.330399		1.657e+08	18.1487	0.330399
	1.67151e+08	66.4316	0.333462		1.67151e+08	18.1598	0.333462
	1.68455e+08	66.3232	0.336553		1.68455e+08	18.3291	0.336553
	1.70288e+08	66.0385	0.339674		1.70288e+08	18.2059	0.339674
	1.71636e+08	65.8167	0.342823		1.71636e+08	18.2576	0.342823
	1.73184e+08	65.7126	0.346002		1.73184e+08	18.3308	0.346002
	1.7506e+08	65.3546	0.34921		1.7506e+08	18.0585	0.34921
	1.76537e+08	65.1298	0.352447		1.76537e+08	17.9662	0.352447
	1.78048e+08	64.9781	0.355715		1.78048e+08	18.2399	0.355715
	1.79957e+08	64.6665	0.359013		1.79957e+08	17.8621	0.359013
	1.81334e+08	64.5685	0.362342		1.81334e+08	18.2391	0.362342
	1.83311e+08	64.2947	0.365701		1.83311e+08	17.9944	0.365701
	1.85029e+08	63.9669	0.369092		1.85029e+08	18.0224	0.369092
	1.86722e+08	63.7809	0.372514		1.86722e+08	17.9443	0.372514
	1.88298e+08	63.6504	0.375967		1.88298e+08	17.8368	0.375967
	1.90196e+08	63.3171	0.379453		1.90196e+08	17.8657	0.379453
	1.91858e+08	63.1233	0.382971		1.91858e+08	17.9726	0.382971
	1.93744e+08	62.9015	0.386522		1.93744e+08	17.7052	0.386522
	1.953e+08	62.7332	0.390106		1.953e+08	17.7661	0.390106
	1.97249e+08	62.4845	0.393723		1.97249e+08	17.7553	0.393723
	1.98877e+08	62.2904	0.397373		1.98877e+08	17.8691	0.397373
	2.01027e+08	61.9748	0.401057		2.01027e+08	17.6645	0.401057
	2.02641e+08	61.8495	0.404776		2.02641e+08	17.7212	0.404776
	2.04506e+08	61.6315	0.408529		2.04506e+08	17.71	0.408529
	2.06405e+08	61.4246	0.412316		2.06405e+08	17.674	0.412316
	2.08448e+08	61.2016	0.416139		2.08448e+08	17.5751	0.416139
	2.1041e+08	60.9437	0.419997		2.1041e+08	17.4848	0.419997
	2.12046e+08	60.758	0.423891		2.12046e+08	17.7515	0.423891
	2.13974e+08	60.5526	0.427821		2.13974e+08	17.6208	0.427821
	2.15957e+08	60.3357	0.431788		2.15957e+08	17.5816	0.431788
	2.18333e+08	59.9763	0.435791		2.18333e+08	17.4153	0.435791
	2.20149e+08	59.8126	0.439832		2.20149e+08	17.5798	0.439832
	2.2238e+08	59.6101	0.44391		2.2238e+08	17.4492	0.44391
	2.24456e+08	59.3703	0.448025		2.24456e+08	17.3373	0.448025
	2.26349e+08	59.1209	0.452179		2.26349e+08	17.5077	0.452179
	2.28608e+08	58.8827	0.456372		2.28608e+08	17.3063	0.456372
	2.30535e+08	58.6784	0.460603		2.30535e+08	17.4213	0.460603
	2.32559e+08	58.4809	0.464873		2.32559e+08	17.4376	0.464873
	2.34664e+08	58.2779	0.469183		2.34664e+08	17.4471	0.469183
	2.36859e+08	58.1038	0.473533		2.36859e+08	17.5239	0.473533
	2.39222e+08	57.7938	0.477924		2.39222e+08	17.3338	0.477924
	2.41587e+08	57.5635	0.482355		2.41587e+08	17.2993	0.482355
	2.43862e+08	57.3605	0.486827		2.43862e+08	17.0583	0.486827
	2.45716e+08	57.156	0.491341		2.45716e+08	17.4377	0.491341
	2.48372e+08	56.9025	0.495896		2.48372e+08	17.2146	0.495896
	2.50284e+08	56.7676	0.500494		2.50284e+08	17.4147	0.500494
	2.53012e+08	56.4812	0.505134		2.53012e+08	16.9751	0.505134
	2.54936e+08	56.2968	0.509818		2.54936e+08	17.2787	0.509818
	2.57542e+08	56.0346	0.514544		2.57542e+08	16.9849	0.514544
	2.59914e+08	55.8339	0.519315		2.59914e+08	17.1399	0.519315
	2.62529e+08	55.5901	0.52413		2.62529e+08	16.8683	0.52413
	2.6458e+08	55.3628	0.528989		2.6458e+08	17.0199	0.528989
	2.67368e+08	55.1003	0.533894		2.67368e+08	17.0115	0.533894
	2.69444e+08	54.9292	0.538844		2.69444e+08	16.9731	0.538844
	2.7239e+08	54.6849	0.54384		2.7239e+08	16.7822	0.54384
	2.74915e+08	54.4781	0.548882		2.74915e+08	16.7144	0.548882
	2.77462e+08	54.2441	0.553971		2.77462e+08	16.8833	0.553971
	2.79624e+08	54.0897	0.559107		2.79624e+08	17.0359	0.559107
	2.82155e+08	53.8276	0.564291		2.82155e+08	16.8784	0.564291
	2.84816e+08	53.6162	0.569523		2.84816e+08	16.8202	0.569523
	2.87885e+08	53.3543	0.574803		2.87885e+08	16.6134	0.574803
	2.90073e+08	53.1539	0.580132		2.90073e+08	17.0071	0.580132
	2.92815e+08	52.9256	0.585511		2.92815e+08	16.7442	0.585511
	2.95957e+08	52.7127	0.59094		2.95957e+08	16.5356	0.59094
	2.98699e+08	52.4643	0.596418		2.98699e+08	16.7187	0.596418
	3.00975e+08	52.3024	0.601948		3.00975e+08	16.6265	0.601948
	3.04256e+08	52.0703	0.607529		3.04256e+08	16.513	0.607529
	3.06568e+08	51.8891	0.613162		3.06568e+08	16.6401	0.613162
	3.09918e+08	51.6148	0.618847		3.09918e+08	16.5373	0.618847
	3.12331e+08	51.4501	0.624584		3.12331e+08	16.5828	0.624584
	3.15685e+08	51.1272	0.630375		3.15685e+08	16.348	0.630375
	3.18639e+08	50.9512	0.63622		3.18639e+08	16.4394	0.63622
	3.21523e+08	50.7318	0.642119		3.21523e+08	16.2501	0.642119
	3.24535e+08	50.4691	0.648072		3.24535e+08	16.3296	0.648072
	3.27556e+08	50.3073	0.654081		3.27556e+08	16.169	0.654081
	3.30083e+08	50.1344	0.660145		3.30083e+08	16.457	0.660145
	3.33656e+08	49.8721	0.666265		3.33656e+08	16.3003	0.666265
	3.36167e+08	49.658	0.672443		3.36167e+08	16.3354	0.672443
	3.39845e+08	49.4144	0.678677		3.39845e+08	16.2103	0.678677
	3.42434e+08	49.2236	0.68497		3.42434e+08	16.3394	0.68497
	3.46152e+08	49.0078	0.69132		3.46152e+08	16.1958	0.69132
	3.48802e+08	48.8427	0.69773		3.48802e+08	16.3197	0.69773
	3.52343e+08	48.5803	0.704199		3.52343e+08	16.1892	0.704199
	3.55297e+08	48.4174	0.710728		3.55297e+08	16.2268	0.710728
	3.59127e+08	48.1521	0.717317		3.59127e+08	15.9015	0.717317
	3.61903e+08	47.9373	0.723968		3.61903e+08	16.2042	0.723968
	3.65858e+08	47.705	0.73068		3.65858e+08	15.9907	0.73068
	3.69231e+08	47.4729	0.737455		3.69231e+08	15.9634	0.737455
	3.72679e+08	47.2948	0.744292		3.72679e+08	15.7781	0.744292
	3.7552e+08	47.0809	0.751193		3.7552e+08	16.0627	0.751193
	3.78991e+08	46.8701	0.758158		3.78991e+08	16.039	0.758158
	3.83122e+08	46.6173	0.765187		3.83122e+08	15.6537	0.765187
	3.86376e+08	46.441	0.772281		3.86376e+08	15.8004	0.772281
	3.90263e+08	46.1956	0.779442		3.90263e+08	15.6832	0.779442
	3.93861e+08	46.0229	0.786668		3.93861e+08	15.6372	0.786668
	3.97519e+08	45.8204	0.793962		3.97519e+08	15.6984	0.793962
	4.01399e+08	45.5767	0.801323		4.01399e+08	15.5315	0.801323
	4.049e+08	45.3656	0.808752		4.049e+08	15.5836	0.808752
	4.08307e+08	45.1757	0.816251		4.08307e+08	15.5615	0.816251
	4.12085e+08	44.9557	0.823819		4.12085e+08	15.5745	0.823819
	4.16247e+08	44.7359	0.831457		4.16247e+08	15.3564	0.831457
	4.19751e+08	44.5521	0.839166		4.19751e+08	15.4975	0.839166
	4.23259e+08	44.3839	0.846946		4.23259e+08	15.5645	0.846946
	4.27852e+08	44.1297	0.854798		4.27852e+08	15.3365	0.854798
	4.31142e+08	43.9505	0.862724		4.31142e+08	15.5245	0.862724
	4.35509e+08	43.7151	0.870722		4.35509e+08	15.3727	0.870722
	4.39796e+08	43.5405	0.878795		4.39796e+08	15.1999	0.878795
	4.43202e+08	43.3752	0.886943		4.43202e+08	15.3047	0.886943
	4.48026e+08	43.1262	0.895166		4.48026e+08	15.2313	0.895166
	4.5143e+08	42.9256	0.903466		4.5143e+08	15.4202	0.903466
	4.56609e+08	42.7022	0.911843		4.56609e+08	15.1197	0.911843
	4.60576e+08	42.5143	0.920297		4.60576e+08	15.1527	0.920297
	4.65088e+08	42.2832	0.928829		4.65088e+08	15.0789	0.928829
	4.68605e+08	42.1271	0.937441		4.68605e+08	15.2567	0.937441
	4.73721e+08	41.8821	0.946132		4.73721e+08	15.0612	0.946132
	4.78087e+08	41.7004	0.954904		4.78087e+08	15.026	0.954904
	4.81737e+08	41.5159	0.963758		4.81737e+08	15.1503	0.963758
	4.86284e+08	41.3322	0.972693		4.86284e+08	15.0929	0.972693
	4.9142e+08	41.0693	0.981712		4.9142e+08	14.9353	0.981712
	4.95651e+08	40.9202	0.990814		4.95651e+08	14.9723	0.990814
	5.0047e+08	40.7013	1		5.0047e+08	14.7167	1
	5.00858e+08	40.701	1.00154		5.00858e+08	14.7956	1.00154
	5.01974e+08	40.6546	1.00462		5.01974e+08	14.8555	1.00462
	5.02403e+08	40.6264	1.00307		5.02403e+08	14.7645	1.00307
	5.02815e+08	40.599	1.00616		5.02815e+08	14.8165	1.00616
	5.04332e+08	40.5279	1.0077		5.04332e+08	14.6766	1.0077
	5.05034e+08	40.4924	1.00925		5.05034e+08	14.7257	1.00925
	5.05475e+08	40.4742	1.0108		5.05475e+08	14.8898	1.0108
	5.05921e+08	40.45	1.01236		5.05921e+08	14.803	1.01236
	5.07348e+08	40.3844	1.01391		5.07348e+08	14.6567	1.01391
	5.07455e+08	40.3813	1.01547		5.07455e+08	14.8716	1.01547
	5.08139e+08	40.3722	1.01703		5.08139e+08	14.9033	1.01703
	5.0894e+08	40.3265	1.01859		5.0894e+08	14.8305	1.01859
	5.10549e+08	40.2384	1.02016		5.10549e+08	14.7184	1.02016
	5.11333e+08	40.2409	1.02172		5.11333e+08	14.6626	1.02172
	5.12114e+08	40.2215	1.02329		5.12114e+08	14.6551	1.02329
	5.12899e+08	40.1539	1.02487		5.12899e+08	14.5991	1.02487
	5.13688e+08	40.1168	1.02644		5.13688e+08	14.631	1.02644
	5.14453e+08	40.0969	1.02802		5.14453e+08	14.7263	1.02802
	5.15194e+08	40.0903	1.0296		5.15194e+08	14.709	1.0296
	5.16049e+08	40.0469	1.03118		5.16049e+08	14.6324	1.03118
	5.16824e+08	39.9816	1.03276		5.16824e+08	14.6298	1.03276
	5.17636e+08	39.9662	1.03435		5.17636e+08	14.7188	1.03435
	5.18429e+08	39.9507	1.03594		5.18429e+08	14.6191	1.03594
	5.19157e+08	39.9022	1.03753		5.19157e+08	14.6707	1.03753
	5.19998e+08	39.8648	1.03912		5.19998e+08	14.6842	1.03912
	5.20055e+08	39.8614	1.04072		5.20055e+08	14.7759	1.04072
	5.21179e+08	39.8358	1.04232		5.21179e+08	14.7358	1.04232
	5.22019e+08	39.8161	1.04392		5.22019e+08	14.7443	1.04392
	5.23188e+08	39.7571	1.04552		5.23188e+08	14.672	1.04552
	5.2394e+08	39.707	1.04874		5.2394e+08	14.8052	1.04874
	5.24e+08	39.7247	1.04713		5.24e+08	14.627	1.04713
	5.24859e+08	39.6933	1.05035		5.24859e+08	14.6447	1.05035
	5.25572e+08	39.6398	1.05196		5.25572e+08	14.8073	1.05196
	5.27212e+08	39.5918	1.05358		5.27212e+08	14.656	1.05358
	5.27617e+08	39.5697	1.0552		5.27617e+08	14.6211	1.0552
	5.28888e+08	39.5077	1.05682		5.28888e+08	14.5438	1.05682
	5.29639e+08	39.4917	1.05844		5.29639e+08	14.5481	1.05844
	5.30401e+08	39.444	1.0617		5.30401e+08	14.7378	1.0617
	5.30464e+08	39.4495	1.06007		5.30464e+08	14.5639	1.06007
	5.31206e+08	39.415	1.06333		5.31206e+08	14.7326	1.06333
	5.32497e+08	39.3875	1.06496		5.32497e+08	14.5891	1.06496
	5.32847e+08	39.3737	1.0666		5.32847e+08	14.7971	1.0666
	5.33662e+08	39.3277	1.06823		5.33662e+08	14.7491	1.06823
	5.34493e+08	39.2686	1.06988		5.34493e+08	14.6954	1.06988
	5.36185e+08	39.2343	1.07152		5.36185e+08	14.5083	1.07152
	5.3623e+08	39.2039	1.07317		5.3623e+08	14.5926	1.07317
	5.36954e+08	39.174	1.07481		5.36954e+08	14.5862	1.07481
	5.38633e+08	39.1105	1.07647		5.38633e+08	14.4897	1.07647
	5.39508e+08	39.0746	1.07812		5.39508e+08	14.4817	1.07812
	5.39527e+08	39.0958	1.07978		5.39527e+08	14.6324	1.07978
	5.41114e+08	39.0407	1.08143		5.41114e+08	14.51	1.08143
	5.41162e+08	39.0421	1.0831		5.41162e+08	14.693	1.0831
	5.42778e+08	38.9787	1.08476		5.42778e+08	14.5017	1.08476
	5.43609e+08	38.9484	1.08643		5.43609e+08	14.456	1.08643
	5.44483e+08	38.8798	1.08809		5.44483e+08	14.4451	1.08809
	5.45273e+08	38.8781	1.08977		5.45273e+08	14.5178	1.08977
	5.45672e+08	38.8347	1.09144		5.45672e+08	14.5039	1.09144
	5.46901e+08	38.7897	1.09312		5.46901e+08	14.4386	1.09312
	5.46992e+08	38.7836	1.0948		5.46992e+08	14.5717	1.0948
	5.47745e+08	38.755	1.09648		5.47745e+08	14.4941	1.09648
	5.48551e+08	38.7513	1.09816		5.48551e+08	14.6424	1.09816
	5.49888e+08	38.712	1.09985		5.49888e+08	14.409	1.09985
	5.51167e+08	38.6222	1.10154		5.51167e+08	14.3827	1.10154
	5.51874e+08	38.6336	1.10323		5.51874e+08	14.3682	1.10323
	5.52399e+08	38.591	1.10493		5.52399e+08	14.3954	1.10493
	5.52773e+08	38.5837	1.10662		5.52773e+08	14.6083	1.10662
	5.53628e+08	38.5405	1.10832		5.53628e+08	14.5342	1.10832
	5.54493e+08	38.5342	1.11003		5.54493e+08	14.5633	1.11003
	5.56525e+08	38.4447	1.11173		5.56525e+08	14.3901	1.11173
	5.57101e+08	38.4254	1.11344		5.57101e+08	14.3894	1.11344
	5.57957e+08	38.4047	1.11515		5.57957e+08	14.3522	1.11515
	5.57998e+08	38.3912	1.11686		5.57998e+08	14.48	1.11686
	5.59652e+08	38.3379	1.11858		5.59652e+08	14.3896	1.11858
	5.6051e+08	38.2735	1.1203		5.6051e+08	14.3571	1.1203
	5.60958e+08	38.2547	1.12202		5.60958e+08	14.4948	1.12202
	5.61325e+08	38.2661	1.12374		5.61325e+08	14.4939	1.12374
	5.6303e+08	38.2165	1.1272		5.6303e+08	14.4003	1.1272
	5.63146e+08	38.2019	1.12547		5.63146e+08	14.3771	1.12547
	5.63899e+08	38.1775	1.12893		5.63899e+08	14.3872	1.12893
	5.65671e+08	38.0793	1.13066		5.65671e+08	14.3274	1.13066
	5.66462e+08	38.0515	1.1324		5.66462e+08	14.3791	1.1324
	5.67429e+08	38.0192	1.13414		5.67429e+08	14.2208	1.13414
	5.68288e+08	38.0031	1.13588		5.68288e+08	14.2844	1.13588
	5.6915e+08	37.955	1.13763		5.6915e+08	14.2502	1.13763
	5.70023e+08	37.9226	1.13937		5.70023e+08	14.2078	1.13937
	5.70467e+08	37.9375	1.14113		5.70467e+08	14.2808	1.14113
	5.71778e+08	37.8693	1.14288		5.71778e+08	14.2653	1.14288
	5.71816e+08	37.8824	1.14463		5.71816e+08	14.3138	1.14463
	5.72597e+08	37.8493	1.14639		5.72597e+08	14.3959	1.14639
	5.74401e+08	37.763	1.14815		5.74401e+08	14.2618	1.14815
	5.75298e+08	37.7307	1.14992		5.75298e+08	14.1956	1.14992
	5.75333e+08	37.7572	1.15168		5.75333e+08	14.3755	1.15168
	5.76951e+08	37.6737	1.15345		5.76951e+08	14.1641	1.15345
	5.77868e+08	37.6655	1.157		5.77868e+08	14.2831	1.157
	5.78245e+08	37.628	1.15523		5.78245e+08	14.2384	1.15523
	5.79702e+08	37.5781	1.15878		5.79702e+08	14.2404	1.15878
	5.79734e+08	37.5873	1.16056		5.79734e+08	14.3935	1.16056
	5.80543e+08	37.559	1.16234		5.80543e+08	14.4131	1.16234
	5.82276e+08	37.5024	1.16413		5.82276e+08	14.27	1.16413
	5.82313e+08	37.5046	1.16591		5.82313e+08	14.3031	1.16591
	5.84057e+08	37.4315	1.16771		5.84057e+08	14.1413	1.16771
	5.84091e+08	37.4561	1.1695		5.84091e+08	14.2407	1.1695
	5.85495e+08	37.3939	1.1713		5.85495e+08	14.3004	1.1713
	5.86852e+08	37.3374	1.1731		5.86852e+08	14.2277	1.1731
	5.87285e+08	37.3418	1.1749		5.87285e+08	14.1887	1.1749
	5.8864e+08	37.2942	1.1767		5.8864e+08	14.2059	1.1767
	5.89113e+08	37.2708	1.17851		5.89113e+08	14.2847	1.17851
	5.90485e+08	37.245	1.18032		5.90485e+08	14.1849	1.18032
	5.91351e+08	37.2035	1.18213		5.91351e+08	14.1863	1.18213
	5.91372e+08	37.2039	1.18395		5.91372e+08	14.2676	1.18395
	5.93162e+08	37.1058	1.18577		5.93162e+08	14.0661	1.18577
	5.94064e+08	37.0719	1.18759		5.94064e+08	14.1822	1.18759
	5.95289e+08	37.0287	1.18941		5.95289e+08	14.1092	1.18941
	5.95453e+08	37.0282	1.19124		5.95453e+08	14.1084	1.19124
	5.96324e+08	36.9959	1.19307		5.96324e+08	14.2052	1.19307
	5.96735e+08	37.0006	1.1949		5.96735e+08	14.2562	1.1949
	5.97757e+08	36.9927	1.19674		5.97757e+08	14.2439	1.19674
	5.99546e+08	36.9168	1.19858		5.99546e+08	14.1606	1.19858
	5.99996e+08	36.8719	1.20042		5.99996e+08	14.2383	1.20042
	6.00947e+08	36.8375	1.20226		6.00947e+08	14.078	1.20226
	6.02322e+08	36.8265	1.20411		6.02322e+08	14.1146	1.20411
	6.03184e+08	36.7921	1.20781		6.03184e+08	14.22	1.20781
	6.03222e+08	36.7877	1.20596		6.03222e+08	13.9787	1.20596
	6.04088e+08	36.7338	1.20967		6.04088e+08	14.1385	1.20967
	6.05034e+08	36.7122	1.21153		6.05034e+08	14.2399	1.21153
	6.05943e+08	36.6844	1.21339		6.05943e+08	14.108	1.21339
	6.06873e+08	36.6393	1.21525		6.06873e+08	14.1035	1.21525
	6.08807e+08	36.6148	1.21712		6.08807e+08	14.0807	1.21712
	6.09661e+08	36.5697	1.21899		6.09661e+08	13.9643	1.21899
	6.10185e+08	36.5597	1.22086		6.10185e+08	14.1196	1.22086
	6.10702e+08	36.5347	1.22274		6.10702e+08	14.1852	1.22274
	6.11514e+08	36.4959	1.22462		6.11514e+08	14.0709	1.22462
	6.13534e+08	36.4519	1.2265		6.13534e+08	13.9064	1.2265
	6.14457e+08	36.4056	1.22838		6.14457e+08	13.9112	1.22838
	6.15269e+08	36.3952	1.23027		6.15269e+08	14.0518	1.23027
	6.16187e+08	36.3476	1.23216		6.16187e+08	14.0386	1.23216
	6.16326e+08	36.3687	1.23405		6.16326e+08	14.0177	1.23405
	6.17191e+08	36.3205	1.23595		6.17191e+08	14.1608	1.23595
	6.19158e+08	36.2664	1.23785		6.19158e+08	13.8758	1.23785
	6.19981e+08	36.2364	1.23975		6.19981e+08	13.9541	1.23975
	6.20557e+08	36.1911	1.24165		6.20557e+08	14.0671	1.24165
	6.21495e+08	36.1676	1.24356		6.21495e+08	13.9954	1.24356
	6.22923e+08	36.1452	1.24547		6.22923e+08	13.9181	1.24547
	6.23394e+08	36.1277	1.24738		6.23394e+08	14.0341	1.24738
	6.24733e+08	36.0683	1.2493		6.24733e+08	13.9674	1.2493
	6.24757e+08	36.0856	1.25122		6.24757e+08	14.1085	1.25122
	6.25726e+08	36.0219	1.25314		6.25726e+08	14.0958	1.25314
	6.27248e+08	35.9729	1.25507		6.27248e+08	13.963	1.25507
	6.28608e+08	35.9459	1.25893		6.28608e+08	13.941	1.25893
	6.28949e+08	35.924	1.25699		6.28949e+08	13.9003	1.25699
	6.30515e+08	35.9051	1.2628		6.30515e+08	13.9381	1.2628
	6.30935e+08	35.8879	1.26086		6.30935e+08	13.8499	1.26086
	6.31507e+08	35.8572	1.26474		6.31507e+08	13.9874	1.26474
	6.32474e+08	35.8345	1.26668		6.32474e+08	13.9114	1.26668
	6.34336e+08	35.7593	1.26863		6.34336e+08	13.8045	1.26863
	6.35457e+08	35.7157	1.27057		6.35457e+08	13.8869	1.27057
	6.35919e+08	35.7262	1.27253		6.35919e+08	13.9571	1.27253
	6.36866e+08	35.6948	1.27448		6.36866e+08	13.9528	1.27448
	6.37458e+08	35.6776	1.27644		6.37458e+08	13.8662	1.27644
	6.39353e+08	35.6085	1.2784		6.39353e+08	13.7592	1.2784
	6.39361e+08	35.613	1.28036		6.39361e+08	13.8783	1.28036
	6.40384e+08	35.5867	1.28233		6.40384e+08	13.9283	1.28233
	6.41763e+08	35.5337	1.2843		6.41763e+08	13.8312	1.2843
	6.42335e+08	35.5164	1.28627		6.42335e+08	13.8588	1.28627
	6.4416e+08	35.4702	1.28825		6.4416e+08	13.7113	1.28825
	6.45246e+08	35.4262	1.29023		6.45246e+08	13.7772	1.29023
	6.4527e+08	35.4228	1.29221		6.4527e+08	13.894	1.29221
	6.46689e+08	35.378	1.2942		6.46689e+08	13.7806	1.2942
	6.47254e+08	35.3521	1.29618		6.47254e+08	13.9471	1.29618
	6.48151e+08	35.3511	1.29818		6.48151e+08	13.8298	1.29818
	6.50186e+08	35.2742	1.30017		6.50186e+08	13.7164	1.30017
	6.51123e+08	35.2462	1.30217		6.51123e+08	13.7888	1.30217
	6.51238e+08	35.2486	1.30417		6.51238e+08	13.9249	1.30417
	6.521e+08	35.2252	1.30617		6.521e+08	13.9348	1.30617
	6.53669e+08	35.1567	1.30818		6.53669e+08	13.747	1.30818
	6.54669e+08	35.1449	1.31019		6.54669e+08	13.8706	1.31019
	6.56061e+08	35.0968	1.3122		6.56061e+08	13.6736	1.3122
	6.56113e+08	35.0783	1.31422		6.56113e+08	13.7786	1.31422
	6.57664e+08	35.0476	1.31623		6.57664e+08	13.8098	1.31623
	6.58671e+08	35.0354	1.31826		6.58671e+08	13.6791	1.31826
	6.60088e+08	34.9587	1.32028		6.60088e+08	13.6431	1.32028
	6.60128e+08	34.9583	1.32231		6.60128e+08	13.791	1.32231
	6.62056e+08	34.9351	1.32638		6.62056e+08	13.7831	1.32638
	6.62122e+08	34.9128	1.32434		6.62122e+08	13.7532	1.32434
	6.63056e+08	34.8715	1.32841		6.63056e+08	13.8837	1.32841
	6.65166e+08	34.8314	1.33045		6.65166e+08	13.7439	1.33045
	6.65206e+08	34.8334	1.3325		6.65206e+08	13.7849	1.3325
	6.67204e+08	34.7645	1.33455		6.67204e+08	13.7208	1.33455
	6.67249e+08	34.7466	1.3366		6.67249e+08	13.8372	1.3366
	6.69251e+08	34.6899	1.33865		6.69251e+08	13.6546	1.33865
	6.70189e+08	34.6612	1.34276		6.70189e+08	13.6913	1.34276
	6.70382e+08	34.665	1.34071		6.70382e+08	13.6452	1.34071
	6.72219e+08	34.6034	1.34483		6.72219e+08	13.586	1.34483
	6.73461e+08	34.5789	1.34689		6.73461e+08	13.611	1.34689
	6.74491e+08	34.5577	1.34896		6.74491e+08	13.5387	1.34896
	6.75517e+08	34.5284	1.35104		6.75517e+08	13.5632	1.35104
	6.76401e+08	34.51	1.35311		6.76401e+08	13.6502	1.35311
	6.76945e+08	34.4883	1.35519		6.76945e+08	13.678	1.35519
	6.78578e+08	34.4347	1.35936		6.78578e+08	13.7652	1.35936
	6.78623e+08	34.4357	1.35727		6.78623e+08	13.6235	1.35727
	6.80847e+08	34.379	1.36354		6.80847e+08	13.6811	1.36354
	6.8089e+08	34.3599	1.36144		6.8089e+08	13.487	1.36144
	6.82839e+08	34.306	1.36773		6.82839e+08	13.5864	1.36773
	6.83397e+08	34.2928	1.36563		6.83397e+08	13.5144	1.36563
	6.83901e+08	34.2732	1.36983		6.83901e+08	13.6313	1.36983
	6.85951e+08	34.2136	1.37193		6.85951e+08	13.5521	1.37193
	6.86187e+08	34.2043	1.37404		6.86187e+08	13.6908	1.37404
	6.87908e+08	34.1672	1.37615		6.87908e+08	13.5226	1.37615
	6.88257e+08	34.1425	1.37827		6.88257e+08	13.5745	1.37827
	6.89e+08	34.1501	1.38038		6.89e+08	13.6458	1.38038
	6.91213e+08	34.0891	1.3825		6.91213e+08	13.4797	1.3825
	6.92245e+08	34.0487	1.38463		6.92245e+08	13.4249	1.38463
	6.93179e+08	34.0083	1.38676		6.93179e+08	13.4785	1.38676
	6.94462e+08	33.986	1.39102		6.94462e+08	13.5515	1.39102
	6.94591e+08	33.9668	1.38889		6.94591e+08	13.3804	1.38889
	6.96374e+08	33.9313	1.39316		6.96374e+08	13.4064	1.39316
	6.9721e+08	33.9128	1.3953		6.9721e+08	13.4461	1.3953
	6.97359e+08	33.8908	1.39744		6.97359e+08	13.6157	1.39744
	6.99616e+08	33.8326	1.39959		6.99616e+08	13.3794	1.39959
	7.00122e+08	33.8321	1.40174		7.00122e+08	13.6011	1.40174
	7.01472e+08	33.7767	1.40389		7.01472e+08	13.538	1.40389
	7.0272e+08	33.773	1.40821		7.0272e+08	13.5209	1.40821
	7.02786e+08	33.7615	1.40605		7.02786e+08	13.4451	1.40605
	7.03782e+08	33.7346	1.41037		7.03782e+08	13.5688	1.41037
	7.04868e+08	33.7138	1.41254		7.04868e+08	13.5903	1.41254
	7.0653e+08	33.6662	1.41471		7.0653e+08	13.4954	1.41471
	7.08166e+08	33.6109	1.41688		7.08166e+08	13.4269	1.41688
	7.08383e+08	33.6211	1.41906		7.08383e+08	13.5141	1.41906
	7.09308e+08	33.5748	1.42124		7.09308e+08	13.4635	1.42124
	7.10896e+08	33.5287	1.42342		7.10896e+08	13.442	1.42342
	7.12097e+08	33.5023	1.42561		7.12097e+08	13.4345	1.42561
	7.13127e+08	33.4787	1.4278		7.13127e+08	13.4194	1.4278
	7.13692e+08	33.454	1.42999		7.13692e+08	13.4769	1.42999
	7.15068e+08	33.4402	1.43219		7.15068e+08	13.4451	1.43219
	7.16341e+08	33.3842	1.43439		7.16341e+08	13.3611	1.43439
	7.16937e+08	33.3623	1.43659		7.16937e+08	13.4969	1.43659
	7.1803e+08	33.3437	1.4388		7.1803e+08	13.3869	1.4388
	7.20121e+08	33.2828	1.44322		7.20121e+08	13.4965	1.44322
	7.20176e+08	33.2822	1.44101		7.20176e+08	13.3584	1.44101
	7.22532e+08	33.2299	1.44544		7.22532e+08	13.2636	1.44544
	7.23518e+08	33.2128	1.44766		7.23518e+08	13.2797	1.44766
	7.24114e+08	33.1817	1.44988		7.24114e+08	13.3415	1.44988
	7.24671e+08	33.185	1.45211		7.24671e+08	13.3732	1.45211
	7.26751e+08	33.1334	1.45434		7.26751e+08	13.3154	1.45434
	7.27013e+08	33.0945	1.45658		7.27013e+08	13.4373	1.45658
	7.2878e+08	33.0549	1.45881		7.2878e+08	13.2853	1.45881
	7.29696e+08	33.0245	1.46106		7.29696e+08	13.3018	1.46106
	7.30371e+08	33.0386	1.4633		7.30371e+08	13.4158	1.4633
	7.3215e+08	32.967	1.46555		7.3215e+08	13.2378	1.46555
	7.33815e+08	32.9277	1.4678		7.33815e+08	13.1831	1.4678
	7.34971e+08	32.9093	1.47005		7.34971e+08	13.1793	1.47005
	7.36439e+08	32.8852	1.47231		7.36439e+08	13.2624	1.47231
	7.36958e+08	32.8451	1.47457		7.36958e+08	13.1864	1.47457
	7.37783e+08	32.845	1.47684		7.37783e+08	13.2928	1.47684
	7.38002e+08	32.8229	1.47911		7.38002e+08	13.4125	1.47911
	7.39526e+08	32.8034	1.48138		7.39526e+08	13.3674	1.48138
	7.40898e+08	32.7458	1.48366		7.40898e+08	13.2917	1.48366
	7.42681e+08	32.7093	1.48594		7.42681e+08	13.1647	1.48594
	7.43722e+08	32.6746	1.48822		7.43722e+08	13.1515	1.48822
	7.44327e+08	32.6712	1.4905		7.44327e+08	13.2	1.4905
	7.45033e+08	32.6453	1.49279		7.45033e+08	13.2507	1.49279
	7.46189e+08	32.6197	1.49509		7.46189e+08	13.2377	1.49509
	7.4725e+08	32.6008	1.49738		7.4725e+08	13.3108	1.49738
	7.48391e+08	32.5618	1.49968		7.48391e+08	13.2936	1.49968
	7.50742e+08	32.5062	1.50199		7.50742e+08	13.1029	1.50199
	7.52154e+08	32.4837	1.5043		7.52154e+08	13.0684	1.5043
	7.52805e+08	32.4653	1.50661		7.52805e+08	13.1338	1.50661
	7.53488e+08	32.4376	1.50892		7.53488e+08	13.2878	1.50892
	7.54009e+08	32.4337	1.51124		7.54009e+08	13.2111	1.51124
	7.55804e+08	32.3937	1.51356		7.55804e+08	13.2691	1.51356
	7.56418e+08	32.3718	1.51589		7.56418e+08	13.2999	1.51589
	7.57479e+08	32.3437	1.51822		7.57479e+08	13.2176	1.51822
	7.59721e+08	32.2678	1.52055		7.59721e+08	13.082	1.52055
	7.60393e+08	32.2651	1.52288		7.60393e+08	13.1746	1.52288
	7.62202e+08	32.2082	1.52522		7.62202e+08	13.1378	1.52522
	7.6335e+08	32.1792	1.52991		7.6335e+08	13.1487	1.52991
	7.63373e+08	32.1914	1.52757		7.63373e+08	13.1618	1.52757
	7.64441e+08	32.1557	1.53226		7.64441e+08	13.1416	1.53226
	7.65599e+08	32.1209	1.53462		7.65599e+08	13.1941	1.53462
	7.6675e+08	32.1176	1.53697		7.6675e+08	13.2533	1.53697
	7.68076e+08	32.0857	1.53934		7.68076e+08	13.1473	1.53934
	7.70196e+08	32.0261	1.5417		7.70196e+08	13.0258	1.5417
	7.70916e+08	31.9923	1.54407		7.70916e+08	13.0474	1.54407
	7.72739e+08	31.9506	1.54644		7.72739e+08	12.9767	1.54644
	7.73798e+08	31.9509	1.5512		7.73798e+08	13.2275	1.5512
	7.73897e+08	31.9272	1.54882		7.73897e+08	12.9832	1.54882
	7.7498e+08	31.8981	1.55358		7.7498e+08	13.2211	1.55358
	7.76215e+08	31.8785	1.55597		7.76215e+08	13.0689	1.55597
	7.78801e+08	31.823	1.55836		7.78801e+08	13.0664	1.55836
	7.793e+08	31.796	1.56075		7.793e+08	13.0259	1.56075
	7.79913e+08	31.8013	1.56315		7.79913e+08	13.064	1.56315
	7.8085e+08	31.76	1.56555		7.8085e+08	13.1192	1.56555
	7.82811e+08	31.719	1.56795		7.82811e+08	13.102	1.56795
	7.84613e+08	31.6815	1.57036		7.84613e+08	12.918	1.57036
	7.85654e+08	31.6637	1.57278		7.85654e+08	13.0363	1.57278
	7.86398e+08	31.6418	1.57519		7.86398e+08	13.0281	1.57519
	7.87464e+08	31.6219	1.57761		7.87464e+08	13.0824	1.57761
	7.88094e+08	31.5944	1.58003		7.88094e+08	13.0797	1.58003
	7.90093e+08	31.5695	1.58246		7.90093e+08	13.0426	1.58246
	7.91794e+08	31.5022	1.58733		7.91794e+08	13.0894	1.58733
	7.91794e+08	31.5321	1.58489		7.91794e+08	13.0056	1.58489
	7.94225e+08	31.4521	1.59221		7.94225e+08	12.9825	1.59221
	7.94755e+08	31.4635	1.58977		7.94755e+08	12.9402	1.58977
	7.96633e+08	31.3948	1.5971		7.96633e+08	12.9557	1.5971
	7.96645e+08	31.4148	1.59465		7.96645e+08	12.8903	1.59465
	7.97784e+08	31.3808	1.59956		7.97784e+08	13.0287	1.59956
	7.99681e+08	31.3456	1.60202		7.99681e+08	13.0195	1.60202
	8.0152e+08	31.2952	1.60448		8.0152e+08	12.8556	1.60448
	8.02731e+08	31.2741	1.60694		8.02731e+08	12.819	1.60694
	8.03347e+08	31.2387	1.60941		8.03347e+08	12.9267	1.60941
	8.05061e+08	31.2218	1.61188		8.05061e+08	12.8797	1.61188
	8.05119e+08	31.2231	1.61436		8.05119e+08	12.9969	1.61436
	8.06474e+08	31.1807	1.61684		8.06474e+08	13.0617	1.61684
	8.0836e+08	31.1479	1.61932		8.0836e+08	12.9705	1.61932
	8.1013e+08	31.0997	1.62181		8.1013e+08	12.8078	1.62181
	8.10788e+08	31.0757	1.6243		8.10788e+08	12.8851	1.6243
	8.12639e+08	31.0351	1.6268		8.12639e+08	12.771	1.6268
	8.13708e+08	31.0081	1.6293		8.13708e+08	12.8453	1.6293
	8.13773e+08	31.0058	1.6318		8.13773e+08	13.0371	1.6318
	8.16464e+08	30.9697	1.63431		8.16464e+08	12.7939	1.63431
	8.17507e+08	30.9456	1.63933		8.17507e+08	12.8648	1.63933
	8.17582e+08	30.9227	1.63682		8.17582e+08	12.8656	1.63682
	8.19456e+08	30.9013	1.64185		8.19456e+08	12.9069	1.64185
	8.20006e+08	30.8645	1.64437		8.20006e+08	12.9704	1.64437
	8.21399e+08	30.841	1.6469		8.21399e+08	12.8577	1.6469
	8.22499e+08	30.8174	1.64943		8.22499e+08	12.8628	1.64943
	8.23903e+08	30.8083	1.65196		8.23903e+08	12.8689	1.65196
	8.26466e+08	30.7311	1.6545		8.26466e+08	12.7895	1.6545
	8.27103e+08	30.7362	1.65704		8.27103e+08	12.861	1.65704
	8.27515e+08	30.7238	1.65959		8.27515e+08	12.8035	1.65959
	8.2892e+08	30.6851	1.66214		8.2892e+08	12.8658	1.66214
	8.31538e+08	30.638	1.66469		8.31538e+08	12.6887	1.66469
	8.32795e+08	30.5977	1.66725		8.32795e+08	12.7036	1.66725
	8.32852e+08	30.6033	1.66981		8.32852e+08	12.8263	1.66981
	8.35343e+08	30.5326	1.67237		8.35343e+08	12.6946	1.67237
	8.36511e+08	30.5134	1.67494		8.36511e+08	12.6498	1.67494
	8.37754e+08	30.5034	1.67752		8.37754e+08	12.6447	1.67752
	8.39062e+08	30.4711	1.68009		8.39062e+08	12.665	1.68009
	8.40453e+08	30.4423	1.68267		8.40453e+08	12.6519	1.68267
	8.41775e+08	30.3979	1.68526		8.41775e+08	12.6881	1.68526
	8.41808e+08	30.4062	1.68785		8.41808e+08	12.7424	1.68785
	8.42932e+08	30.3912	1.69044		8.42932e+08	12.735	1.69044
	8.44877e+08	30.3367	1.69304		8.44877e+08	12.7591	1.69304
	8.45639e+08	30.3248	1.69564		8.45639e+08	12.7954	1.69564
	8.46802e+08	30.295	1.69824		8.46802e+08	12.6938	1.69824
	8.49126e+08	30.2571	1.70085		8.49126e+08	12.6854	1.70085
	8.50686e+08	30.2089	1.70608		8.50686e+08	12.7255	1.70608
	8.50781e+08	30.2359	1.70347		8.50781e+08	12.6094	1.70347
	8.52314e+08	30.1984	1.7087		8.52314e+08	12.6642	1.7087
	8.53429e+08	30.1512	1.71133		8.53429e+08	12.731	1.71133
	8.55323e+08	30.1188	1.71396		8.55323e+08	12.6519	1.71396
	8.57297e+08	30.0983	1.71659		8.57297e+08	12.6315	1.71659
	8.5844e+08	30.0764	1.71923		8.5844e+08	12.6183	1.71923
	8.60342e+08	30.0367	1.72187		8.60342e+08	12.539	1.72187
	8.61211e+08	30.0179	1.72451		8.61211e+08	12.6211	1.72451
	8.62587e+08	29.9654	1.72716		8.62587e+08	12.5731	1.72716
	8.63162e+08	29.9779	1.72982		8.63162e+08	12.5749	1.72982
	8.65491e+08	29.9307	1.73247		8.65491e+08	12.534	1.73247
	8.66503e+08	29.8889	1.73514		8.66503e+08	12.5585	1.73514
	8.67703e+08	29.8616	1.74047		8.67703e+08	12.6592	1.74047
	8.67829e+08	29.8817	1.7378		8.67829e+08	12.5592	1.7378
	8.69759e+08	29.8298	1.74314		8.69759e+08	12.5308	1.74314
	8.71459e+08	29.7973	1.74582		8.71459e+08	12.5006	1.74582
	8.7318e+08	29.744	1.7485		8.7318e+08	12.5424	1.7485
	8.74447e+08	29.7194	1.75119		8.74447e+08	12.5091	1.75119
	8.75655e+08	29.6929	1.75657		8.75655e+08	12.5928	1.75657
	8.75795e+08	29.6911	1.75388		8.75795e+08	12.501	1.75388
	8.78358e+08	29.655	1.75927		8.78358e+08	12.5333	1.75927
	8.79105e+08	29.6429	1.76198		8.79105e+08	12.5013	1.76198
	8.80445e+08	29.6006	1.76468		8.80445e+08	12.5743	1.76468
	8.82546e+08	29.5662	1.77011		8.82546e+08	12.5772	1.77011
	8.82832e+08	29.5698	1.76739		8.82832e+08	12.3968	1.76739
	8.84242e+08	29.5315	1.77283		8.84242e+08	12.4795	1.77283
	8.86549e+08	29.4828	1.77555		8.86549e+08	12.3993	1.77555
	8.87216e+08	29.4657	1.77828		8.87216e+08	12.5325	1.77828
	8.87823e+08	29.4622	1.78101		8.87823e+08	12.5003	1.78101
	8.89331e+08	29.4328	1.78375		8.89331e+08	12.5427	1.78375
	8.92619e+08	29.373	1.78923		8.92619e+08	12.4618	1.78923
	8.9277e+08	29.372	1.78649		8.9277e+08	12.3181	1.78649
	8.9463e+08	29.333	1.79473		8.9463e+08	12.5491	1.79473
	8.95058e+08	29.3165	1.79198		8.95058e+08	12.3849	1.79198
	8.97787e+08	29.2935	1.79749		8.97787e+08	12.3267	1.79749
	8.98821e+08	29.2654	1.80025		8.98821e+08	12.3855	1.80025
	9.00585e+08	29.2325	1.80302		9.00585e+08	12.3236	1.80302
	9.00877e+08	29.205	1.80579		9.00877e+08	12.4131	1.80579
	9.01783e+08	29.1854	1.80856		9.01783e+08	12.4853	1.80856
	9.04672e+08	29.1366	1.81134		9.04672e+08	12.3542	1.81134
	9.06037e+08	29.1286	1.81412		9.06037e+08	12.388	1.81412
	9.06081e+08	29.1055	1.81691		9.06081e+08	12.387	1.81691
	9.07499e+08	29.0878	1.8197		9.07499e+08	12.4202	1.8197
	9.08697e+08	29.0737	1.8225		9.08697e+08	12.4664	1.8225
	9.10107e+08	29.0258	1.8253		9.10107e+08	12.4179	1.8253
	9.12856e+08	28.9844	1.83091		9.12856e+08	12.4115	1.83091
	9.12976e+08	29.0039	1.8281		9.12976e+08	12.3162	1.8281
	9.15577e+08	28.9363	1.83372		9.15577e+08	12.3169	1.83372
	9.16427e+08	28.9085	1.83654		9.16427e+08	12.3729	1.83654
	9.177e+08	28.8845	1.83936		9.177e+08	12.3733	1.83936
	9.19212e+08	28.8655	1.84219		9.19212e+08	12.3289	1.84219
	9.19873e+08	28.8417	1.84502		9.19873e+08	12.3611	1.84502
	9.21394e+08	28.8154	1.84785		9.21394e+08	12.3749	1.84785
	9.24183e+08	28.7816	1.85069		9.24183e+08	12.2391	1.85069
	9.24836e+08	28.7749	1.85353		9.24836e+08	12.2687	1.85353
	9.25635e+08	28.7498	1.85638		9.25635e+08	12.3752	1.85638
	9.27045e+08	28.7244	1.85923		9.27045e+08	12.3834	1.85923
	9.28402e+08	28.6826	1.86209		9.28402e+08	12.3784	1.86209
	9.31621e+08	28.6385	1.86495		9.31621e+08	12.1688	1.86495
	9.32635e+08	28.6225	1.86781		9.32635e+08	12.1824	1.86781
	9.33372e+08	28.6152	1.87068		9.33372e+08	12.3268	1.87068
	9.34701e+08	28.579	1.87356		9.34701e+08	12.319	1.87356
	9.36795e+08	28.5362	1.87932		9.36795e+08	12.3021	1.87932
	9.36947e+08	28.5338	1.87643		9.36947e+08	12.1809	1.87643
	9.39034e+08	28.5014	1.8822		9.39034e+08	12.2059	1.8822
	9.39872e+08	28.4783	1.8851		9.39872e+08	12.3026	1.8851
	9.41067e+08	28.4569	1.88799		9.41067e+08	12.2999	1.88799
	9.44044e+08	28.4181	1.89089		9.44044e+08	12.2058	1.89089
	9.45572e+08	28.3745	1.8938		9.45572e+08	12.2307	1.8938
	9.46661e+08	28.3745	1.89671		9.46661e+08	12.1396	1.89671
	9.47652e+08	28.3365	1.89962		9.47652e+08	12.2115	1.89962
	9.49091e+08	28.3118	1.90254		9.49091e+08	12.2689	1.90254
	9.49893e+08	28.2911	1.90546		9.49893e+08	12.2538	1.90546
	9.51401e+08	28.2673	1.90839		9.51401e+08	12.2662	1.90839
	9.54105e+08	28.2306	1.91426		9.54105e+08	12.2521	1.91426
	9.54205e+08	28.2345	1.91132		9.54205e+08	12.1152	1.91132
	9.55485e+08	28.2036	1.9172		9.55485e+08	12.2373	1.9172
	9.57127e+08	28.1849	1.92014		9.57127e+08	12.2253	1.92014
	9.59899e+08	28.1468	1.92309		9.59899e+08	12.0937	1.92309
	9.60082e+08	28.1143	1.92605		9.60082e+08	12.2031	1.92605
	9.61397e+08	28.0981	1.929		9.61397e+08	12.1828	1.929
	9.6451e+08	28.0444	1.93494		9.6451e+08	12.1529	1.93494
	9.64914e+08	28.0528	1.93197		9.64914e+08	12.1146	1.93197
	9.66172e+08	28.0158	1.93791		9.66172e+08	12.1341	1.93791
	9.67266e+08	27.9863	1.94089		9.67266e+08	12.2486	1.94089
	9.6955e+08	27.9686	1.94387		9.6955e+08	12.1352	1.94387
	9.71859e+08	27.9121	1.94685		9.71859e+08	12.0286	1.94685
	9.72496e+08	27.9076	1.94984		9.72496e+08	12.1585	1.94984
	9.73343e+08	27.8814	1.95284		9.73343e+08	12.165	1.95284
	9.76165e+08	27.848	1.95884		9.76165e+08	12.1307	1.95884
	9.76257e+08	27.8361	1.95584		9.76257e+08	12.0987	1.95584
	9.78319e+08	27.8158	1.96185		9.78319e+08	12.0924	1.96185
	9.79319e+08	27.7787	1.96487		9.79319e+08	12.1251	1.96487
	9.81545e+08	27.751	1.96789		9.81545e+08	12.1168	1.96789
	9.84203e+08	27.7101	1.97091		9.84203e+08	11.9989	1.97091
	9.85127e+08	27.6891	1.97697		9.85127e+08	12.1581	1.97697
	9.85361e+08	27.7019	1.97394		9.85361e+08	12.0172	1.97394
	9.87444e+08	27.6636	1.98001		9.87444e+08	12.0181	1.98001
	9.88083e+08	27.638	1.98305		9.88083e+08	12.0676	1.98305
	9.91114e+08	27.599	1.98915		9.91114e+08	12.047	1.98915
	9.91309e+08	27.592	1.98609		9.91309e+08	11.9441	1.98609
	9.93483e+08	27.5458	1.9922		9.93483e+08	12.0805	1.9922
	9.95458e+08	27.5197	1.99526		9.95458e+08	12.0482	1.99526
	9.97121e+08	27.4869	2.0014		9.97121e+08	12.1128	2.0014
	9.97354e+08	27.497	1.99833		9.97354e+08	11.9096	1.99833
	9.9865e+08	27.4655	2.00447		9.9865e+08	12.1034	2.00447
	1.00116e+09	27.4129	2.00755		1.00116e+09	12.0252	2.00755
	1.00193e+09	27.3969	2.01064		1.00193e+09	12.0816	2.01064
	1.00484e+09	27.3639	2.01682		1.00484e+09	11.9838	2.01682
	1.00492e+09	27.367	2.01372		1.00492e+09	11.943	2.01372
	1.00657e+09	27.3358	2.01992		1.00657e+09	11.9757	2.01992
	1.00874e+09	27.2928	2.02302		1.00874e+09	11.9708	2.02302
	1.01025e+09	27.2839	2.02613		1.01025e+09	11.9212	2.02613
	1.01181e+09	27.2591	2.02924		1.01181e+09	12.0126	2.02924
	1.01247e+09	27.2249	2.03236		1.01247e+09	11.9666	2.03236
	1.01623e+09	27.1835	2.03548		1.01623e+09	11.9082	2.03548
	1.01729e+09	27.1619	2.03861		1.01729e+09	11.8556	2.03861
	1.01802e+09	27.1476	2.04174		1.01802e+09	11.8852	2.04174
	1.0187e+09	27.14	2.04487		1.0187e+09	11.9391	2.04487
	1.02112e+09	27.0898	2.04802		1.02112e+09	11.8693	2.04802
	1.02345e+09	27.0521	2.05116		1.02345e+09	11.8293	2.05116
	1.02421e+09	27.0381	2.05431		1.02421e+09	11.927	2.05431
	1.02656e+09	27.0148	2.05747		1.02656e+09	11.8993	2.05747
	1.02795e+09	27.0028	2.06063		1.02795e+09	11.9059	2.06063
	1.02822e+09	26.971	2.0638		1.02822e+09	11.9226	2.0638
	1.03126e+09	26.9393	2.06697		1.03126e+09	11.8534	2.06697
	1.03208e+09	26.9219	2.07014		1.03208e+09	11.8233	2.07014
	1.03406e+09	26.9011	2.07332		1.03406e+09	11.8863	2.07332
	1.03602e+09	26.8532	2.07651		1.03602e+09	11.8141	2.07651
	1.03763e+09	26.8557	2.0797		1.03763e+09	11.7649	2.0797
	1.03818e+09	26.8212	2.08289		1.03818e+09	11.8097	2.08289
	1.03997e+09	26.7903	2.08609		1.03997e+09	11.8016	2.08609
	1.04134e+09	26.7913	2.0893		1.04134e+09	11.8917	2.0893
	1.04216e+09	26.7599	2.09251		1.04216e+09	11.9372	2.09251
	1.04526e+09	26.7279	2.09572		1.04526e+09	11.7478	2.09572
	1.04713e+09	26.6975	2.09894		1.04713e+09	11.7049	2.09894
	1.04873e+09	26.677	2.10216		1.04873e+09	11.7084	2.10216
	1.04876e+09	26.6519	2.10539		1.04876e+09	11.8985	2.10539
	1.05038e+09	26.6401	2.10863		1.05038e+09	11.8278	2.10863
	1.05275e+09	26.5887	2.11187		1.05275e+09	11.8438	2.11187
	1.05363e+09	26.5754	2.11511		1.05363e+09	11.8485	2.11511
	1.0552e+09	26.5479	2.11836		1.0552e+09	11.8496	2.11836
	1.0568e+09	26.5501	2.12162		1.0568e+09	11.859	2.12162
	1.05816e+09	26.5183	2.12487		1.05816e+09	11.8539	2.12487
	1.05999e+09	26.4852	2.12814		1.05999e+09	11.787	2.12814
	1.06235e+09	26.4655	2.13141		1.06235e+09	11.7734	2.13141
	1.06401e+09	26.4211	2.13468		1.06401e+09	11.7626	2.13468
	1.06558e+09	26.421	2.13796		1.06558e+09	11.6818	2.13796
	1.06805e+09	26.3688	2.14125		1.06805e+09	11.6299	2.14125
	1.06892e+09	26.3582	2.14454		1.06892e+09	11.7261	2.14454
	1.07132e+09	26.3118	2.14783		1.07132e+09	11.6767	2.14783
	1.07298e+09	26.3114	2.15113		1.07298e+09	11.6049	2.15113
	1.07438e+09	26.2657	2.15774		1.07438e+09	11.7212	2.15774
	1.07466e+09	26.2658	2.15443		1.07466e+09	11.5892	2.15443
	1.07763e+09	26.2189	2.16106		1.07763e+09	11.6298	2.16106
	1.07766e+09	26.2297	2.16438		1.07766e+09	11.7758	2.16438
	1.08035e+09	26.1884	2.1677		1.08035e+09	11.6692	2.1677
	1.0826e+09	26.1457	2.17437		1.0826e+09	11.6958	2.17437
	1.08279e+09	26.1588	2.17103		1.08279e+09	11.5636	2.17103
	1.08613e+09	26.1002	2.17771		1.08613e+09	11.5585	2.17771
	1.08689e+09	26.0975	2.18106		1.08689e+09	11.6656	2.18106
	1.08786e+09	26.0752	2.18441		1.08786e+09	11.7093	2.18441
	1.09091e+09	26.0366	2.19112		1.09091e+09	11.7227	2.19112
	1.09092e+09	26.0202	2.18776		1.09092e+09	11.6032	2.18776
	1.09358e+09	25.9874	2.19449		1.09358e+09	11.6346	2.19449
	1.09442e+09	25.9684	2.19786		1.09442e+09	11.7261	2.19786
	1.0977e+09	25.9234	2.20124		1.0977e+09	11.5194	2.20124
	1.09858e+09	25.929	2.20462		1.09858e+09	11.5759	2.20462
	1.09921e+09	25.9157	2.208		1.09921e+09	11.6349	2.208
	1.1025e+09	25.8631	2.2114		1.1025e+09	11.5066	2.2114
	1.10355e+09	25.8468	2.21479		1.10355e+09	11.5767	2.21479
	1.10611e+09	25.8068	2.2182		1.10611e+09	11.4786	2.2182
	1.10614e+09	25.8027	2.2216		1.10614e+09	11.6271	2.2216
	1.10923e+09	25.7796	2.22502		1.10923e+09	11.5755	2.22502
	1.10929e+09	25.7736	2.22844		1.10929e+09	11.5646	2.22844
	1.11108e+09	25.7302	2.23186		1.11108e+09	11.5882	2.23186
	1.11433e+09	25.6874	2.23529		1.11433e+09	11.4556	2.23529
	1.11627e+09	25.6629	2.23872		1.11627e+09	11.4684	2.23872
	1.11778e+09	25.6392	2.24216		1.11778e+09	11.4874	2.24216
	1.11874e+09	25.6244	2.2456		1.11874e+09	11.5624	2.2456
	1.12131e+09	25.5948	2.24905		1.12131e+09	11.4644	2.24905
	1.12144e+09	25.5897	2.25251		1.12144e+09	11.5305	2.25251
	1.12458e+09	25.544	2.25597		1.12458e+09	11.4616	2.25597
	1.12556e+09	25.5388	2.25944		1.12556e+09	11.489	2.25944
	1.12815e+09	25.5056	2.26291		1.12815e+09	11.3998	2.26291
	1.12903e+09	25.4905	2.26638		1.12903e+09	11.4238	2.26638
	1.12969e+09	25.4765	2.26986		1.12969e+09	11.5633	2.26986
	1.13145e+09	25.459	2.27335		1.13145e+09	11.5546	2.27335
	1.1334e+09	25.4353	2.27684		1.1334e+09	11.5378	2.27684
	1.1351e+09	25.3967	2.28034		1.1351e+09	11.4606	2.28034
	1.13658e+09	25.3922	2.28385		1.13658e+09	11.4946	2.28385
	1.1384e+09	25.3536	2.28735		1.1384e+09	11.4626	2.28735
	1.14014e+09	25.3404	2.29087		1.14014e+09	11.4837	2.29087
	1.14185e+09	25.3151	2.29439		1.14185e+09	11.5008	2.29439
	1.14457e+09	25.2723	2.29791		1.14457e+09	11.404	2.29791
	1.14535e+09	25.2784	2.30144		1.14535e+09	11.4924	2.30144
	1.14808e+09	25.2404	2.30498		1.14808e+09	11.4186	2.30498
	1.14881e+09	25.2243	2.30852		1.14881e+09	11.4485	2.30852
	1.15162e+09	25.1775	2.31206		1.15162e+09	11.3754	2.31206
	1.15328e+09	25.1626	2.31562		1.15328e+09	11.4188	2.31562
	1.15444e+09	25.1365	2.31917		1.15444e+09	11.3744	2.31917
	1.15686e+09	25.1258	2.32274		1.15686e+09	11.3708	2.32274
	1.15877e+09	25.0901	2.32631		1.15877e+09	11.3462	2.32631
	1.16126e+09	25.0698	2.32988		1.16126e+09	11.2883	2.32988
	1.16129e+09	25.0563	2.33346		1.16129e+09	11.3644	2.33346
	1.16305e+09	25.0421	2.33704		1.16305e+09	11.4437	2.33704
	1.16462e+09	25.0204	2.34063		1.16462e+09	11.3784	2.34063
	1.16636e+09	24.9782	2.34423		1.16636e+09	11.4052	2.34423
	1.16838e+09	24.9723	2.34783		1.16838e+09	11.3804	2.34783
	1.1719e+09	24.9206	2.35144		1.1719e+09	11.2538	2.35144
	1.17354e+09	24.8859	2.35867		1.17354e+09	11.3438	2.35867
	1.17397e+09	24.8987	2.35505		1.17397e+09	11.224	2.35505
	1.17541e+09	24.8617	2.36229		1.17541e+09	11.36	2.36229
	1.17829e+09	24.8442	2.36592		1.17829e+09	11.3259	2.36592
	1.18009e+09	24.8115	2.36955		1.18009e+09	11.2334	2.36955
	1.18188e+09	24.8	2.37319		1.18188e+09	11.3007	2.37319
	1.18362e+09	24.7717	2.37684		1.18362e+09	11.2438	2.37684
	1.18544e+09	24.7431	2.38049		1.18544e+09	11.2277	2.38049
	1.18721e+09	24.7118	2.38415		1.18721e+09	11.2696	2.38415
	1.18821e+09	24.7103	2.38781		1.18821e+09	11.3345	2.38781
	1.18977e+09	24.6931	2.39148		1.18977e+09	11.2909	2.39148
	1.19183e+09	24.6689	2.39515		1.19183e+09	11.3472	2.39515
	1.19365e+09	24.6391	2.39883		1.19365e+09	11.2279	2.39883
	1.19705e+09	24.5986	2.40621		1.19705e+09	11.2238	2.40621
	1.19718e+09	24.5939	2.40252		1.19718e+09	11.134	2.40252
	1.20091e+09	24.5456	2.40991		1.20091e+09	11.1438	2.40991
	1.20173e+09	24.5398	2.41361		1.20173e+09	11.1877	2.41361
	1.20448e+09	24.5069	2.41732		1.20448e+09	11.1527	2.41732
	1.20627e+09	24.4715	2.42475		1.20627e+09	11.2509	2.42475
	1.207e+09	24.4686	2.42103		1.207e+09	11.0777	2.42103
	1.20811e+09	24.4511	2.42847		1.20811e+09	11.271	2.42847
	1.21094e+09	24.4266	2.4322		1.21094e+09	11.1757	2.4322
	1.21369e+09	24.3886	2.43594		1.21369e+09	11.1229	2.43594
	1.21463e+09	24.3748	2.43968		1.21463e+09	11.1223	2.43968
	1.21537e+09	24.3629	2.44343		1.21537e+09	11.1584	2.44343
	1.21724e+09	24.3399	2.44718		1.21724e+09	11.1656	2.44718
	1.21937e+09	24.3189	2.45094		1.21937e+09	11.1338	2.45094
	1.22296e+09	24.2787	2.45471		1.22296e+09	11.0624	2.45471
	1.22364e+09	24.2584	2.45848		1.22364e+09	11.1023	2.45848
	1.22498e+09	24.2432	2.46226		1.22498e+09	11.2232	2.46226
	1.22838e+09	24.2233	2.46604		1.22838e+09	11.0898	2.46604
	1.22947e+09	24.1967	2.46983		1.22947e+09	11.0712	2.46983
	1.23253e+09	24.1653	2.47362		1.23253e+09	11.0993	2.47362
	1.23364e+09	24.1432	2.48123		1.23364e+09	11.2147	2.48123
	1.23391e+09	24.139	2.47742		1.23391e+09	11.1053	2.47742
	1.23608e+09	24.128	2.48504		1.23608e+09	11.0899	2.48504
	1.23853e+09	24.08	2.48886		1.23853e+09	11.0943	2.48886
	1.23964e+09	24.0788	2.49268		1.23964e+09	11.2055	2.49268
	1.24116e+09	24.0628	2.49651		1.24116e+09	11.1183	2.49651
	1.24342e+09	24.0176	2.50035		1.24342e+09	11.159	2.50035
	1.24645e+09	23.9965	2.50419		1.24645e+09	11.016	2.50419
	1.24824e+09	23.9627	2.50803		1.24824e+09	11.0739	2.50803
	1.25077e+09	23.9535	2.51189		1.25077e+09	11.005	2.51189
	1.25128e+09	23.9296	2.51575		1.25128e+09	11.078	2.51575
	1.25271e+09	23.9261	2.51961		1.25271e+09	11.1495	2.51961
	1.25551e+09	23.8767	2.52348		1.25551e+09	11.0689	2.52348
	1.25826e+09	23.8589	2.52736		1.25826e+09	10.9791	2.52736
	1.25935e+09	23.8326	2.53124		1.25935e+09	11.0181	2.53124
	1.26126e+09	23.8186	2.53513		1.26126e+09	11.0116	2.53513
	1.26354e+09	23.7861	2.53902		1.26354e+09	11.0488	2.53902
	1.26417e+09	23.7766	2.54292		1.26417e+09	11.1145	2.54292
	1.26623e+09	23.759	2.54683		1.26623e+09	11.0871	2.54683
	1.26967e+09	23.7331	2.55074		1.26967e+09	10.9345	2.55074
	1.27088e+09	23.7061	2.55466		1.27088e+09	11.052	2.55466
	1.27268e+09	23.6815	2.55859		1.27268e+09	11.0593	2.55859
	1.27524e+09	23.6538	2.56252		1.27524e+09	11.0077	2.56252
	1.27644e+09	23.637	2.56645		1.27644e+09	10.9966	2.56645
	1.27862e+09	23.6163	2.5704		1.27862e+09	10.9338	2.5704
	1.27937e+09	23.6145	2.57434		1.27937e+09	11.038	2.57434
	1.28232e+09	23.5825	2.5783		1.28232e+09	10.9614	2.5783
	1.28528e+09	23.5399	2.58226		1.28528e+09	10.8824	2.58226
	1.28559e+09	23.5488	2.58623		1.28559e+09	11.0456	2.58623
	1.28823e+09	23.512	2.5902		1.28823e+09	10.9669	2.5902
	1.28906e+09	23.5015	2.59418		1.28906e+09	10.9719	2.59418
	1.29146e+09	23.4789	2.59816		1.29146e+09	11.0234	2.59816
	1.29459e+09	23.4349	2.60216		1.29459e+09	10.9271	2.60216
	1.29657e+09	23.428	2.60615		1.29657e+09	10.9382	2.60615
	1.29807e+09	23.4041	2.61016		1.29807e+09	10.8953	2.61016
	1.30118e+09	23.3745	2.61818		1.30118e+09	11.0238	2.61818
	1.30149e+09	23.3703	2.61417		1.30149e+09	10.8156	2.61417
	1.30594e+09	23.3096	2.62623		1.30594e+09	10.865	2.62623
	1.30603e+09	23.3159	2.62221		1.30603e+09	10.7599	2.62221
	1.30708e+09	23.2951	2.63027		1.30708e+09	10.877	2.63027
	1.31102e+09	23.259	2.63836		1.31102e+09	10.9552	2.63836
	1.3114e+09	23.2508	2.63431		1.3114e+09	10.784	2.63431
	1.31516e+09	23.2102	2.64241		1.31516e+09	10.7835	2.64241
	1.3159e+09	23.1998	2.64647		1.3159e+09	10.9409	2.64647
	1.31856e+09	23.1738	2.65053		1.31856e+09	10.8387	2.65053
	1.32108e+09	23.1546	2.65461		1.32108e+09	10.7707	2.65461
	1.32234e+09	23.1433	2.65868		1.32234e+09	10.8432	2.65868
	1.32538e+09	23.1182	2.66277		1.32538e+09	10.778	2.66277
	1.32638e+09	23.1021	2.66686		1.32638e+09	10.8284	2.66686
	1.32966e+09	23.0637	2.67096		1.32966e+09	10.7739	2.67096
	1.33041e+09	23.0608	2.67506		1.33041e+09	10.7967	2.67506
	1.33207e+09	23.0251	2.67917		1.33207e+09	10.8174	2.67917
	1.33297e+09	23.0291	2.68328		1.33297e+09	10.8538	2.68328
	1.3365e+09	22.9891	2.68741		1.3365e+09	10.7978	2.68741
	1.33724e+09	22.9669	2.69153		1.33724e+09	10.8257	2.69153
	1.3405e+09	22.939	2.69567		1.3405e+09	10.7245	2.69567
	1.34343e+09	22.905	2.70396		1.34343e+09	10.8471	2.70396
	1.34358e+09	22.9223	2.69981		1.34358e+09	10.7341	2.69981
	1.34576e+09	22.8811	2.70811		1.34576e+09	10.8179	2.70811
	1.3487e+09	22.8584	2.71227		1.3487e+09	10.6829	2.71227
	1.34977e+09	22.846	2.71644		1.34977e+09	10.7776	2.71644
	1.35282e+09	22.8079	2.72061		1.35282e+09	10.7184	2.72061
	1.35594e+09	22.7851	2.72479		1.35594e+09	10.6177	2.72479
	1.358e+09	22.7578	2.72898		1.358e+09	10.6748	2.72898
	1.35892e+09	22.7498	2.73317		1.35892e+09	10.697	2.73317
	1.36005e+09	22.7414	2.73737		1.36005e+09	10.7635	2.73737
	1.36304e+09	22.7103	2.74157		1.36304e+09	10.6979	2.74157
	1.36625e+09	22.6718	2.74579		1.36625e+09	10.593	2.74579
	1.36831e+09	22.6619	2.75		1.36831e+09	10.6569	2.75
	1.36929e+09	22.6513	2.75423		1.36929e+09	10.6236	2.75423
	1.37254e+09	22.6103	2.75846		1.37254e+09	10.6121	2.75846
	1.37379e+09	22.6053	2.7627		1.37379e+09	10.6807	2.7627
	1.37588e+09	22.5759	2.76694		1.37588e+09	10.6314	2.76694
	1.37654e+09	22.5742	2.77119		1.37654e+09	10.6644	2.77119
	1.37966e+09	22.5328	2.77545		1.37966e+09	10.61	2.77545
	1.38063e+09	22.5252	2.77971		1.38063e+09	10.6962	2.77971
	1.38447e+09	22.4894	2.78398		1.38447e+09	10.5747	2.78398
	1.38635e+09	22.4645	2.79254		1.38635e+09	10.665	2.79254
	1.38657e+09	22.4685	2.78826		1.38657e+09	10.5871	2.78826
	1.38848e+09	22.4404	2.79683		1.38848e+09	10.6425	2.79683
	1.39296e+09	22.4054	2.80113		1.39296e+09	10.5982	2.80113
	1.39389e+09	22.3997	2.80543		1.39389e+09	10.6119	2.80543
	1.39691e+09	22.3589	2.81406		1.39691e+09	10.6297	2.81406
	1.39713e+09	22.3666	2.80974		1.39713e+09	10.5351	2.80974
	1.40132e+09	22.3245	2.81838		1.40132e+09	10.5299	2.81838
	1.40414e+09	22.2928	2.82271		1.40414e+09	10.5715	2.82271
	1.40541e+09	22.2751	2.83139		1.40541e+09	10.6306	2.83139
	1.40572e+09	22.2779	2.82705		1.40572e+09	10.5592	2.82705
	1.40755e+09	22.2583	2.83574		1.40755e+09	10.5746	2.83574
	1.41183e+09	22.2232	2.84446		1.41183e+09	10.6283	2.84446
	1.41203e+09	22.2216	2.8401		1.41203e+09	10.4803	2.8401
	1.41641e+09	22.1903	2.84883		1.41641e+09	10.4613	2.84883
	1.41821e+09	22.1545	2.85321		1.41821e+09	10.4942	2.85321
	1.41915e+09	22.1586	2.85759		1.41915e+09	10.5465	2.85759
	1.42039e+09	22.1436	2.86198		1.42039e+09	10.5867	2.86198
	1.42257e+09	22.1064	2.86638		1.42257e+09	10.5916	2.86638
	1.42469e+09	22.1027	2.87078		1.42469e+09	10.5427	2.87078
	1.42686e+09	22.0753	2.87519		1.42686e+09	10.564	2.87519
	1.42905e+09	22.0616	2.87961		1.42905e+09	10.5848	2.87961
	1.43335e+09	22.0307	2.88403		1.43335e+09	10.4904	2.88403
	1.43554e+09	22.0011	2.8929		1.43554e+09	10.5135	2.8929
	1.43575e+09	22.0039	2.88846		1.43575e+09	10.463	2.88846
	1.43991e+09	21.9492	2.89734		1.43991e+09	10.4527	2.89734
	1.44226e+09	21.9346	2.90179		1.44226e+09	10.4401	2.90179
	1.4445e+09	21.9124	2.90625		1.4445e+09	10.4225	2.90625
	1.44647e+09	21.8821	2.91519		1.44647e+09	10.4863	2.91519
	1.44664e+09	21.8846	2.91072		1.44664e+09	10.4566	2.91072
	1.44997e+09	21.8653	2.91967		1.44997e+09	10.409	2.91967
	1.45086e+09	21.8478	2.92415		1.45086e+09	10.452	2.92415
	1.45304e+09	21.8355	2.92864		1.45304e+09	10.4978	2.92864
	1.45745e+09	21.7856	2.93765		1.45745e+09	10.4744	2.93765
	1.45835e+09	21.7884	2.93314		1.45835e+09	10.3528	2.93314
	1.46189e+09	21.7459	2.94668		1.46189e+09	10.4837	2.94668
	1.46209e+09	21.7539	2.94216		1.46209e+09	10.3853	2.94216
	1.4665e+09	21.7017	2.95121		1.4665e+09	10.372	2.95121
	1.46875e+09	21.6892	2.95574		1.46875e+09	10.3517	2.95574
	1.46985e+09	21.6854	2.96028		1.46985e+09	10.3828	2.96028
	1.47207e+09	21.653	2.96483		1.47207e+09	10.3871	2.96483
	1.47546e+09	21.6266	2.96939		1.47546e+09	10.3188	2.96939
	1.47748e+09	21.6044	2.97852		1.47748e+09	10.4751	2.97852
	1.47766e+09	21.6058	2.97395		1.47766e+09	10.3137	2.97395
	1.48214e+09	21.5601	2.98309		1.48214e+09	10.3402	2.98309
	1.48436e+09	21.548	2.98767		1.48436e+09	10.3455	2.98767
	1.48442e+09	21.5428	2.99226		1.48442e+09	10.4067	2.99226
	1.48889e+09	21.5065	2.99686		1.48889e+09	10.3084	2.99686
	1.48893e+09	21.5035	3.00147		1.48893e+09	10.3966	3.00147
	1.49211e+09	21.4746	3.00608		1.49211e+09	10.3813	3.00608
	1.49323e+09	21.4665	3.01069		1.49323e+09	10.381	3.01069
	1.49549e+09	21.442	3.01532		1.49549e+09	10.4118	3.01532
	1.49771e+09	21.4229	3.01995		1.49771e+09	10.3818	3.01995
	1.50136e+09	21.3911	3.02459		1.50136e+09	10.334	3.02459
	1.50228e+09	21.3859	3.02924		1.50228e+09	10.3663	3.02924
	1.50779e+09	21.3348	3.03389		1.50779e+09	10.293	3.03389
	1.50815e+09	21.3357	3.03855		1.50815e+09	10.2645	3.03855
	1.51158e+09	21.3004	3.04322		1.51158e+09	10.2798	3.04322
	1.51393e+09	21.288	3.04789		1.51393e+09	10.2857	3.04789
	1.51625e+09	21.2599	3.05258		1.51625e+09	10.2381	3.05258
	1.51735e+09	21.2516	3.05727		1.51735e+09	10.2597	3.05727
	1.51848e+09	21.2396	3.06196		1.51848e+09	10.341	3.06196
	1.52192e+09	21.2171	3.06667		1.52192e+09	10.3151	3.06667
	1.52422e+09	21.1905	3.07138		1.52422e+09	10.268	3.07138
	1.52793e+09	21.1601	3.0761		1.52793e+09	10.2566	3.0761
	1.52907e+09	21.1609	3.08082		1.52907e+09	10.2084	3.08082
	1.53001e+09	21.1435	3.08556		1.53001e+09	10.243	3.08556
	1.53371e+09	21.1151	3.0903		1.53371e+09	10.2436	3.0903
	1.5358e+09	21.0972	3.09504		1.5358e+09	10.1959	3.09504
	1.53908e+09	21.0604	3.10456		1.53908e+09	10.229	3.10456
	1.54021e+09	21.0716	3.0998		1.54021e+09	10.1434	3.0998
	1.54166e+09	21.0525	3.10933		1.54166e+09	10.3028	3.10933
	1.54452e+09	21.0217	3.11411		1.54452e+09	10.2031	3.11411
	1.54634e+09	21.001	3.11889		1.54634e+09	10.251	3.11889
	1.55003e+09	20.9782	3.12368		1.55003e+09	10.2054	3.12368
	1.55099e+09	20.9591	3.12848		1.55099e+09	10.2033	3.12848
	1.55567e+09	20.92	3.1381		1.55567e+09	10.2063	3.1381
	1.55592e+09	20.9257	3.13329		1.55592e+09	10.1175	3.13329
	1.55805e+09	20.9003	3.14292		1.55805e+09	10.2309	3.14292
	1.56177e+09	20.8806	3.14775		1.56177e+09	10.1356	3.14775
	1.5628e+09	20.8613	3.15258		1.5628e+09	10.1714	3.15258
	1.5669e+09	20.8387	3.15743		1.5669e+09	10.1367	3.15743
	1.57007e+09	20.8132	3.16228		1.57007e+09	10.1102	3.16228
	1.57026e+09	20.7999	3.16714		1.57026e+09	10.2098	3.16714
	1.57256e+09	20.7858	3.172		1.57256e+09	10.1622	3.172
	1.5764e+09	20.7587	3.17687		1.5764e+09	10.1301	3.17687
	1.57704e+09	20.7519	3.18175		1.57704e+09	10.1653	3.18175
	1.58313e+09	20.711	3.18664		1.58313e+09	10.0544	3.18664
	1.58414e+09	20.695	3.19154		1.58414e+09	10.0518	3.19154
	1.58664e+09	20.6692	3.20135		1.58664e+09	10.1662	3.20135
	1.58685e+09	20.6788	3.19644		1.58685e+09	10.0391	3.19644
	1.59036e+09	20.6477	3.20627		1.59036e+09	10.1307	3.20627
	1.59288e+09	20.6261	3.21119		1.59288e+09	10.0683	3.21119
	1.5938e+09	20.6205	3.21613		1.5938e+09	10.1333	3.21613
	1.59879e+09	20.5834	3.22107		1.59879e+09	10.0834	3.22107
	1.59927e+09	20.5717	3.22602		1.59927e+09	10.1177	3.22602
	1.60245e+09	20.5549	3.23097		1.60245e+09	10.1066	3.23097
	1.60588e+09	20.5177	3.24091		1.60588e+09	10.0939	3.24091
	1.60603e+09	20.5182	3.23594		1.60603e+09	10.0322	3.23594
	1.61097e+09	20.4914	3.24589		1.61097e+09	10.0557	3.24589
	1.61219e+09	20.4712	3.25087		1.61219e+09	10.0523	3.25087
	1.61462e+09	20.4539	3.25587		1.61462e+09	10.001	3.25587
	1.61706e+09	20.4405	3.26087		1.61706e+09	10.0032	3.26087
	1.61952e+09	20.4181	3.26588		1.61952e+09	10.0626	3.26588
	1.62052e+09	20.4075	3.2709		1.62052e+09	10.0435	3.2709
	1.62442e+09	20.3754	3.27592		1.62442e+09	9.97812	3.27592
	1.62525e+09	20.3774	3.28095		1.62525e+09	10.0564	3.28095
	1.62767e+09	20.3543	3.28599		1.62767e+09	10.0542	3.28599
	1.63179e+09	20.3184	3.29104		1.63179e+09	9.96847	3.29104
	1.6326e+09	20.3143	3.2961		1.6326e+09	10.0684	3.2961
	1.63526e+09	20.2992	3.30116		1.63526e+09	10.0383	3.30116
	1.64018e+09	20.2644	3.30623		1.64018e+09	10.0087	3.30623
	1.64146e+09	20.2497	3.31131		1.64146e+09	9.94727	3.31131
	1.64408e+09	20.2272	3.3164		1.64408e+09	9.92849	3.3164
	1.64638e+09	20.2066	3.32149		1.64638e+09	10.0112	3.32149
	1.65006e+09	20.1867	3.3266		1.65006e+09	9.92873	3.3266
	1.65238e+09	20.1566	3.33682		1.65238e+09	10.0331	3.33682
	1.65342e+09	20.1633	3.33171		1.65342e+09	9.92531	3.33171
	1.65548e+09	20.1472	3.34195		1.65548e+09	10.0134	3.34195
	1.66015e+09	20.1117	3.34708		1.66015e+09	9.94325	3.34708
	1.66283e+09	20.0849	3.35223		1.66283e+09	9.87447	3.35223
	1.66391e+09	20.0747	3.35738		1.66391e+09	9.96858	3.35738
	1.66491e+09	20.064	3.36253		1.66491e+09	9.92537	3.36253
	1.66749e+09	20.0517	3.3677		1.66749e+09	9.95891	3.3677
	1.67148e+09	20.0317	3.37287		1.67148e+09	9.95133	3.37287
	1.67396e+09	19.9993	3.37805		1.67396e+09	9.94176	3.37805
	1.67749e+09	19.9894	3.38324		1.67749e+09	9.90858	3.38324
	1.68027e+09	19.9566	3.38844		1.68027e+09	9.85452	3.38844
	1.68276e+09	19.9518	3.39365		1.68276e+09	9.82426	3.39365
	1.68515e+09	19.9276	3.40408		1.68515e+09	9.87925	3.40408
	1.68545e+09	19.92	3.39886		1.68545e+09	9.81799	3.39886
	1.68765e+09	19.9037	3.40931		1.68765e+09	9.89272	3.40931
	1.693e+09	19.865	3.41455		1.693e+09	9.83611	3.41455
	1.69607e+09	19.8495	3.41979		1.69607e+09	9.84287	3.41979
	1.69822e+09	19.8332	3.42505		1.69822e+09	9.83977	3.42505
	1.69852e+09	19.8212	3.43031		1.69852e+09	9.90219	3.43031
	1.70289e+09	19.7919	3.43558		1.70289e+09	9.77365	3.43558
	1.70301e+09	19.788	3.44086		1.70301e+09	9.90783	3.44086
	1.70709e+09	19.7683	3.44614		1.70709e+09	9.81587	3.44614
	1.71076e+09	19.7372	3.45674		1.71076e+09	9.89377	3.45674
	1.71092e+09	19.7345	3.45144		1.71092e+09	9.84043	3.45144
	1.71334e+09	19.7155	3.46205		1.71334e+09	9.88475	3.46205
	1.71743e+09	19.6939	3.46737		1.71743e+09	9.76308	3.46737
	1.72173e+09	19.6621	3.4727		1.72173e+09	9.73627	3.4727
	1.72393e+09	19.6547	3.47803		1.72393e+09	9.767	3.47803
	1.7252e+09	19.6392	3.48337		1.7252e+09	9.81604	3.48337
	1.72782e+09	19.6218	3.48872		1.72782e+09	9.7885	3.48872
	1.72887e+09	19.6145	3.49408		1.72887e+09	9.7763	3.49408
	1.73433e+09	19.572	3.49945		1.73433e+09	9.74037	3.49945
	1.73697e+09	19.5561	3.50483		1.73697e+09	9.75671	3.50483
	1.74044e+09	19.5414	3.51021		1.74044e+09	9.67629	3.51021
	1.74091e+09	19.527	3.5156		1.74091e+09	9.77742	3.5156
	1.74351e+09	19.5131	3.52101		1.74351e+09	9.75772	3.52101
	1.74618e+09	19.4972	3.52641		1.74618e+09	9.7396	3.52641
	1.75015e+09	19.4705	3.53183		1.75015e+09	9.73183	3.53183
	1.75266e+09	19.454	3.53726		1.75266e+09	9.71316	3.53726
	1.75546e+09	19.4371	3.54269		1.75546e+09	9.66325	3.54269
	1.75579e+09	19.4333	3.54813		1.75579e+09	9.74054	3.54813
	1.76064e+09	19.3972	3.55358		1.76064e+09	9.68745	3.55358
	1.76339e+09	19.3881	3.55904		1.76339e+09	9.6422	3.55904
	1.76609e+09	19.359	3.56451		1.76609e+09	9.64785	3.56451
	1.76736e+09	19.3533	3.56999		1.76736e+09	9.72678	3.56999
	1.77002e+09	19.3314	3.57547		1.77002e+09	9.72099	3.57547
	1.77406e+09	19.3055	3.58096		1.77406e+09	9.67984	3.58096
	1.77668e+09	19.2912	3.58647		1.77668e+09	9.65674	3.58647
	1.7793e+09	19.2736	3.59198		1.7793e+09	9.63661	3.59198
	1.7821e+09	19.2569	3.59749		1.7821e+09	9.63886	3.59749
	1.78341e+09	19.2454	3.60302		1.78341e+09	9.64506	3.60302
	1.78742e+09	19.2204	3.60856		1.78742e+09	9.63249	3.60856
	1.78986e+09	19.1928	3.61965		1.78986e+09	9.70618	3.61965
	1.79016e+09	19.2053	3.6141		1.79016e+09	9.61865	3.6141
	1.79262e+09	19.177	3.62521		1.79262e+09	9.6496	3.62521
	1.79686e+09	19.1514	3.63078		1.79686e+09	9.61919	3.63078
	1.80099e+09	19.1381	3.63636		1.80099e+09	9.57604	3.63636
	1.80102e+09	19.1283	3.64194		1.80102e+09	9.63981	3.64194
	1.80504e+09	19.1108	3.64754		1.80504e+09	9.62641	3.64754
	1.80915e+09	19.0869	3.65314		1.80915e+09	9.57359	3.65314
	1.81053e+09	19.074	3.65876		1.81053e+09	9.59188	3.65876
	1.81322e+09	19.0586	3.66438		1.81322e+09	9.58347	3.66438
	1.81439e+09	19.0346	3.67001		1.81439e+09	9.64648	3.67001
	1.81863e+09	19.0111	3.67564		1.81863e+09	9.58625	3.67564
	1.82373e+09	18.9896	3.68129		1.82373e+09	9.50415	3.68129
	1.82421e+09	18.9758	3.68695		1.82421e+09	9.55633	3.68695
	1.82536e+09	18.9721	3.69261		1.82536e+09	9.60058	3.69261
	1.82804e+09	18.961	3.69828		1.82804e+09	9.56839	3.69828
	1.83087e+09	18.9363	3.70396		1.83087e+09	9.57369	3.70396
	1.83356e+09	18.9134	3.70965		1.83356e+09	9.55296	3.70965
	1.83934e+09	18.8893	3.71535		1.83934e+09	9.49818	3.71535
	1.84218e+09	18.8649	3.72106		1.84218e+09	9.46856	3.72106
	1.84356e+09	18.8545	3.72678		1.84356e+09	9.51986	3.72678
	1.84775e+09	18.8305	3.7325		1.84775e+09	9.46931	3.7325
	1.85021e+09	18.8099	3.74398		1.85021e+09	9.54072	3.74398
	1.85048e+09	18.8182	3.73824		1.85048e+09	9.47517	3.73824
	1.85486e+09	18.7841	3.74973		1.85486e+09	9.5067	3.74973
	1.85883e+09	18.7682	3.75549		1.85883e+09	9.47675	3.75549
	1.86171e+09	18.7487	3.76126		1.86171e+09	9.46435	3.76126
	1.86173e+09	18.7382	3.76704		1.86173e+09	9.51345	3.76704
	1.86731e+09	18.7143	3.77283		1.86731e+09	9.4259	3.77283
	1.87002e+09	18.6894	3.78443		1.87002e+09	9.50339	3.78443
	1.87009e+09	18.703	3.77862		1.87009e+09	9.45849	3.77862
	1.87586e+09	18.6599	3.79024		1.87586e+09	9.46387	3.79024
	1.87729e+09	18.6504	3.79606		1.87729e+09	9.46538	3.79606
	1.88012e+09	18.6293	3.80189		1.88012e+09	9.48251	3.80189
	1.88426e+09	18.6077	3.80773		1.88426e+09	9.39786	3.80773
	1.88578e+09	18.6023	3.81358		1.88578e+09	9.43458	3.81358
	1.89011e+09	18.576	3.81944		1.89011e+09	9.4499	3.81944
	1.89251e+09	18.559	3.83119		1.89251e+09	9.49214	3.83119
	1.89287e+09	18.5626	3.82531		1.89287e+09	9.37631	3.82531
	1.8955e+09	18.5342	3.83707		1.8955e+09	9.48711	3.83707
	1.90135e+09	18.5121	3.84297		1.90135e+09	9.43163	3.84297
	1.90428e+09	18.4971	3.84887		1.90428e+09	9.37404	3.84887
	1.9072e+09	18.4796	3.85478		1.9072e+09	9.39426	3.85478
	1.91008e+09	18.4573	3.86071		1.91008e+09	9.35723	3.86071
	1.91286e+09	18.4378	3.86664		1.91286e+09	9.36784	3.86664
	1.91534e+09	18.4293	3.87258		1.91534e+09	9.37507	3.87258
	1.91585e+09	18.4221	3.87853		1.91585e+09	9.43249	3.87853
	1.91872e+09	18.4015	3.88448		1.91872e+09	9.40548	3.88448
	1.92295e+09	18.3902	3.89045		1.92295e+09	9.39346	3.89045
	1.92724e+09	18.3545	3.89643		1.92724e+09	9.36564	3.89643
	1.92878e+09	18.3455	3.90241		1.92878e+09	9.39775	3.90241
	1.93171e+09	18.3287	3.90841		1.93171e+09	9.39136	3.90841
	1.93289e+09	18.3221	3.91441		1.93289e+09	9.3674	3.91441
	1.93751e+09	18.3013	3.92043		1.93751e+09	9.37297	3.92043
	1.93874e+09	18.2948	3.92645		1.93874e+09	9.37914	3.92645
	1.94332e+09	18.2692	3.93248		1.94332e+09	9.33548	3.93248
	1.94628e+09	18.2494	3.93852		1.94628e+09	9.37818	3.93852
	1.94921e+09	18.2331	3.94457		1.94921e+09	9.34241	3.94457
	1.95216e+09	18.2168	3.95063		1.95216e+09	9.35225	3.95063
	1.95368e+09	18.2011	3.9567		1.95368e+09	9.36616	3.9567
	1.95948e+09	18.1745	3.96278		1.95948e+09	9.28649	3.96278
	1.96095e+09	18.1633	3.96887		1.96095e+09	9.28592	3.96887
	1.9639e+09	18.158	3.97497		1.9639e+09	9.28611	3.97497
	1.96685e+09	18.1302	3.98107		1.96685e+09	9.32167	3.98107
	1.96839e+09	18.1282	3.98719		1.96839e+09	9.31156	3.98719
	1.97282e+09	18.1036	3.99331		1.97282e+09	9.29625	3.99331
	1.97676e+09	18.0778	3.99945		1.97676e+09	9.26644	3.99945
	1.97871e+09	18.0709	4.00559		1.97871e+09	9.31401	4.00559
	1.98323e+09	18.0417	4.01175		1.98323e+09	9.2539	4.01175
	1.9858e+09	18.0282	4.01791		1.9858e+09	9.27333	4.01791
	1.98592e+09	18.0217	4.02408		1.98592e+09	9.29138	4.02408
	1.99064e+09	18.0057	4.03026		1.99064e+09	9.24501	4.03026
	1.99188e+09	17.9956	4.03645		1.99188e+09	9.2922	4.03645
	1.99814e+09	17.9649	4.04265		1.99814e+09	9.23967	4.04265
	2.00118e+09	17.9498	4.04887		2.00118e+09	9.19835	4.04887
	2.00268e+09	17.9397	4.05509		2.00268e+09	9.21642	4.05509
	2.00817e+09	17.9234	4.06131		2.00817e+09	9.19254	4.06131
	2.0087e+09	17.9069	4.06755		2.0087e+09	9.24013	4.06755
	2.01172e+09	17.8955	4.0738		2.01172e+09	9.20733	4.0738
	2.01682e+09	17.8662	4.08006		2.01682e+09	9.21434	4.08006
	2.01915e+09	17.8468	4.08633		2.01915e+09	9.23028	4.08633
	2.02233e+09	17.8414	4.09261		2.02233e+09	9.18977	4.09261
	2.02513e+09	17.8166	4.10519		2.02513e+09	9.23942	4.10519
	2.0252e+09	17.8217	4.09889		2.0252e+09	9.1963	4.09889
	2.02995e+09	17.7899	4.1115		2.02995e+09	9.21417	4.1115
	2.03102e+09	17.7794	4.11781		2.03102e+09	9.20539	4.11781
	2.0359e+09	17.7587	4.12414		2.0359e+09	9.1996	4.12414
	2.03737e+09	17.752	4.13048		2.03737e+09	9.22507	4.13048
	2.04217e+09	17.7259	4.13682		2.04217e+09	9.18682	4.13682
	2.04325e+09	17.7241	4.14318		2.04325e+09	9.19017	4.14318
	2.04939e+09	17.6873	4.15592		2.04939e+09	9.2104	4.15592
	2.04957e+09	17.6922	4.14954		2.04957e+09	9.15843	4.14954
	2.05243e+09	17.6774	4.1623		2.05243e+09	9.18364	4.1623
	2.05899e+09	17.6427	4.16869		2.05899e+09	9.14111	4.16869
	2.06205e+09	17.6243	4.1751		2.06205e+09	9.10274	4.1751
	2.0636e+09	17.6187	4.18151		2.0636e+09	9.17451	4.18151
	2.06664e+09	17.5984	4.18794		2.06664e+09	9.14829	4.18794
	2.07132e+09	17.5775	4.19437		2.07132e+09	9.09809	4.19437
	2.07142e+09	17.5773	4.20081		2.07142e+09	9.1471	4.20081
	2.07415e+09	17.5582	4.20727		2.07415e+09	9.17193	4.20727
	2.07759e+09	17.5518	4.21373		2.07759e+09	9.13388	4.21373
	2.08382e+09	17.5154	4.2202		2.08382e+09	9.07621	4.2202
	2.08532e+09	17.5052	4.22669		2.08532e+09	9.09646	4.22669
	2.08976e+09	17.485	4.23968		2.08976e+09	9.16754	4.23968
	2.09001e+09	17.4947	4.23318		2.09001e+09	9.0916	4.23318
	2.09596e+09	17.4578	4.2462		2.09596e+09	9.13184	4.2462
	2.09793e+09	17.4542	4.25272		2.09793e+09	9.07663	4.25272
	2.10103e+09	17.4344	4.25925		2.10103e+09	9.13372	4.25925
	2.10343e+09	17.4149	4.2658		2.10343e+09	9.10807	4.2658
	2.10737e+09	17.4003	4.27235		2.10737e+09	9.11747	4.27235
	2.10866e+09	17.3961	4.27891		2.10866e+09	9.13816	4.27891
	2.11373e+09	17.3734	4.28549		2.11373e+09	9.08372	4.28549
	2.11764e+09	17.3591	4.29207		2.11764e+09	9.04269	4.29207
	2.12166e+09	17.3305	4.29866		2.12166e+09	9.04928	4.29866
	2.1232e+09	17.3201	4.30527		2.1232e+09	9.04195	4.30527
	2.12486e+09	17.3135	4.31188		2.12486e+09	9.09607	4.31188
	2.12807e+09	17.2959	4.3185		2.12807e+09	9.0891	4.3185
	2.13085e+09	17.2852	4.32514		2.13085e+09	9.11908	4.32514
	2.13761e+09	17.2536	4.33178		2.13761e+09	9.0027	4.33178
	2.13923e+09	17.246	4.33844		2.13923e+09	9.05034	4.33844
	2.14399e+09	17.2239	4.3451		2.14399e+09	8.99389	4.3451
	2.14588e+09	17.212	4.35178		2.14588e+09	9.0402	4.35178
	2.14834e+09	17.2076	4.35846		2.14834e+09	9.07122	4.35846
	2.15038e+09	17.1895	4.36516		2.15038e+09	9.08425	4.36516
	2.15634e+09	17.1741	4.37186		2.15634e+09	9.03673	4.37186
	2.15839e+09	17.1539	4.37858		2.15839e+09	9.02781	4.37858
	2.1598e+09	17.1457	4.38531		2.1598e+09	9.07531	4.38531
	2.16526e+09	17.1314	4.39204		2.16526e+09	9.03674	4.39204
	2.16996e+09	17.1075	4.39879		2.16996e+09	8.94723	4.39879
	2.17175e+09	17.0937	4.40555		2.17175e+09	9.00185	4.40555
	2.17634e+09	17.0835	4.41232		2.17634e+09	8.93491	4.41232
	2.17718e+09	17.0753	4.41909		2.17718e+09	8.9788	4.41909
	2.18284e+09	17.0488	4.43268		2.18284e+09	9.04274	4.43268
	2.18319e+09	17.0428	4.42588		2.18319e+09	8.9894	4.42588
	2.18646e+09	17.0325	4.43949		2.18646e+09	9.03373	4.43949
	2.19298e+09	17.0076	4.44631		2.19298e+09	8.91166	4.44631
	2.19461e+09	16.9867	4.45314		2.19461e+09	8.9421	4.45314
	2.19924e+09	16.9725	4.46684		2.19924e+09	9.0217	4.46684
	2.19963e+09	16.9714	4.45998		2.19963e+09	8.96317	4.45998
	2.20454e+09	16.9416	4.4737		2.20454e+09	8.92468	4.4737
	2.20622e+09	16.9415	4.48057		2.20622e+09	9.00947	4.48057
	2.21225e+09	16.9132	4.48745		2.21225e+09	8.95016	4.48745
	2.21443e+09	16.9073	4.49435		2.21443e+09	8.97076	4.49435
	2.21576e+09	16.8933	4.50125		2.21576e+09	8.93831	4.50125
	2.22108e+09	16.8679	4.50817		2.22108e+09	8.92667	4.50817
	2.22608e+09	16.8561	4.51509		2.22608e+09	8.89375	4.51509
	2.22613e+09	16.8485	4.52203		2.22613e+09	8.97982	4.52203
	2.22908e+09	16.839	4.52898		2.22908e+09	8.9503	4.52898
	2.23443e+09	16.8086	4.53593		2.23443e+09	8.93625	4.53593
	2.23614e+09	16.7992	4.5429		2.23614e+09	8.96339	4.5429
	2.23963e+09	16.7914	4.54988		2.23963e+09	8.92386	4.54988
	2.24285e+09	16.7689	4.55687		2.24285e+09	8.89174	4.55687
	2.25057e+09	16.7453	4.56387		2.25057e+09	8.86519	4.56387
	2.2512e+09	16.7418	4.57088		2.2512e+09	8.85693	4.57088
	2.25627e+09	16.7169	4.5779		2.25627e+09	8.82869	4.5779
	2.25968e+09	16.7014	4.58494		2.25968e+09	8.86944	4.58494
	2.26131e+09	16.6977	4.59198		2.26131e+09	8.84575	4.59198
	2.26308e+09	16.6888	4.59903		2.26308e+09	8.86714	4.59903
	2.26648e+09	16.6754	4.6061		2.26648e+09	8.92009	4.6061
	2.26951e+09	16.6605	4.61318		2.26951e+09	8.88445	4.61318
	2.2749e+09	16.6336	4.62026		2.2749e+09	8.84984	4.62026
	2.27833e+09	16.6199	4.62736		2.27833e+09	8.82018	4.62736
	2.28007e+09	16.6113	4.63447		2.28007e+09	8.89891	4.63447
	2.2835e+09	16.6031	4.64159		2.2835e+09	8.83937	4.64159
	2.28706e+09	16.5851	4.64872		2.28706e+09	8.82849	4.64872
	2.28994e+09	16.5758	4.65586		2.28994e+09	8.87772	4.65586
	2.29657e+09	16.5493	4.66301		2.29657e+09	8.83083	4.66301
	2.29682e+09	16.544	4.67018		2.29682e+09	8.88101	4.67018
	2.30062e+09	16.529	4.67735		2.30062e+09	8.88708	4.67735
	2.30455e+09	16.5142	4.68454		2.30455e+09	8.79777	4.68454
	2.30751e+09	16.5038	4.69173		2.30751e+09	8.86387	4.69173
	2.31437e+09	16.4773	4.69894		2.31437e+09	8.74913	4.69894
	2.3179e+09	16.4533	4.71339		2.3179e+09	8.78697	4.71339
	2.31791e+09	16.4588	4.70616		2.31791e+09	8.73685	4.70616
	2.32252e+09	16.4411	4.72063		2.32252e+09	8.83769	4.72063
	2.32446e+09	16.4302	4.72788		2.32446e+09	8.78429	4.72788
	2.32984e+09	16.4071	4.73515		2.32984e+09	8.79294	4.73515
	2.3313e+09	16.4025	4.74242		2.3313e+09	8.77822	4.74242
	2.3388e+09	16.3806	4.74971		2.3388e+09	8.72303	4.74971
	2.34046e+09	16.3719	4.757		2.34046e+09	8.76521	4.757
	2.3419e+09	16.3563	4.76431		2.3419e+09	8.82021	4.76431
	2.34578e+09	16.349	4.77163		2.34578e+09	8.75345	4.77163
	2.34928e+09	16.3322	4.77896		2.34928e+09	8.76315	4.77896
	2.35448e+09	16.3119	4.7863		2.35448e+09	8.73019	4.7863
	2.35801e+09	16.3022	4.79365		2.35801e+09	8.7605	4.79365
	2.36275e+09	16.2887	4.80102		2.36275e+09	8.68343	4.80102
	2.36313e+09	16.2741	4.80839		2.36313e+09	8.73498	4.80839
	2.36691e+09	16.2594	4.81578		2.36691e+09	8.79566	4.81578
	2.37216e+09	16.2483	4.82318		2.37216e+09	8.74086	4.82318
	2.3736e+09	16.235	4.83059		2.3736e+09	8.77083	4.83059
	2.38107e+09	16.2099	4.83801		2.38107e+09	8.67014	4.83801
	2.38464e+09	16.2033	4.84544		2.38464e+09	8.68667	4.84544
	2.38816e+09	16.1914	4.85289		2.38816e+09	8.70631	4.85289
	2.38823e+09	16.1768	4.86034		2.38823e+09	8.73985	4.86034
	2.39181e+09	16.1711	4.86781		2.39181e+09	8.72432	4.86781
	2.39891e+09	16.1488	4.87528		2.39891e+09	8.62834	4.87528
	2.40208e+09	16.1318	4.88277		2.40208e+09	8.654	4.88277
	2.40371e+09	16.1245	4.89028		2.40371e+09	8.65653	4.89028
	2.40972e+09	16.1084	4.89779		2.40972e+09	8.65636	4.89779
	2.41312e+09	16.091	4.91285		2.41312e+09	8.70043	4.91285
	2.41326e+09	16.0905	4.90531		2.41326e+09	8.65145	4.90531
	2.42048e+09	16.0588	4.9204		2.42048e+09	8.62454	4.9204
	2.42409e+09	16.0544	4.92795		2.42409e+09	8.61209	4.92795
	2.42608e+09	16.0453	4.93552		2.42608e+09	8.66079	4.93552
	2.43152e+09	16.0178	4.94311		2.43152e+09	8.60213	4.94311
	2.43393e+09	16.017	4.9507		2.43393e+09	8.6125	4.9507
	2.43693e+09	15.9954	4.95831		2.43693e+09	8.63143	4.95831
	2.44211e+09	15.9774	4.97355		2.44211e+09	8.64349	4.97355
	2.44247e+09	15.9811	4.96592		2.44247e+09	8.59486	4.96592
	2.44975e+09	15.9531	4.98119		2.44975e+09	8.60337	4.98119
	2.44979e+09	15.9521	4.98884		2.44979e+09	8.6696	4.98884
	2.45307e+09	15.9432	4.99651		2.45307e+09	8.6592	4.99651
	2.45709e+09	15.9192	5.00418		2.45709e+09	8.61121	5.00418
	2.46076e+09	15.9123	5.01187		2.46076e+09	8.64146	5.01187
	2.46776e+09	15.8872	5.02728		2.46776e+09	8.62549	5.02728
	2.46806e+09	15.8831	5.01957		2.46806e+09	8.59506	5.01957
	2.47145e+09	15.8701	5.03501		2.47145e+09	8.62935	5.03501
	2.47726e+09	15.8547	5.04274		2.47726e+09	8.61227	5.04274
	2.47918e+09	15.8418	5.05049		2.47918e+09	8.65371	5.05049
	2.48251e+09	15.8243	5.05825		2.48251e+09	8.63637	5.05825
	2.48677e+09	15.8102	5.06602		2.48677e+09	8.64227	5.06602
	2.49031e+09	15.7988	5.0738		2.49031e+09	8.63063	5.0738
	2.49586e+09	15.7851	5.08159		2.49586e+09	8.56657	5.08159
	2.49958e+09	15.7734	5.0894		2.49958e+09	8.58272	5.0894
	2.501e+09	15.7583	5.09722		2.501e+09	8.57523	5.09722
	2.50547e+09	15.7461	5.10505		2.50547e+09	8.57918	5.10505
	2.51266e+09	15.7245	5.11289		2.51266e+09	8.50291	5.11289
	2.51671e+09	15.7124	5.12861		2.51671e+09	8.59216	5.12861
	2.51704e+09	15.7114	5.12075		2.51704e+09	8.49577	5.12075
	2.52084e+09	15.697	5.13649		2.52084e+09	8.53787	5.13649
	2.52639e+09	15.6752	5.14438		2.52639e+09	8.54159	5.14438
	2.53218e+09	15.665	5.15229		2.53218e+09	8.50682	5.15229
	2.53385e+09	15.6546	5.1602		2.53385e+09	8.52097	5.1602
	2.53756e+09	15.6413	5.16813		2.53756e+09	8.49778	5.16813
	2.53926e+09	15.6395	5.17607		2.53926e+09	8.54255	5.17607
	2.54306e+09	15.6212	5.18402		2.54306e+09	8.52016	5.18402
	2.5473e+09	15.6117	5.19198		2.5473e+09	8.52803	5.19198
	2.55436e+09	15.5831	5.20795		2.55436e+09	8.55631	5.20795
	2.55476e+09	15.5856	5.19996		2.55476e+09	8.47431	5.19996
	2.56039e+09	15.5696	5.21595		2.56039e+09	8.51446	5.21595
	2.56245e+09	15.5526	5.22396		2.56245e+09	8.51595	5.22396
	2.57008e+09	15.5384	5.23199		2.57008e+09	8.43159	5.23199
	2.5701e+09	15.5309	5.24002		2.5701e+09	8.4954	5.24002
	2.57676e+09	15.5093	5.25614		2.57676e+09	8.48449	5.25614
	2.57841e+09	15.5116	5.24807		2.57841e+09	8.44679	5.24807
	2.5846e+09	15.4922	5.26421		2.5846e+09	8.47208	5.26421
	2.5879e+09	15.4729	5.2804		2.5879e+09	8.50803	5.2804
	2.58845e+09	15.473	5.2723		2.58845e+09	8.44027	5.2723
	2.59615e+09	15.4477	5.28851		2.59615e+09	8.45722	5.28851
	2.60001e+09	15.4394	5.29663		2.60001e+09	8.44379	5.29663
	2.60191e+09	15.4255	5.30477		2.60191e+09	8.46564	5.30477
	2.60739e+09	15.4094	5.32108		2.60739e+09	8.5005	5.32108
	2.60782e+09	15.4109	5.31292		2.60782e+09	8.43695	5.31292
	2.6136e+09	15.393	5.32926		2.6136e+09	8.45477	5.32926
	2.61745e+09	15.3824	5.33744		2.61745e+09	8.43329	5.33744
	2.62299e+09	15.364	5.35386		2.62299e+09	8.48685	5.35386
	2.62343e+09	15.3659	5.34564		2.62343e+09	8.38912	5.34564
	2.63109e+09	15.3348	5.37032		2.63109e+09	8.47839	5.37032
	2.63127e+09	15.3394	5.36208		2.63127e+09	8.4286	5.36208
	2.63792e+09	15.3122	5.37857		2.63792e+09	8.41883	5.37857
	2.64387e+09	15.298	5.38683		2.64387e+09	8.41241	5.38683
	2.64514e+09	15.2933	5.39511		2.64514e+09	8.40289	5.39511
	2.65076e+09	15.2701	5.4117		2.65076e+09	8.45366	5.4117
	2.65174e+09	15.2729	5.40339		2.65174e+09	8.37485	5.40339
	2.65466e+09	15.2643	5.42001		2.65466e+09	8.44436	5.42001
	2.66256e+09	15.2373	5.43667		2.66256e+09	8.42242	5.43667
	2.66427e+09	15.2338	5.42834		2.66427e+09	8.35108	5.42834
	2.6689e+09	15.217	5.44503		2.6689e+09	8.40361	5.44503
	2.6762e+09	15.1984	5.45339		2.6762e+09	8.33359	5.45339
	2.67949e+09	15.1863	5.46177		2.67949e+09	8.38555	5.46177
	2.68082e+09	15.183	5.47016		2.68082e+09	8.41027	5.47016
	2.68481e+09	15.167	5.47856		2.68481e+09	8.38728	5.47856
	2.68737e+09	15.164	5.48698		2.68737e+09	8.42287	5.48698
	2.69039e+09	15.1558	5.49541		2.69039e+09	8.40519	5.49541
	2.69897e+09	15.1242	5.51231		2.69897e+09	8.39848	5.51231
	2.69931e+09	15.1322	5.50385		2.69931e+09	8.35932	5.50385
	2.70702e+09	15.1054	5.52926		2.70702e+09	8.39916	5.52926
	2.70738e+09	15.1025	5.52077		2.70738e+09	8.35885	5.52077
	2.71105e+09	15.0882	5.53775		2.71105e+09	8.40673	5.53775
	2.71742e+09	15.08	5.54626		2.71742e+09	8.35092	5.54626
	2.71913e+09	15.0735	5.55478		2.71913e+09	8.38171	5.55478
	2.72757e+09	15.052	5.56331		2.72757e+09	8.31229	5.56331
	2.73118e+09	15.028	5.58042		2.73118e+09	8.39464	5.58042
	2.7317e+09	15.0314	5.57186		2.7317e+09	8.31876	5.57186
	2.73981e+09	15.0157	5.58899		2.73981e+09	8.34673	5.58899
	2.74332e+09	15.0057	5.59758		2.74332e+09	8.29911	5.59758
	2.74595e+09	14.9916	5.60618		2.74595e+09	8.34825	5.60618
	2.75e+09	14.9847	5.61479		2.75e+09	8.31052	5.61479
	2.75614e+09	14.9679	5.62341		2.75614e+09	8.33393	5.62341
	2.75819e+09	14.957	5.63205		2.75819e+09	8.32447	5.63205
	2.7623e+09	14.9444	5.6407		2.7623e+09	8.34982	5.6407
	2.7681e+09	14.9251	5.65805		2.7681e+09	8.34784	5.65805
	2.76853e+09	14.9265	5.64937		2.76853e+09	8.30652	5.64937
	2.77671e+09	14.9096	5.66674		2.77671e+09	8.31218	5.66674
	2.7788e+09	14.8974	5.67545		2.7788e+09	8.31344	5.67545
	2.78295e+09	14.8822	5.68416		2.78295e+09	8.33163	5.68416
	2.78709e+09	14.8709	5.6929		2.78709e+09	8.30963	5.6929
	2.7883e+09	14.8656	5.70164		2.7883e+09	8.3125	5.70164
	2.79696e+09	14.8526	5.7104		2.79696e+09	8.26326	5.7104
	2.79945e+09	14.8422	5.71917		2.79945e+09	8.29029	5.71917
	2.80369e+09	14.8343	5.72796		2.80369e+09	8.28127	5.72796
	2.80949e+09	14.8089	5.74557		2.80949e+09	8.29184	5.74557
	2.81113e+09	14.8114	5.73676		2.81113e+09	8.2782	5.73676
	2.81823e+09	14.7951	5.7544		2.81823e+09	8.26302	5.7544
	2.82192e+09	14.7786	5.77209		2.82192e+09	8.31976	5.77209
	2.82235e+09	14.7791	5.76324		2.82235e+09	8.25903	5.76324
	2.82665e+09	14.7632	5.78096		2.82665e+09	8.293	5.78096
	2.8349e+09	14.7483	5.78984		2.8349e+09	8.24612	5.78984
	2.8392e+09	14.7391	5.79874		2.8392e+09	8.27589	5.79874
	2.84337e+09	14.72	5.80764		2.84337e+09	8.2333	5.80764
	2.84733e+09	14.7103	5.8255		2.84733e+09	8.30057	5.8255
	2.84761e+09	14.7133	5.81657		2.84761e+09	8.23891	5.81657
	2.85198e+09	14.6964	5.83445		2.85198e+09	8.26605	5.83445
	2.85828e+09	14.6829	5.84341		2.85828e+09	8.2605	5.84341
	2.86511e+09	14.6685	5.85239		2.86511e+09	8.25264	5.85239
	2.86845e+09	14.6573	5.86138		2.86845e+09	8.23155	5.86138
	2.87027e+09	14.6487	5.87039		2.87027e+09	8.28322	5.87039
	2.87758e+09	14.6341	5.8794		2.87758e+09	8.20537	5.8794
	2.87906e+09	14.6301	5.88844		2.87906e+09	8.27701	5.88844
	2.88548e+09	14.6139	5.89748		2.88548e+09	8.21488	5.89748
	2.89041e+09	14.6041	5.90654		2.89041e+09	8.19852	5.90654
	2.89461e+09	14.591	5.91562		2.89461e+09	8.22677	5.91562
	2.89622e+09	14.5922	5.9247		2.89622e+09	8.21371	5.9247
	2.90239e+09	14.5725	5.93381		2.90239e+09	8.18571	5.93381
	2.90633e+09	14.5601	5.95205		2.90633e+09	8.26626	5.95205
	2.90711e+09	14.5635	5.94292		2.90711e+09	8.22866	5.94292
	2.91674e+09	14.5384	5.9612		2.91674e+09	8.18547	5.9612
	2.91768e+09	14.5322	5.97035		2.91768e+09	8.21712	5.97035
	2.92404e+09	14.5177	5.97952		2.92404e+09	8.21224	5.97952
	2.9263e+09	14.5147	5.98871		2.9263e+09	8.22845	5.98871
	2.9326e+09	14.4939	6.00712		2.9326e+09	8.25896	6.00712
	2.93284e+09	14.497	5.99791		2.93284e+09	8.17212	5.99791
	2.94152e+09	14.4759	6.01635		2.94152e+09	8.18494	6.01635
	2.94471e+09	14.4707	6.0256		2.94471e+09	8.16841	6.0256
	2.94904e+09	14.458	6.03485		2.94904e+09	8.17347	6.03485
	2.95321e+09	14.4457	6.04412		2.95321e+09	8.21217	6.04412
	2.95999e+09	14.4347	6.05341		2.95999e+09	8.14929	6.05341
	2.96376e+09	14.4247	6.06271		2.96376e+09	8.17585	6.06271
	2.96801e+09	14.4148	6.07202		2.96801e+09	8.14956	6.07202
	2.97078e+09	14.4035	6.08135		2.97078e+09	8.20315	6.08135
	2.97262e+09	14.3998	6.09069		2.97262e+09	8.23313	6.09069
	2.9816e+09	14.3783	6.10942		2.9816e+09	8.18076	6.10942
	2.98203e+09	14.3803	6.10005		2.98203e+09	8.18092	6.10005
	2.99043e+09	14.3591	6.12821		2.99043e+09	8.21411	6.12821
	2.99085e+09	14.3576	6.11881		2.99085e+09	8.15235	6.11881
	2.99961e+09	14.3364	6.13762		2.99961e+09	8.15666	6.13762
	3.00371e+09	14.3324	6.15649		3.00371e+09	8.21695	6.15649
	3.00413e+09	14.33	6.14705		3.00413e+09	8.16159	6.14705
	3.01219e+09	14.3146	6.16595		3.01219e+09	8.1638	6.16595
	3.01376e+09	14.3077	6.17542		3.01376e+09	8.15488	6.17542
	3.01659e+09	14.3033	6.18491		3.01659e+09	8.18135	6.18491
	3.025e+09	14.2787	6.20393		3.025e+09	8.16156	6.20393
	3.02554e+09	14.2817	6.19441		3.02554e+09	8.13738	6.19441
	3.02963e+09	14.2701	6.21346		3.02963e+09	8.18333	6.21346
	3.03675e+09	14.2514	6.223		3.03675e+09	8.17809	6.223
	3.04354e+09	14.2455	6.23256		3.04354e+09	8.10985	6.23256
	3.04582e+09	14.2346	6.24214		3.04582e+09	8.17272	6.24214
	3.05201e+09	14.2265	6.25173		3.05201e+09	8.11077	6.25173
	3.05206e+09	14.2232	6.26133		3.05206e+09	8.18999	6.26133
	3.06113e+09	14.1998	6.28058		3.06113e+09	8.15424	6.28058
	3.06166e+09	14.2029	6.27095		3.06166e+09	8.145	6.27095
	3.06566e+09	14.1917	6.29023		3.06566e+09	8.15284	6.29023
	3.07019e+09	14.1827	6.2999		3.07019e+09	8.18289	6.2999
	3.07978e+09	14.1584	6.30957		3.07978e+09	8.13391	6.30957
	3.08443e+09	14.1517	6.31927		3.08443e+09	8.11409	6.31927
	3.08887e+09	14.1395	6.32897		3.08887e+09	8.11905	6.32897
	3.08912e+09	14.1419	6.3387		3.08912e+09	8.13173	6.3387
	3.09846e+09	14.1251	6.34843		3.09846e+09	8.08311	6.34843
	3.1006e+09	14.1154	6.35819		3.1006e+09	8.10274	6.35819
	3.10795e+09	14.1043	6.36796		3.10795e+09	8.09997	6.36796
	3.10798e+09	14.0956	6.37774		3.10798e+09	8.14473	6.37774
	3.11738e+09	14.0777	6.38754		3.11738e+09	8.0722	6.38754
	3.11965e+09	14.0759	6.39735		3.11965e+09	8.08915	6.39735
	3.12157e+09	14.071	6.40718		3.12157e+09	8.11489	6.40718
	3.12886e+09	14.0607	6.41702		3.12886e+09	8.08745	6.41702
	3.13585e+09	14.0469	6.42688		3.13585e+09	8.06276	6.42688
	3.13815e+09	14.0341	6.43675		3.13815e+09	8.12503	6.43675
	3.14514e+09	14.0278	6.44664		3.14514e+09	8.10048	6.44664
	3.14937e+09	14.0161	6.46646		3.14937e+09	8.13006	6.46646
	3.1498e+09	14.0111	6.45654		3.1498e+09	8.06002	6.45654
	3.15448e+09	14.006	6.4764		3.15448e+09	8.14678	6.4764
	3.16386e+09	13.9815	6.48634		3.16386e+09	8.08369	6.48634
	3.16405e+09	13.982	6.49631		3.16405e+09	8.11914	6.49631
	3.16867e+09	13.9728	6.50629		3.16867e+09	8.09573	6.50629
	3.17829e+09	13.9522	6.51628		3.17829e+09	8.07303	6.51628
	3.1806e+09	13.9528	6.52629		3.1806e+09	8.10835	6.52629
	3.18929e+09	13.9304	6.53632		3.18929e+09	8.07348	6.53632
	3.19196e+09	13.9294	6.55642		3.19196e+09	8.0924	6.55642
	3.19248e+09	13.9267	6.54636		3.19248e+09	8.08398	6.54636
	3.19944e+09	13.9158	6.56649		3.19944e+09	8.10191	6.56649
	3.20419e+09	13.8993	6.57658		3.20419e+09	8.08436	6.57658
	3.21137e+09	13.8896	6.58668		3.21137e+09	8.04149	6.58668
	3.2162e+09	13.8824	6.5968		3.2162e+09	8.07636	6.5968
	3.22086e+09	13.8673	6.60693		3.22086e+09	8.05774	6.60693
	3.22714e+09	13.8583	6.61708		3.22714e+09	8.06065	6.61708
	3.22995e+09	13.8462	6.63743		3.22995e+09	8.09884	6.63743
	3.23047e+09	13.8514	6.62725		3.23047e+09	8.07385	6.62725
	3.23521e+09	13.8396	6.64763		3.23521e+09	8.09441	6.64763
	3.24475e+09	13.8225	6.65784		3.24475e+09	8.06993	6.65784
	3.24912e+09	13.814	6.67831		3.24912e+09	8.0906	6.67831
	3.24968e+09	13.8186	6.66807		3.24968e+09	8.04762	6.66807
	3.25675e+09	13.7987	6.68857		3.25675e+09	8.04864	6.68857
	3.25875e+09	13.7925	6.69885		3.25875e+09	8.10672	6.69885
	3.26882e+09	13.78	6.70914		3.26882e+09	8.06312	6.70914
	3.26908e+09	13.7774	6.71944		3.26908e+09	8.05577	6.71944
	3.28008e+09	13.7609	6.72977		3.28008e+09	8.00545	6.72977
	3.28092e+09	13.7578	6.74011		3.28092e+09	8.07799	6.74011
	3.28821e+09	13.7434	6.75046		3.28821e+09	8.03776	6.75046
	3.29313e+09	13.7372	6.76083		3.29313e+09	8.05476	6.76083
	3.29332e+09	13.7324	6.77122		3.29332e+09	8.04955	6.77122
	3.30286e+09	13.7184	6.78162		3.30286e+09	8.00711	6.78162
	3.30288e+09	13.7171	6.79204		3.30288e+09	8.08716	6.79204
	3.31016e+09	13.7032	6.80247		3.31016e+09	8.06588	6.80247
	3.31742e+09	13.6884	6.81292		3.31742e+09	8.02706	6.81292
	3.31751e+09	13.6926	6.82339		3.31751e+09	8.04718	6.82339
	3.32713e+09	13.6726	6.83387		3.32713e+09	8.00693	6.83387
	3.32714e+09	13.6727	6.84437		3.32714e+09	8.04252	6.84437
	3.3316e+09	13.6639	6.85488		3.3316e+09	8.08528	6.85488
	3.34193e+09	13.648	6.87596		3.34193e+09	8.06084	6.87596
	3.34202e+09	13.6515	6.86541		3.34202e+09	8.03916	6.86541
	3.34926e+09	13.6377	6.88652		3.34926e+09	8.03973	6.88652
	3.35136e+09	13.6341	6.8971		3.35136e+09	8.04326	6.8971
	3.36174e+09	13.6133	6.9077		3.36174e+09	8.03807	6.9077
	3.36671e+09	13.6059	6.91831		3.36671e+09	8.03614	6.91831
	3.37123e+09	13.5979	6.93958		3.37123e+09	8.05785	6.93958
	3.37169e+09	13.6029	6.92894		3.37169e+09	8.03334	6.92894
	3.37611e+09	13.5886	6.95024		3.37611e+09	8.07443	6.95024
	3.38416e+09	13.5773	6.96092		3.38416e+09	8.0447	6.96092
	3.39331e+09	13.5632	6.97161		3.39331e+09	7.99721	6.97161
	3.39411e+09	13.5636	6.98232		3.39411e+09	8.011	6.98232
	3.40174e+09	13.5532	6.99305		3.40174e+09	8.02712	6.99305
	3.40631e+09	13.5441	7.01455		3.40631e+09	8.03195	7.01455
	3.40676e+09	13.5441	7.00379		3.40676e+09	8.00535	7.00379
	3.41632e+09	13.5254	7.03612		3.41632e+09	8.04327	7.03612
	3.41696e+09	13.5269	7.02533		3.41696e+09	8.01561	7.02533
	3.4265e+09	13.5101	7.05776		3.4265e+09	8.0205	7.05776
	3.42858e+09	13.5095	7.04693		3.42858e+09	8.00811	7.04693
	3.43205e+09	13.4999	7.0686		3.43205e+09	8.05075	7.0686
	3.43967e+09	13.4882	7.07946		3.43967e+09	8.03722	7.07946
	3.4446e+09	13.4807	7.09033		3.4446e+09	7.99414	7.09033
	3.44729e+09	13.4748	7.10123		3.44729e+09	8.01602	7.10123
	3.45747e+09	13.4584	7.11214		3.45747e+09	7.99468	7.11214
	3.46001e+09	13.4565	7.12306		3.46001e+09	8.01436	7.12306
	3.46505e+09	13.4457	7.134		3.46505e+09	8.03245	7.134
	3.47285e+09	13.4405	7.14496		3.47285e+09	7.99113	7.14496
	3.47285e+09	13.4375	7.15594		3.47285e+09	8.0139	7.15594
	3.4805e+09	13.4275	7.16693		3.4805e+09	7.98495	7.16693
	3.48566e+09	13.4198	7.17794		3.48566e+09	8.03908	7.17794
	3.49083e+09	13.4104	7.18897		3.49083e+09	8.00917	7.18897
	3.49291e+09	13.4074	7.20001		3.49291e+09	8.04939	7.20001
	3.50117e+09	13.3951	7.21107		3.50117e+09	8.00729	7.21107
	3.50304e+09	13.3891	7.22215		3.50304e+09	8.03084	7.22215
	3.50832e+09	13.383	7.23325		3.50832e+09	8.04642	7.23325
	3.51362e+09	13.3776	7.24436		3.51362e+09	8.04523	7.24436
	3.52457e+09	13.3606	7.25549		3.52457e+09	7.97981	7.25549
	3.5297e+09	13.3556	7.26663		3.5297e+09	8.00451	7.26663
	3.53467e+09	13.3487	7.28898		3.53467e+09	8.03636	7.28898
	3.53478e+09	13.3502	7.2778		3.53478e+09	7.94651	7.2778
	3.54436e+09	13.3317	7.30018		3.54436e+09	7.9997	7.30018
	3.54541e+09	13.3297	7.31139		3.54541e+09	8.03864	7.31139
	3.55322e+09	13.3206	7.32262		3.55322e+09	8.03082	7.32262
	3.55811e+09	13.3138	7.33387		3.55811e+09	8.02176	7.33387
	3.56336e+09	13.3028	7.34514		3.56336e+09	7.99821	7.34514
	3.56874e+09	13.3001	7.35642		3.56874e+09	8.01691	7.35642
	3.57399e+09	13.2909	7.36772		3.57399e+09	8.00958	7.36772
	3.57597e+09	13.2873	7.37904		3.57597e+09	8.03746	7.37904
	3.58445e+09	13.2758	7.39038		3.58445e+09	8.01468	7.39038
	3.58673e+09	13.2746	7.40173		3.58673e+09	8.00629	7.40173
	3.59685e+09	13.2612	7.4131		3.59685e+09	7.97787	7.4131
	3.6026e+09	13.25	7.4359		3.6026e+09	8.03971	7.4359
	3.60327e+09	13.2522	7.42449		3.60327e+09	8.00068	7.42449
	3.61114e+09	13.2408	7.44732		3.61114e+09	7.99316	7.44732
	3.61691e+09	13.2377	7.45876		3.61691e+09	8.00369	7.45876
	3.6223e+09	13.2293	7.47022		3.6223e+09	8.0026	7.47022
	3.63024e+09	13.2186	7.4817		3.63024e+09	7.99595	7.4817
	3.63042e+09	13.2164	7.49319		3.63042e+09	8.0317	7.49319
	3.64042e+09	13.2006	7.5047		3.64042e+09	7.99219	7.5047
	3.64595e+09	13.1914	7.52778		3.64595e+09	8.0335	7.52778
	3.64661e+09	13.1923	7.51623		3.64661e+09	7.99143	7.51623
	3.65146e+09	13.1891	7.53934		3.65146e+09	7.98781	7.53934
	3.66274e+09	13.1762	7.55092		3.66274e+09	8.00302	7.55092
	3.66729e+09	13.1646	7.56252		3.66729e+09	8.00587	7.56252
	3.67086e+09	13.1656	7.57414		3.67086e+09	7.98767	7.57414
	3.67842e+09	13.1519	7.58578		3.67842e+09	7.94703	7.58578
	3.6812e+09	13.1514	7.59743		3.6812e+09	8.00463	7.59743
	3.68667e+09	13.1473	7.6091		3.68667e+09	8.00281	7.6091
	3.69202e+09	13.1366	7.62079		3.69202e+09	8.01027	7.62079
	3.69746e+09	13.1339	7.6325		3.69746e+09	8.01201	7.6325
	3.69971e+09	13.1251	7.64422		3.69971e+09	8.03254	7.64422
	3.70842e+09	13.1212	7.65597		3.70842e+09	7.99148	7.65597
	3.71607e+09	13.1091	7.67951		3.71607e+09	8.02398	7.67951
	3.71657e+09	13.1087	7.66773		3.71657e+09	7.98523	7.66773
	3.72736e+09	13.094	7.6913		3.72736e+09	7.9881	7.6913
	3.7299e+09	13.0959	7.70312		3.7299e+09	8.00959	7.70312
	3.73547e+09	13.0835	7.71495		3.73547e+09	7.98827	7.71495
	3.74388e+09	13.0802	7.72681		3.74388e+09	7.98862	7.72681
	3.74921e+09	13.0705	7.73868		3.74921e+09	8.00585	7.73868
	3.75468e+09	13.0643	7.75056		3.75468e+09	7.96824	7.75056
	3.75985e+09	13.0547	7.7744		3.75985e+09	8.03139	7.7744
	3.76046e+09	13.0544	7.76247		3.76046e+09	7.94143	7.76247
	3.77158e+09	13.0416	7.78634		3.77158e+09	8.00447	7.78634
	3.77428e+09	13.0408	7.7983		3.77428e+09	7.99077	7.7983
	3.77737e+09	13.0335	7.81028		3.77737e+09	8.0081	7.81028
	3.78859e+09	13.0227	7.82228		3.78859e+09	7.93361	7.82228
	3.79146e+09	13.0237	7.8343		3.79146e+09	8.0089	7.8343
	3.79703e+09	13.0174	7.84633		3.79703e+09	7.9871	7.84633
	3.80253e+09	13.0085	7.85839		3.80253e+09	7.98746	7.85839
	3.81113e+09	12.9998	7.87046		3.81113e+09	7.93345	7.87046
	3.8166e+09	12.9961	7.88255		3.8166e+09	7.98846	7.88255
	3.81688e+09	12.9922	7.89466		3.81688e+09	7.98207	7.89466
	3.82508e+09	12.9833	7.90679		3.82508e+09	7.96127	7.90679
	3.83062e+09	12.9742	7.91893		3.83062e+09	8.00691	7.91893
	3.84107e+09	12.9682	7.9311		3.84107e+09	7.9724	7.9311
	3.8444e+09	12.9585	7.94328		3.8444e+09	7.96983	7.94328
	3.8472e+09	12.9606	7.95549		3.8472e+09	7.97455	7.95549
	3.85327e+09	12.9489	7.96771		3.85327e+09	8.00598	7.96771
	3.85565e+09	12.9487	7.97995		3.85565e+09	8.03182	7.97995
	3.86702e+09	12.939	8.00448		3.86702e+09	8.03416	8.00448
	3.86887e+09	12.9347	7.99221		3.86887e+09	7.95666	7.99221
	3.87843e+09	12.9244	8.0291		3.87843e+09	7.99516	8.0291
	3.87844e+09	12.9243	8.01678		3.87844e+09	7.99976	8.01678
	3.8842e+09	12.9155	8.04143		3.8842e+09	8.02547	8.04143
	3.89752e+09	12.9022	8.05378		3.89752e+09	7.9599	8.05378
	3.89845e+09	12.9036	8.06616		3.89845e+09	7.96984	8.06616
	3.90668e+09	12.8925	8.09096		3.90668e+09	7.99754	8.09096
	3.90905e+09	12.8904	8.07855		3.90905e+09	7.95494	8.07855
	3.91873e+09	12.8852	8.10339		3.91873e+09	7.94551	8.10339
	3.91997e+09	12.8837	8.11584		3.91997e+09	8.00756	8.11584
	3.92859e+09	12.8724	8.12831		3.92859e+09	7.96032	8.12831
	3.93736e+09	12.8658	8.14079		3.93736e+09	7.9624	8.14079
	3.94218e+09	12.8607	8.1533		3.94218e+09	8.00841	8.1533
	3.94591e+09	12.8564	8.16582		3.94591e+09	7.96801	8.16582
	3.95175e+09	12.8503	8.17837		3.95175e+09	8.01895	8.17837
	3.95674e+09	12.8418	8.19093		3.95674e+09	7.9817	8.19093
	3.9657e+09	12.8329	8.20352		3.9657e+09	8.00155	8.20352
	3.96866e+09	12.8347	8.21612		3.96866e+09	8.00713	8.21612
	3.97682e+09	12.8221	8.24138		3.97682e+09	8.04063	8.24138
	3.97735e+09	12.8269	8.22874		3.97735e+09	7.95339	8.22874
	3.98275e+09	12.8188	8.25404		3.98275e+09	8.03602	8.25404
	3.9948e+09	12.8097	8.26672		3.9948e+09	7.99046	8.26672
	4.00058e+09	12.8003	8.27942		4.00058e+09	8.01239	8.27942
	4.00365e+09	12.7994	8.29214		4.00365e+09	8.02428	8.29214
	4.00659e+09	12.7969	8.30488		4.00659e+09	8.01193	8.30488
	4.01223e+09	12.7918	8.31764		4.01223e+09	8.04387	8.31764
	4.02484e+09	12.7826	8.33042		4.02484e+09	8.00802	8.33042
	4.0302e+09	12.7745	8.34321		4.0302e+09	8.01531	8.34321
	4.03079e+09	12.7732	8.35603		4.03079e+09	8.04467	8.35603
	4.04243e+09	12.7639	8.36887		4.04243e+09	8.01083	8.36887
	4.04872e+09	12.7581	8.38172		4.04872e+09	8.00999	8.38172
	4.05486e+09	12.7535	8.3946		4.05486e+09	8.01012	8.3946
	4.06002e+09	12.7491	8.4075		4.06002e+09	8.01523	8.4075
	4.06608e+09	12.7421	8.42041		4.06608e+09	7.96934	8.42041
	4.06892e+09	12.7434	8.43335		4.06892e+09	8.03343	8.43335
	4.07176e+09	12.7397	8.4463		4.07176e+09	8.04876	8.4463
	4.08427e+09	12.7268	8.45928		4.08427e+09	7.96983	8.45928
	4.09035e+09	12.7229	8.47227		4.09035e+09	8.01878	8.47227
	4.09648e+09	12.7199	8.48529		4.09648e+09	8.0181	8.48529
	4.09933e+09	12.7185	8.49832		4.09933e+09	8.03092	8.49832
	4.10842e+09	12.7101	8.51138		4.10842e+09	7.97795	8.51138
	4.11163e+09	12.7057	8.52446		4.11163e+09	8.02065	8.52446
	4.12259e+09	12.6953	8.53755		4.12259e+09	8.01093	8.53755
	4.12685e+09	12.6924	8.55067		4.12685e+09	8.02293	8.55067
	4.1324e+09	12.6918	8.57696		4.1324e+09	8.04356	8.57696
	4.13296e+09	12.6897	8.5638		4.13296e+09	8.02226	8.5638
	4.13935e+09	12.6842	8.59014		4.13935e+09	8.04092	8.59014
	4.15115e+09	12.6753	8.60333		4.15115e+09	8.0269	8.60333
	4.15165e+09	12.6734	8.61655		4.15165e+09	8.0573	8.61655
	4.16331e+09	12.6648	8.62979		4.16331e+09	8.01223	8.62979
	4.17021e+09	12.6596	8.64304		4.17021e+09	8.02509	8.64304
	4.1727e+09	12.66	8.65632		4.1727e+09	8.04995	8.65632
	4.18374e+09	12.6501	8.66962		4.18374e+09	7.98293	8.66962
	4.18825e+09	12.6492	8.68294		4.18825e+09	8.01453	8.68294
	4.19442e+09	12.6442	8.69628		4.19442e+09	8.03243	8.69628
	4.20244e+09	12.6372	8.70964		4.20244e+09	8.00655	8.70964
	4.20676e+09	12.6326	8.72302		4.20676e+09	8.01917	8.72302
	4.20993e+09	12.6303	8.73642		4.20993e+09	8.05312	8.73642
	4.21221e+09	12.6298	8.74984		4.21221e+09	8.07228	8.74984
	4.2254e+09	12.6182	8.76328		4.2254e+09	8.00432	8.76328
	4.23177e+09	12.6119	8.77674		4.23177e+09	8.0244	8.77674
	4.23747e+09	12.6078	8.79023		4.23747e+09	8.04428	8.79023
	4.24398e+09	12.6031	8.80373		4.24398e+09	8.03134	8.80373
	4.25031e+09	12.597	8.81725		4.25031e+09	8.03209	8.81725
	4.25406e+09	12.5979	8.8308		4.25406e+09	8.04726	8.8308
	4.2595e+09	12.5938	8.84437		4.2595e+09	8.0624	8.84437
	4.26915e+09	12.5887	8.85795		4.26915e+09	8.035	8.85795
	4.2753e+09	12.5861	8.87156		4.2753e+09	8.01967	8.87156
	4.28155e+09	12.5775	8.88519		4.28155e+09	8.05364	8.88519
	4.28859e+09	12.5748	8.89884		4.28859e+09	8.03295	8.89884
	4.29519e+09	12.5699	8.91251		4.29519e+09	8.01231	8.91251
	4.30078e+09	12.5669	8.93991		4.30078e+09	8.09347	8.93991
	4.30149e+09	12.5655	8.9262		4.30149e+09	8.05452	8.9262
	4.31432e+09	12.5593	8.95365		4.31432e+09	8.0572	8.95365
	4.32067e+09	12.5514	8.9674		4.32067e+09	8.05743	8.9674
	4.32709e+09	12.5499	8.98118		4.32709e+09	8.04379	8.98118
	4.33321e+09	12.544	8.99498		4.33321e+09	8.04547	8.99498
	4.33633e+09	12.5433	9.00879		4.33633e+09	8.06413	9.00879
	4.34294e+09	12.5382	9.02263		4.34294e+09	8.06433	9.02263
	4.34609e+09	12.5401	9.03649		4.34609e+09	8.08103	9.03649
	4.35162e+09	12.5364	9.05038		4.35162e+09	8.08953	9.05038
	4.36207e+09	12.5268	9.06428		4.36207e+09	8.08383	9.06428
	4.372e+09	12.5187	9.07821		4.372e+09	8.06592	9.07821
	4.3784e+09	12.5172	9.09215		4.3784e+09	8.05282	9.09215
	4.3842e+09	12.5095	9.12011		4.3842e+09	8.11128	9.12011
	4.38473e+09	12.5123	9.10612		4.38473e+09	8.07214	9.10612
	4.39439e+09	12.506	9.13412		4.39439e+09	8.09314	9.13412
	4.40061e+09	12.5035	9.14815		4.40061e+09	8.09615	9.14815
	4.41026e+09	12.4952	9.1622		4.41026e+09	8.07748	9.1622
	4.41678e+09	12.4907	9.17628		4.41678e+09	8.08021	9.17628
	4.42297e+09	12.4876	9.19038		4.42297e+09	8.04855	9.19038
	4.42979e+09	12.4873	9.2045		4.42979e+09	8.05195	9.2045
	4.43642e+09	12.4836	9.21864		4.43642e+09	8.06714	9.21864
	4.4426e+09	12.4809	9.2328		4.4426e+09	8.05263	9.2328
	4.44727e+09	12.474	9.24698		4.44727e+09	8.10315	9.24698
	4.45705e+09	12.4686	9.27541		4.45705e+09	8.08663	9.27541
	4.45737e+09	12.4665	9.26119		4.45737e+09	8.08645	9.26119
	4.46662e+09	12.4607	9.28966		4.46662e+09	8.09409	9.28966
	4.47597e+09	12.4584	9.30393		4.47597e+09	8.09263	9.30393
	4.47905e+09	12.4572	9.31823		4.47905e+09	8.11285	9.31823
	4.48941e+09	12.4509	9.33254		4.48941e+09	8.09586	9.33254
	4.4959e+09	12.4494	9.34688		4.4959e+09	8.09725	9.34688
	4.50263e+09	12.4448	9.36124		4.50263e+09	8.09458	9.36124
	4.50805e+09	12.4412	9.37562		4.50805e+09	8.09114	9.37562
	4.51563e+09	12.4389	9.39002		4.51563e+09	8.08762	9.39002
	4.52116e+09	12.4326	9.40445		4.52116e+09	8.11228	9.40445
	4.5255e+09	12.4324	9.4189		4.5255e+09	8.10909	9.4189
	4.53566e+09	12.4263	9.43337		4.53566e+09	8.1119	9.43337
	4.54237e+09	12.423	9.44786		4.54237e+09	8.07763	9.44786
	4.54926e+09	12.4181	9.46237		4.54926e+09	8.11206	9.46237
	4.55596e+09	12.4175	9.47691		4.55596e+09	8.09749	9.47691
	4.56259e+09	12.4128	9.49147		4.56259e+09	8.10931	9.49147
	4.56958e+09	12.4062	9.50605		4.56958e+09	8.09748	9.50605
	4.57268e+09	12.4078	9.52065		4.57268e+09	8.12159	9.52065
	4.58287e+09	12.4005	9.53528		4.58287e+09	8.10618	9.53528
	4.59186e+09	12.3951	9.54993		4.59186e+09	8.09345	9.54993
	4.5967e+09	12.3918	9.5646		4.5967e+09	8.12138	9.5646
	4.60378e+09	12.3891	9.57929		4.60378e+09	8.12738	9.57929
	4.61152e+09	12.3823	9.59401		4.61152e+09	8.12195	9.59401
	4.6144e+09	12.3834	9.60874		4.6144e+09	8.12875	9.60874
	4.61735e+09	12.3843	9.62351		4.61735e+09	8.15462	9.62351
	4.62811e+09	12.3781	9.63829		4.62811e+09	8.13065	9.63829
	4.63499e+09	12.3729	9.6531		4.63499e+09	8.14906	9.6531
	4.64574e+09	12.3663	9.66793		4.64574e+09	8.11428	9.66793
	4.64902e+09	12.3639	9.68278		4.64902e+09	8.14768	9.68278
	4.65513e+09	12.3665	9.69765		4.65513e+09	8.13943	9.69765
	4.66569e+09	12.3577	9.71255		4.66569e+09	8.12463	9.71255
	4.67327e+09	12.353	9.72747		4.67327e+09	8.12541	9.72747
	4.6802e+09	12.3505	9.74242		4.6802e+09	8.14097	9.74242
	4.68334e+09	12.3482	9.75738		4.68334e+09	8.12398	9.75738
	4.69379e+09	12.3442	9.77237		4.69379e+09	8.11124	9.77237
	4.70058e+09	12.34	9.78738		4.70058e+09	8.13248	9.78738
	4.70763e+09	12.3393	9.80242		4.70763e+09	8.14101	9.80242
	4.71477e+09	12.3338	9.81748		4.71477e+09	8.1354	9.81748
	4.7221e+09	12.3275	9.83256		4.7221e+09	8.13741	9.83256
	4.7256e+09	12.3279	9.84767		4.7256e+09	8.16943	9.84767
	4.73615e+09	12.322	9.86279		4.73615e+09	8.15271	9.86279
	4.74301e+09	12.3201	9.87795		4.74301e+09	8.15422	9.87795
	4.75014e+09	12.3143	9.89312		4.75014e+09	8.15564	9.89312
	4.75646e+09	12.3158	9.92354		4.75646e+09	8.19877	9.92354
	4.75711e+09	12.3161	9.90832		4.75711e+09	8.12823	9.90832
	4.76984e+09	12.3098	9.93879		4.76984e+09	8.17081	9.93879
	4.77855e+09	12.3025	9.95405		4.77855e+09	8.16119	9.95405
	4.7858e+09	12.2995	9.96935		4.7858e+09	8.15874	9.96935
[truncated: 3,002 more rows]

## Sheet: 3c,d
	Generating many closed-loop samples for phenomenological models
	Intra-circuit						Growth-based						Population-based
	-LOG(P0)	-T50	-T±10	wA	kA		-LOG(P0)	-T50	-T±10	wA	klambda		-LOG(P0)	-T50	-T±10	wA	kP
	-7.39216	-122.589	-30.1295	0.1	100		-7.66003	-98.2641	-20.1571	0.1	1e-06		-7.35022	-151.935	-36.6929	0.1	10000000
	-7.4286	-119.602	-28.7429	0.1	120.679		-7.6582	-98.6483	-20.3321	0.1	1.26486e-06		-7.3891	-145.987	-35.5891	0.1	1.20679e+07
	-7.46217	-116.76	-28.1749	0.1	145.635		-7.65697	-98.8207	-20.0669	0.1	1.59986e-06		-7.42655	-140.052	-34.1824	0.1	1.45635e+07
	-7.49429	-113.676	-27.0028	0.1	175.751		-7.65506	-99.1968	-20.3852	0.1	2.02359e-06		-7.46233	-133.984	-32.5194	0.1	1.75751e+07
	-7.52345	-110.876	-26.4015	0.1	212.095		-7.6543	-99.2526	-20.1905	0.1	2.55955e-06		-7.49544	-128.52	-31.1258	0.1	2.12095e+07
	-7.55006	-108.127	-25.7281	0.1	255.955		-7.65297	-99.5092	-20.2624	0.1	3.23746e-06		-7.52554	-123.426	-30.1437	0.1	2.55955e+07
	-7.57423	-105.676	-24.5267	0.1	308.884		-7.65087	-100.048	-20.4802	0.1	4.09492e-06		-7.55429	-118.256	-28.2658	0.1	3.08884e+07
	-7.59645	-103.103	-23.5283	0.1	372.759		-7.64983	-100.027	-20.2454	0.1	5.17947e-06		-7.5792	-113.874	-27.3616	0.1	3.72759e+07
	-7.61491	-101.205	-23.1739	0.1	449.843		-7.64804	-100.426	-20.4465	0.1	6.55129e-06		-7.60237	-109.694	-26.1356	0.1	4.49843e+07
	-7.63174	-99.2099	-22.3577	0.1	542.868		-7.64727	-100.481	-20.1455	0.1	8.28643e-06		-7.62255	-106.083	-24.5539	0.1	5.42868e+07
	-7.64417	-97.9827	-22.0475	0.1	655.129		-7.64524	-100.938	-20.436	0.1	1.04811e-05		-7.63947	-102.765	-23.9311	0.1	6.55129e+07
	-7.6557	-96.5356	-22.1631	0.1	790.604		-7.64363	-101.233	-20.3682	0.1	1.32571e-05		-7.65276	-100.317	-23.3142	0.1	7.90604e+07
	-7.66622	-95.3093	-20.8932	0.1	954.095		-7.64194	-101.516	-20.6201	0.1	1.67683e-05		-7.66423	-98.2291	-22.9412	0.1	9.54095e+07
	-7.67446	-94.3554	-20.7691	0.1	1151.4		-7.64043	-101.894	-20.589	0.1	2.12095e-05		-7.6738	-96.2632	-21.7689	0.1	1.1514e+08
	-7.68031	-93.4966	-20.6776	0.1	1389.5		-7.63942	-101.757	-20.3795	0.1	2.6827e-05		-7.68164	-94.6287	-20.8811	0.1	1.3895e+08
	-7.68514	-93.1592	-20.6781	0.1	1676.83		-7.63739	-102.265	-20.4736	0.1	3.39322e-05		-7.6869	-93.7876	-20.9156	0.1	1.67683e+08
	-7.68916	-92.3975	-20.2329	0.1	2023.59		-7.63508	-102.616	-20.4262	0.1	4.29193e-05		-7.68962	-93.0301	-20.85	0.1	2.02359e+08
	-7.69176	-92.1252	-20.3987	0.1	2442.05		-7.63329	-102.802	-20.4309	0.1	5.42868e-05		-7.69352	-92.2789	-19.9884	0.1	2.44205e+08
	-7.69393	-92.0029	-20.4093	0.1	2947.05		-7.6307	-103.189	-20.4371	0.1	6.86649e-05		-7.69546	-91.9869	-20.231	0.1	2.94705e+08
	-7.69625	-91.5772	-19.8638	0.1	3556.48		-7.62793	-103.462	-20.5082	0.1	8.68511e-05		-7.6969	-91.7724	-19.9379	0.1	3.55648e+08
	-7.6971	-91.5888	-20.1875	0.1	4291.93		-7.6251	-103.608	-20.8038	0.1	0.000109854		-7.69649	-91.7848	-20.2724	0.1	4.29193e+08
	-7.69775	-91.5403	-20.0708	0.1	5179.47		-7.62228	-103.845	-20.3994	0.1	0.00013895		-7.69851	-91.49	-19.7293	0.1	5.17947e+08
	-7.69792	-91.5096	-19.8779	0.1	6250.55		-7.61831	-104.192	-20.6093	0.1	0.000175751		-7.69853	-91.2781	-19.8645	0.1	6.25055e+08
	-7.69875	-91.4684	-19.8632	0.1	7543.12		-7.61431	-104.514	-20.7669	0.1	0.0002223		-7.69929	-91.4135	-20.0217	0.1	7.54312e+08
	-7.69938	-91.2335	-19.6777	0.1	9102.98		-7.61	-104.663	-20.5036	0.1	0.000281177		-7.69941	-91.3929	-20.0336	0.1	9.10298e+08
	-7.69923	-91.3305	-20.086	0.1	10985.4		-7.6038	-105.02	-20.8697	0.1	0.000355648		-7.69966	-91.3192	-19.6816	0.1	1.09854e+09
	-7.69927	-91.4074	-20.0798	0.1	13257.1		-7.59697	-105.371	-20.7267	0.1	0.000449843		-7.69859	-91.5654	-19.9149	0.1	1.32571e+09
	-7.69981	-91.2779	-19.8506	0.1	15998.6		-7.59002	-105.501	-20.367	0.1	0.000568987		-7.69868	-91.5312	-20.1775	0.1	1.59986e+09
	-7.6999	-91.2373	-19.9507	0.1	19307		-7.58088	-105.747	-20.3516	0.1	0.000719686		-7.69987	-91.1066	-19.9829	0.1	1.9307e+09
	-7.69993	-91.2273	-19.7433	0.1	23299.5		-7.56933	-106.301	-20.7357	0.1	0.000910298		-7.69996	-91.2198	-19.9526	0.1	2.32995e+09
	-7.70006	-91.0567	-19.8718	0.1	28117.7		-7.55713	-106.48	-20.685	0.1	0.0011514		-7.69997	-91.2389	-19.5294	0.1	2.81177e+09
	-7.69995	-91.2796	-19.5628	0.1	33932.2		-7.54207	-106.854	-20.6329	0.1	0.00145635		-7.69998	-91.0311	-19.9548	0.1	3.39322e+09
	-7.7	-91.0681	-19.8586	0.1	40949.2		-7.52522	-107	-20.5284	0.1	0.00184207		-7.69997	-91.2165	-19.7373	0.1	4.09492e+09
	-7.69926	-91.1893	-20.2227	0.1	49417.1		-7.50468	-107.388	-20.8063	0.1	0.00232995		-7.70001	-91.1124	-19.9615	0.1	4.94171e+09
	-7.7	-91.2679	-19.7582	0.1	59636.2		-7.48125	-107.487	-20.5017	0.1	0.00294705		-7.69882	-91.4298	-20.3288	0.1	5.96362e+09
	-7.69884	-91.2751	-20.4279	0.1	71968.6		-7.45408	-107.821	-20.8201	0.1	0.00372759		-7.69883	-91.3632	-19.9802	0.1	7.19686e+09
	-7.69999	-91.2729	-19.8172	0.1	86851.1		-7.42321	-107.929	-20.3473	0.1	0.00471487		-7.70002	-91.0209	-19.7298	0.1	8.68511e+09
	-7.7	-91.1723	-19.9179	0.1	104811		-7.38666	-108.257	-20.7521	0.1	0.00596362		-7.70002	-91.1333	-19.7275	0.1	1.04811e+10
	-7.70002	-91.2841	-19.6711	0.1	126486		-7.34368	-108.988	-20.6901	0.1	0.00754312		-7.69928	-91.4258	-19.8496	0.1	1.26486e+10
	-7.69998	-91.2451	-19.7717	0.1	152642		-7.2949	-109.053	-20.6331	0.1	0.00954095		-7.69887	-91.3027	-19.9622	0.1	1.52642e+10
	-7.70002	-91.0194	-19.9473	0.1	184207		-7.23598	-109.345	-20.7792	0.1	0.0120679		-7.69921	-91.3249	-19.8669	0.1	1.84207e+10
	-7.7	-91.025	-19.8442	0.1	222300		-7.16443	-109.988	-21.0725	0.1	0.0152642		-7.69921	-91.1958	-20.1459	0.1	2.223e+10
	-7.69945	-91.3403	-19.6688	0.1	268270		-7.07931	-110.127	-20.6175	0.1	0.019307		-7.69887	-91.467	-20.2388	0.1	2.6827e+10
	-7.69993	-91.0377	-19.9741	0.1	323746		-6.97587	0	0	0.1	0.0244205		-7.69885	-91.4313	-20.42	0.1	3.23746e+10
	-7.69865	-91.4326	-20.3919	0.1	390694		-6.85218	0	0	0.1	0.0308884		-7.69957	-91.3118	-19.7011	0.1	3.90694e+10
	-7.69928	-91.3974	-20.2539	0.1	471487		-6.71104	0	0	0.1	0.0390694		-7.70003	-91.162	-19.8233	0.1	4.71487e+10
	-7.69928	-91.3562	-20.1729	0.1	568987		-6.55154	0	0	0.1	0.0494171		-7.69919	-91.3066	-20.1832	0.1	5.68987e+10
	-7.70002	-91.212	-19.8102	0.1	686649		-6.37918	0	0	0.1	0.0625055		-7.70012	-91.2516	-19.9743	0.1	6.86649e+10
	-7.69999	-91.1484	-19.9717	0.1	828643		-6.19678	0	0	0.1	0.0790604		-7.6993	-91.3387	-19.8364	0.1	8.28643e+10
	-7.69999	-91.2419	-19.9553	0.1	1000000		-6.00608	0	0	0.1	0.1		-7.70003	-91.2688	-19.9573	0.1	100000000000
	-7.43478	-123.633	-30.9783	0.120679	100		-7.74154	-95.9023	-19.9101	0.120679	1e-06		-7.39085	-154.592	-38.0613	0.120679	10000000
	-7.47324	-120.574	-30.1699	0.120679	120.679		-7.74033	-96.225	-20.0465	0.120679	1.26486e-06		-7.43184	-148.543	-36.6432	0.120679	1.20679e+07
	-7.50974	-117.282	-29.0677	0.120679	145.635		-7.73803	-96.6482	-20.4713	0.120679	1.59986e-06		-7.47075	-142.459	-35.3243	0.120679	1.45635e+07
	-7.54398	-114.183	-28.1716	0.120679	175.751		-7.73668	-97.071	-20.2902	0.120679	2.02359e-06		-7.50823	-136.473	-33.6792	0.120679	1.75751e+07
	-7.57595	-110.989	-26.8763	0.120679	212.095		-7.73532	-97.2206	-20.2502	0.120679	2.55955e-06		-7.54389	-130.645	-32.0459	0.120679	2.12095e+07
	-7.60559	-107.962	-25.8397	0.120679	255.955		-7.73382	-97.519	-20.4708	0.120679	3.23746e-06		-7.57704	-125.157	-30.9165	0.120679	2.55955e+07
	-7.63221	-105.265	-24.9443	0.120679	308.884		-7.73327	-97.6851	-20.1717	0.120679	4.09492e-06		-7.60783	-119.726	-29.4396	0.120679	3.08884e+07
	-7.65685	-102.398	-23.9172	0.120679	372.759		-7.73139	-98.0228	-20.2234	0.120679	5.17947e-06		-7.63529	-114.962	-28.6262	0.120679	3.72759e+07
	-7.67736	-100.319	-23.9975	0.120679	449.843		-7.72972	-98.5226	-20.5736	0.120679	6.55129e-06		-7.66093	-110.478	-27.3415	0.120679	4.49843e+07
	-7.69704	-97.8888	-22.8416	0.120679	542.868		-7.72858	-98.6827	-20.4099	0.120679	8.28643e-06		-7.68343	-106.234	-26.1729	0.120679	5.42868e+07
	-7.71274	-96.274	-22.2163	0.120679	655.129		-7.72763	-98.7925	-20.205	0.120679	1.04811e-05		-7.70408	-102.597	-24.7573	0.120679	6.55129e+07
	-7.7258	-94.9031	-22.2114	0.120679	790.604		-7.72539	-99.3726	-20.4003	0.120679	1.32571e-05		-7.72106	-99.4904	-23.6346	0.120679	7.90604e+07
	-7.73865	-93.2237	-21.3169	0.120679	954.095		-7.72393	-99.6548	-20.3635	0.120679	1.67683e-05		-7.73527	-96.7506	-22.9415	0.120679	9.54095e+07
	-7.74731	-92.1375	-21.1448	0.120679	1151.4		-7.72229	-99.8201	-20.2655	0.120679	2.12095e-05		-7.74654	-94.6051	-22.1664	0.120679	1.1514e+08
	-7.75616	-91.2139	-20.481	0.120679	1389.5		-7.72111	-100.115	-20.1218	0.120679	2.6827e-05		-7.75627	-92.7506	-21.2595	0.120679	1.3895e+08
	-7.76231	-90.4668	-20.415	0.120679	1676.83		-7.71858	-100.621	-20.4631	0.120679	3.39322e-05		-7.76248	-91.6162	-21.2956	0.120679	1.67683e+08
	-7.76621	-89.9472	-20.8432	0.120679	2023.59		-7.71682	-100.77	-20.327	0.120679	4.29193e-05		-7.76761	-90.7752	-20.7683	0.120679	2.02359e+08
	-7.7705	-89.4056	-20.0698	0.120679	2442.05		-7.71501	-101.149	-20.3195	0.120679	5.42868e-05		-7.77237	-89.7965	-20.1398	0.120679	2.44205e+08
	-7.77331	-89.1572	-20.255	0.120679	2947.05		-7.71225	-101.536	-20.554	0.120679	6.86649e-05		-7.77511	-89.1245	-19.9986	0.120679	2.94705e+08
	-7.77621	-88.6348	-19.7635	0.120679	3556.48		-7.70997	-101.72	-20.4513	0.120679	8.68511e-05		-7.77711	-88.8181	-19.8779	0.120679	3.55648e+08
	-7.77787	-88.4748	-19.8928	0.120679	4291.93		-7.70664	-102.249	-20.6253	0.120679	0.000109854		-7.77733	-88.944	-20.1375	0.120679	4.29193e+08
	-7.779	-88.4055	-19.7395	0.120679	5179.47		-7.70375	-102.405	-20.4727	0.120679	0.00013895		-7.77875	-88.6736	-20.2274	0.120679	5.17947e+08
	-7.77981	-88.1912	-19.4542	0.120679	6250.55		-7.70029	-102.703	-20.5085	0.120679	0.000175751		-7.78015	-88.2504	-19.6102	0.120679	6.25055e+08
	-7.78045	-88.0962	-19.4388	0.120679	7543.12		-7.69653	-103.038	-20.4355	0.120679	0.0002223		-7.77943	-88.4301	-20.3409	0.120679	7.54312e+08
	-7.77957	-88.2689	-20.2005	0.120679	9102.98		-7.69114	-103.447	-20.5465	0.120679	0.000281177		-7.77976	-88.4643	-20.0171	0.120679	9.10298e+08
	-7.78104	-88.1436	-19.5584	0.120679	10985.4		-7.68546	-103.872	-20.7613	0.120679	0.000355648		-7.78116	-87.9738	-19.7758	0.120679	1.09854e+09
	-7.7808	-88.0484	-19.9719	0.120679	13257.1		-7.67889	-104.036	-20.628	0.120679	0.000449843		-7.78056	-88.3008	-19.9517	0.120679	1.32571e+09
	-7.78135	-88.0348	-19.5484	0.120679	15998.6		-7.67101	-104.448	-20.779	0.120679	0.000568987		-7.78124	-88.1582	-19.8672	0.120679	1.59986e+09
	-7.7814	-88.0565	-19.4053	0.120679	19307		-7.66197	-104.788	-20.6213	0.120679	0.000719686		-7.7803	-88.1398	-20.255	0.120679	1.9307e+09
	-7.78069	-88.1338	-20.1064	0.120679	23299.5		-7.65173	-104.941	-20.2977	0.120679	0.000910298		-7.78113	-88.0334	-19.937	0.120679	2.32995e+09
	-7.78073	-88.0836	-20.1055	0.120679	28117.7		-7.63858	-105.366	-20.7452	0.120679	0.0011514		-7.78084	-88.0468	-20.0604	0.120679	2.81177e+09
	-7.78077	-88.1297	-20.091	0.120679	33932.2		-7.62428	-105.608	-20.3928	0.120679	0.00145635		-7.78156	-87.9047	-19.4449	0.120679	3.39322e+09
	-7.78156	-88.1268	-19.7201	0.120679	40949.2		-7.60659	-106.102	-20.7508	0.120679	0.00184207		-7.78162	-87.9533	-19.5366	0.120679	4.09492e+09
	-7.78088	-88.2576	-20.0728	0.120679	49417.1		-7.58615	-106.445	-20.6554	0.120679	0.00232995		-7.7815	-87.9236	-19.5619	0.120679	4.94171e+09
	-7.78079	-88.1927	-19.7029	0.120679	59636.2		-7.56257	-106.81	-20.9426	0.120679	0.00294705		-7.78159	-87.9809	-19.5914	0.120679	5.96362e+09
	-7.78044	-88.3574	-20.1302	0.120679	71968.6		-7.53546	-106.981	-20.9223	0.120679	0.00372759		-7.78089	-88.1774	-19.8355	0.120679	7.19686e+09
	-7.78118	-88.0267	-19.6585	0.120679	86851.1		-7.50459	-107.289	-20.4627	0.120679	0.00471487		-7.78164	-87.9574	-19.4481	0.120679	8.68511e+09
	-7.78089	-88.2415	-20.0447	0.120679	104811		-7.46833	-107.629	-20.5605	0.120679	0.00596362		-7.78045	-88.2808	-20.1755	0.120679	1.04811e+10
	-7.78044	-88.3543	-20.2486	0.120679	126486		-7.42575	-107.997	-20.7779	0.120679	0.00754312		-7.78162	-88.1168	-19.5436	0.120679	1.26486e+10
	-7.78162	-87.9133	-19.7889	0.120679	152642		-7.3759	-108.662	-21.0189	0.120679	0.00954095		-7.78118	-88.1142	-19.9034	0.120679	1.52642e+10
	-7.7812	-88.1649	-19.6464	0.120679	184207		-7.31766	-108.725	-20.7346	0.120679	0.0120679		-7.78083	-88.0029	-20.1006	0.120679	1.84207e+10
	-7.78091	-88.2275	-19.7309	0.120679	222300		-7.24591	-109.571	-20.9686	0.120679	0.0152642		-7.78162	-88.1218	-19.3082	0.120679	2.223e+10
	-7.78161	-87.9439	-19.4979	0.120679	268270		-7.16096	-109.542	-20.4973	0.120679	0.019307		-7.781	-87.9701	-19.6412	0.120679	2.6827e+10
	-7.78161	-88.1022	-19.7093	0.120679	323746		-7.05678	-110.383	-20.8279	0.120679	0.0244205		-7.78046	-88.2695	-19.8331	0.120679	3.23746e+10
	-7.78119	-88.1082	-19.9502	0.120679	390694		-6.93454	0	0	0.120679	0.0308884		-7.78165	-88.0776	-19.3442	0.120679	3.90694e+10
	-7.78082	-88.0521	-20.0439	0.120679	471487		-6.79267	0	0	0.120679	0.0390694		-7.78046	-88.304	-20.2385	0.120679	4.71487e+10
	-7.78127	-87.9605	-19.9006	0.120679	568987		-6.63381	0	0	0.120679	0.0494171		-7.78154	-88.0279	-19.4589	0.120679	5.68987e+10
	-7.78046	-88.2859	-19.9864	0.120679	686649		-6.46077	0	0	0.120679	0.0625055		-7.7816	-87.965	-19.2665	0.120679	6.86649e+10
	-7.78165	-87.9695	-19.7327	0.120679	828643		-6.27837	0	0	0.120679	0.0790604		-7.7813	-87.959	-19.873	0.120679	8.28643e+10
	-7.78091	-88.1166	-19.5702	0.120679	1000000		-6.08827	0	0	0.120679	0.1		-7.78164	-88.0851	-19.7428	0.120679	100000000000
	-7.47616	-124.258	-32.0288	0.145635	100		-7.82332	-93.4132	-20.126	0.145635	1e-06		-7.42977	-157.189	-39.0685	0.145635	10000000
	-7.51651	-121.036	-31.1659	0.145635	120.679		-7.82196	-93.5726	-20.0873	0.145635	1.26486e-06		-7.4725	-150.796	-37.8316	0.145635	1.20679e+07
	-7.55547	-117.73	-29.889	0.145635	145.635		-7.82062	-94.0056	-20.1113	0.145635	1.59986e-06		-7.5131	-144.769	-36.6947	0.145635	1.45635e+07
	-7.59149	-114.7	-28.8029	0.145635	175.751		-7.81831	-94.4196	-20.2594	0.145635	2.02359e-06		-7.55257	-138.597	-35.1159	0.145635	1.75751e+07
	-7.62604	-111.292	-27.6837	0.145635	212.095		-7.81774	-94.5666	-20.0999	0.145635	2.55955e-06		-7.58982	-132.606	-33.6353	0.145635	2.12095e+07
	-7.65758	-108.04	-27.0061	0.145635	255.955		-7.8158	-95.2041	-20.2047	0.145635	3.23746e-06		-7.62508	-126.904	-32.2056	0.145635	2.55955e+07
	-7.68705	-105.061	-25.8731	0.145635	308.884		-7.81442	-95.3811	-20.3817	0.145635	4.09492e-06		-7.65879	-121.195	-30.5196	0.145635	3.08884e+07
	-7.71422	-101.89	-24.7561	0.145635	372.759		-7.81354	-95.6113	-19.9823	0.145635	5.17947e-06		-7.68896	-116.038	-29.6221	0.145635	3.72759e+07
	-7.73754	-99.366	-24.1574	0.145635	449.843		-7.81134	-96.1147	-20.4679	0.145635	6.55129e-06		-7.71748	-111.041	-28.1026	0.145635	4.49843e+07
	-7.75987	-96.6995	-23.1087	0.145635	542.868		-7.81016	-96.3767	-20.1817	0.145635	8.28643e-06		-7.74248	-106.5	-26.7843	0.145635	5.42868e+07
	-7.7775	-94.8252	-23.2229	0.145635	655.129		-7.80909	-96.617	-19.9608	0.145635	1.04811e-05		-7.76551	-102.49	-25.4584	0.145635	6.55129e+07
	-7.79438	-92.91	-22.235	0.145635	790.604		-7.80753	-97.0589	-20.0462	0.145635	1.32571e-05		-7.78568	-98.886	-24.1618	0.145635	7.90604e+07
	-7.80828	-91.124	-21.5983	0.145635	954.095		-7.80549	-97.4693	-20.2999	0.145635	1.67683e-05		-7.80234	-95.8298	-23.5476	0.145635	9.54095e+07
	-7.82028	-89.7373	-20.9222	0.145635	1151.4		-7.80428	-97.744	-20.2817	0.145635	2.12095e-05		-7.8167	-93.0209	-22.6875	0.145635	1.1514e+08
	-7.8294	-88.7234	-20.8272	0.145635	1389.5		-7.80208	-98.1233	-20.2964	0.145635	2.6827e-05		-7.82746	-91.1612	-22.1066	0.145635	1.3895e+08
	-7.83764	-87.7828	-20.5121	0.145635	1676.83		-7.80069	-98.4574	-20.3001	0.145635	3.39322e-05		-7.83788	-89.3143	-20.9398	0.145635	1.67683e+08
	-7.84393	-86.9516	-20.2241	0.145635	2023.59		-7.79878	-98.7345	-20.0752	0.145635	4.29193e-05		-7.84426	-88.143	-21.0621	0.145635	2.02359e+08
	-7.84784	-86.505	-20.4142	0.145635	2442.05		-7.79604	-99.2452	-20.5966	0.145635	5.42868e-05		-7.84905	-87.0272	-20.5278	0.145635	2.44205e+08
	-7.85246	-85.8241	-20.1677	0.145635	2947.05		-7.7941	-99.5671	-20.2379	0.145635	6.86649e-05		-7.85396	-86.2987	-20.2701	0.145635	2.94705e+08
	-7.85532	-85.6358	-20.0453	0.145635	3556.48		-7.79218	-99.6849	-20.0586	0.145635	8.68511e-05		-7.85679	-85.7533	-20.027	0.145635	3.55648e+08
	-7.85752	-85.3363	-19.4697	0.145635	4291.93		-7.78921	-100.152	-20.1122	0.145635	0.000109854		-7.85815	-85.5181	-20.1362	0.145635	4.29193e+08
	-7.85867	-85.2123	-20.0485	0.145635	5179.47		-7.78526	-100.835	-20.5637	0.145635	0.00013895		-7.85896	-85.3959	-20.2602	0.145635	5.17947e+08
	-7.85942	-85.1653	-20.148	0.145635	6250.55		-7.7818	-101.163	-20.3871	0.145635	0.000175751		-7.86029	-85.2047	-20.0168	0.145635	6.25055e+08
	-7.86084	-84.7948	-19.509	0.145635	7543.12		-7.77817	-101.231	-20.4299	0.145635	0.0002223		-7.86176	-84.803	-19.3487	0.145635	7.54312e+08
	-7.86199	-84.7127	-19.4391	0.145635	9102.98		-7.77335	-101.684	-20.2278	0.145635	0.000281177		-7.86169	-84.8332	-19.7454	0.145635	9.10298e+08
	-7.86248	-84.5984	-19.4027	0.145635	10985.4		-7.76717	-102.146	-20.7142	0.145635	0.000355648		-7.86173	-84.9349	-19.6537	0.145635	1.09854e+09
	-7.86267	-84.7058	-19.414	0.145635	13257.1		-7.76114	-102.421	-20.2327	0.145635	0.000449843		-7.86274	-84.7116	-19.437	0.145635	1.32571e+09
	-7.86166	-84.7483	-19.7194	0.145635	15998.6		-7.75282	-102.944	-20.7362	0.145635	0.000568987		-7.86296	-84.4997	-19.4071	0.145635	1.59986e+09
	-7.86295	-84.5744	-19.3614	0.145635	19307		-7.74379	-103.335	-20.6949	0.145635	0.000719686		-7.863	-84.5845	-19.4579	0.145635	1.9307e+09
	-7.86309	-84.6136	-19.567	0.145635	23299.5		-7.73349	-103.574	-20.3989	0.145635	0.000910298		-7.86238	-84.8215	-19.6034	0.145635	2.32995e+09
	-7.86194	-84.8167	-20.0219	0.145635	28117.7		-7.72012	-104.292	-20.8319	0.145635	0.0011514		-7.86242	-84.7548	-19.8687	0.145635	2.81177e+09
	-7.86236	-84.7205	-19.8938	0.145635	33932.2		-7.70542	-104.509	-20.8008	0.145635	0.00145635		-7.86246	-84.7828	-19.8337	0.145635	3.39322e+09
	-7.8632	-84.4667	-19.4806	0.145635	40949.2		-7.68863	-104.791	-20.3614	0.145635	0.00184207		-7.86238	-84.758	-19.8748	0.145635	4.09492e+09
	-7.86322	-84.5924	-19.5757	0.145635	49417.1		-7.66758	-105.505	-20.6648	0.145635	0.00232995		-7.86241	-84.8156	-19.6146	0.145635	4.94171e+09
	-7.86321	-84.6552	-19.588	0.145635	59636.2		-7.64496	-105.521	-20.4652	0.145635	0.00294705		-7.86324	-84.5033	-19.1906	0.145635	5.96362e+09
	-7.86326	-84.4937	-19.5526	0.145635	71968.6		-7.61775	-105.969	-20.627	0.145635	0.00372759		-7.86207	-84.7232	-20.0244	0.145635	7.19686e+09
	-7.86252	-84.6574	-19.4395	0.145635	86851.1		-7.58573	-106.647	-20.8886	0.145635	0.00471487		-7.86281	-84.7301	-19.2966	0.145635	8.68511e+09
	-7.86313	-84.5692	-19.3345	0.145635	104811		-7.54928	-107.094	-20.7132	0.145635	0.00596362		-7.86327	-84.651	-19.417	0.145635	1.04811e+10
	-7.86323	-84.5299	-19.3998	0.145635	126486		-7.50707	-107.415	-20.9437	0.145635	0.00754312		-7.86326	-84.6568	-19.3322	0.145635	1.26486e+10
	-7.86326	-84.5333	-19.5774	0.145635	152642		-7.45745	-107.894	-20.6872	0.145635	0.00954095		-7.86326	-84.4564	-19.4657	0.145635	1.52642e+10
	-7.86208	-84.7211	-19.8047	0.145635	184207		-7.39926	-108.254	-20.7288	0.145635	0.0120679		-7.86324	-84.4629	-19.4042	0.145635	1.84207e+10
	-7.86244	-84.8197	-19.8626	0.145635	222300		-7.32768	-108.991	-21.1026	0.145635	0.0152642		-7.86325	-84.4622	-19.5945	0.145635	2.223e+10
	-7.86323	-84.5834	-19.0872	0.145635	268270		-7.24193	-109.422	-21.0218	0.145635	0.019307		-7.86208	-84.8523	-19.7095	0.145635	2.6827e+10
	-7.86323	-84.4747	-19.5994	0.145635	323746		-7.13842	-109.95	-20.8579	0.145635	0.0244205		-7.86284	-84.6863	-19.7351	0.145635	3.23746e+10
	-7.8629	-84.7099	-19.3109	0.145635	390694		-7.01616	-110.32	-20.5543	0.145635	0.0308884		-7.86244	-84.7926	-19.6107	0.145635	3.90694e+10
	-7.86207	-84.7184	-19.8824	0.145635	471487		-6.87429	0	0	0.145635	0.0390694		-7.86253	-84.6632	-19.8146	0.145635	4.71487e+10
	-7.86267	-84.7188	-19.7813	0.145635	568987		-6.71482	0	0	0.145635	0.0494171		-7.86206	-84.8772	-20.0116	0.145635	5.68987e+10
	-7.86252	-84.6472	-19.6714	0.145635	686649		-6.54237	0	0	0.145635	0.0625055		-7.86208	-84.7459	-20.0305	0.145635	6.86649e+10
	-7.86206	-84.6958	-20.0318	0.145635	828643		-6.36001	0	0	0.145635	0.0790604		-7.86327	-84.5781	-19.5743	0.145635	8.28643e+10
	-7.86252	-84.7638	-19.5024	0.145635	1000000		-6.16989	0	0	0.145635	0.1		-7.86208	-84.8714	-20.0224	0.145635	100000000000
	-7.51583	-124.773	-33.2895	0.175751	100		-7.90507	-90.3956	-19.7592	0.175751	1e-06		-7.46754	-159.218	-40.3079	0.175751	10000000
	-7.55815	-121.578	-31.9203	0.175751	120.679		-7.90339	-90.8512	-19.8278	0.175751	1.26486e-06		-7.51162	-153.006	-38.736	0.175751	1.20679e+07
	-7.59875	-118.319	-30.8055	0.175751	145.635		-7.90228	-91.0406	-19.6787	0.175751	1.59986e-06		-7.55416	-146.692	-37.427	0.175751	1.45635e+07
	-7.6372	-114.95	-29.4766	0.175751	175.751		-7.90013	-91.6373	-20.1107	0.175751	2.02359e-06		-7.59476	-140.474	-36.4471	0.175751	1.75751e+07
	-7.67296	-111.647	-28.846	0.175751	212.095		-7.89906	-91.8756	-20.1226	0.175751	2.55955e-06		-7.63443	-134.127	-34.6866	0.175751	2.12095e+07
	-7.7077	-108.042	-27.6677	0.175751	255.955		-7.89741	-92.3719	-20.0447	0.175751	3.23746e-06		-7.67153	-128.298	-33.5411	0.175751	2.55955e+07
	-7.73957	-104.682	-26.3509	0.175751	308.884		-7.89591	-92.7315	-20.1009	0.175751	4.09492e-06		-7.70723	-122.393	-31.8309	0.175751	3.08884e+07
	-7.7688	-101.447	-25.5755	0.175751	372.759		-7.89456	-93.0823	-20.1431	0.175751	5.17947e-06		-7.73992	-117.002	-30.7201	0.175751	3.72759e+07
	-7.79588	-98.3525	-24.3355	0.175751	449.843		-7.89388	-93.2887	-19.8972	0.175751	6.55129e-06		-7.77119	-111.498	-28.9921	0.175751	4.49843e+07
	-7.81919	-95.7963	-24.2386	0.175751	542.868		-7.89181	-93.8006	-19.9795	0.175751	8.28643e-06		-7.79921	-106.704	-27.7142	0.175751	5.42868e+07
	-7.84163	-93.1548	-22.8825	0.175751	655.129		-7.89046	-94.1579	-20.2036	0.175751	1.04811e-05		-7.82487	-102.138	-26.3531	0.175751	6.55129e+07
	-7.85947	-90.923	-22.652	0.175751	790.604		-7.88858	-94.7152	-20.2415	0.175751	1.32571e-05		-7.84744	-98.2191	-25.0865	0.175751	7.90604e+07
	-7.87573	-89.0101	-22.0466	0.175751	954.095		-7.88767	-94.9575	-19.8872	0.175751	1.67683e-05		-7.86679	-94.6888	-24.4963	0.175751	9.54095e+07
	-7.88985	-87.3691	-21.5442	0.175751	1151.4		-7.88489	-95.4885	-20.4006	0.175751	2.12095e-05		-7.88431	-91.6094	-23.3385	0.175751	1.1514e+08
	-7.90199	-85.9467	-20.9038	0.175751	1389.5		-7.88366	-95.9366	-20.1196	0.175751	2.6827e-05		-7.89866	-89.142	-22.3586	0.175751	1.3895e+08
	-7.91159	-84.9527	-20.6174	0.175751	1676.83		-7.88188	-96.2656	-20.1759	0.175751	3.39322e-05		-7.90912	-87.1988	-22.2343	0.175751	1.67683e+08
	-7.91925	-83.9293	-20.3828	0.175751	2023.59		-7.8805	-96.5079	-20.0271	0.175751	4.29193e-05		-7.91909	-85.406	-21.202	0.175751	2.02359e+08
	-7.92495	-83.2515	-20.3353	0.175751	2442.05		-7.87841	-96.9011	-20.0575	0.175751	5.42868e-05		-7.92659	-84.1779	-20.3232	0.175751	2.44205e+08
	-7.93064	-82.5973	-19.8943	0.175751	2947.05		-7.87563	-97.4706	-20.1578	0.175751	6.86649e-05		-7.93069	-83.4346	-20.5944	0.175751	2.94705e+08
	-7.93372	-82.2863	-19.6663	0.175751	3556.48		-7.87314	-97.9413	-20.28	0.175751	8.68511e-05		-7.93547	-82.5896	-19.6949	0.175751	3.55648e+08
	-7.93692	-81.7611	-19.7421	0.175751	4291.93		-7.87029	-98.3364	-20.2424	0.175751	0.000109854		-7.93768	-81.9917	-19.7449	0.175751	4.29193e+08
	-7.93955	-81.4528	-19.3548	0.175751	5179.47		-7.86714	-98.713	-20.4972	0.175751	0.00013895		-7.93964	-81.7401	-19.9377	0.175751	5.17947e+08
	-7.94037	-81.4247	-19.5466	0.175751	6250.55		-7.86407	-98.9458	-20.0468	0.175751	0.000175751		-7.94172	-81.3621	-19.2725	0.175751	6.25055e+08
	-7.94226	-81.1936	-19.2383	0.175751	7543.12		-7.86009	-99.3898	-20.0645	0.175751	0.0002223		-7.94152	-81.4993	-19.6372	0.175751	7.54312e+08
	-7.94231	-81.2069	-19.4888	0.175751	9102.98		-7.85442	-100.116	-20.5166	0.175751	0.000281177		-7.94256	-81.2446	-19.7603	0.175751	9.10298e+08
	-7.9424	-81.2674	-19.5307	0.175751	10985.4		-7.84886	-100.44	-20.5595	0.175751	0.000355648		-7.94385	-80.977	-19.4036	0.175751	1.09854e+09
	-7.94401	-80.9109	-19.2529	0.175751	13257.1		-7.84284	-100.819	-20.3957	0.175751	0.000449843		-7.94419	-81.0308	-18.9396	0.175751	1.32571e+09
	-7.94308	-81.0473	-19.8093	0.175751	15998.6		-7.83507	-101.146	-20.2615	0.175751	0.000568987		-7.94442	-80.9876	-18.9373	0.175751	1.59986e+09
	-7.94446	-80.855	-19.0698	0.175751	19307		-7.82588	-101.571	-20.4978	0.175751	0.000719686		-7.94451	-80.9817	-19.0813	0.175751	1.9307e+09
	-7.94459	-80.8166	-18.9376	0.175751	23299.5		-7.81434	-102.348	-20.7638	0.175751	0.000910298		-7.94346	-81.0848	-19.4512	0.175751	2.32995e+09
	-7.94467	-80.8363	-19.1356	0.175751	28117.7		-7.80242	-102.513	-20.3859	0.175751	0.0011514		-7.94471	-80.9435	-19.1914	0.175751	2.81177e+09
	-7.94475	-80.915	-19.2702	0.175751	33932.2		-7.78733	-103.184	-20.418	0.175751	0.00145635		-7.94386	-81.0782	-19.6509	0.175751	3.39322e+09
	-7.94409	-81.0353	-19.4607	0.175751	40949.2		-7.7703	-103.458	-20.2481	0.175751	0.00184207		-7.94481	-80.9306	-19.3337	0.175751	4.09492e+09
	-7.94399	-80.9448	-19.2623	0.175751	49417.1		-7.75001	-104.029	-20.2573	0.175751	0.00232995		-7.94484	-80.8471	-19.3259	0.175751	4.94171e+09
	-7.94482	-80.9138	-19.0952	0.175751	59636.2		-7.72577	-104.698	-20.9114	0.175751	0.00294705		-7.94481	-80.7448	-19.2465	0.175751	5.96362e+09
	-7.94487	-80.8131	-19.3378	0.175751	71968.6		-7.69858	-105.086	-20.6378	0.175751	0.00372759		-7.94428	-81.0169	-19.271	0.175751	7.19686e+09
	-7.94403	-80.862	-19.5103	0.175751	86851.1		-7.66798	-105.429	-20.4029	0.175751	0.00471487		-7.94448	-80.9074	-19.0484	0.175751	8.68511e+09
	-7.94368	-81.1216	-19.6184	0.175751	104811		-7.63166	-105.893	-20.5399	0.175751	0.00596362		-7.9444	-80.8582	-19.0814	0.175751	1.04811e+10
	-7.94371	-81.0967	-19.7427	0.175751	126486		-7.58941	-106.411	-20.6294	0.175751	0.00754312		-7.94368	-81.1153	-19.5484	0.175751	1.26486e+10
	-7.94369	-80.9773	-19.6652	0.175751	152642		-7.53915	-106.915	-20.8438	0.175751	0.00954095		-7.94443	-80.9259	-19.0638	0.175751	1.52642e+10
	-7.94406	-80.9878	-19.4721	0.175751	184207		-7.4809	-107.52	-20.5703	0.175751	0.0120679		-7.94446	-80.8226	-19.0772	0.175751	1.84207e+10
	-7.94414	-81.0434	-19.3146	0.175751	222300		-7.40931	-108.278	-20.8802	0.175751	0.0152642		-7.94488	-80.8028	-19.3287	0.175751	2.223e+10
	-7.94414	-80.9283	-19.4704	0.175751	268270		-7.32435	-108.736	-20.6734	0.175751	0.019307		-7.94486	-80.764	-19.1849	0.175751	2.6827e+10
	-7.94408	-81.0503	-19.1824	0.175751	323746		-7.22066	-109.222	-20.759	0.175751	0.0244205		-7.94407	-80.9955	-19.4848	0.175751	3.23746e+10
	-7.94473	-80.8328	-19.4164	0.175751	390694		-7.09705	-110.178	-20.8604	0.175751	0.0308884		-7.94489	-80.7839	-19.0622	0.175751	3.90694e+10
	-7.94489	-80.9008	-19.3337	0.175751	471487		-6.95592	0	0	0.175751	0.0390694		-7.94369	-80.8871	-19.6086	0.175751	4.71487e+10
	-7.94351	-80.9521	-19.7108	0.175751	568987		-6.79708	0	0	0.175751	0.0494171		-7.94484	-80.905	-19.302	0.175751	5.68987e+10
	-7.94485	-80.8952	-19.3544	0.175751	686649		-6.62449	0	0	0.175751	0.0625055		-7.94369	-80.9676	-19.5691	0.175751	6.86649e+10
	-7.94415	-80.8227	-19.5969	0.175751	828643		-6.44162	0	0	0.175751	0.0790604		-7.945	-80.8723	-18.8979	0.175751	8.28643e+10
	-7.94488	-80.9128	-19.3328	0.175751	1000000		-6.25105	0	0	0.175751	0.1		-7.94484	-80.8761	-18.939	0.175751	100000000000
	-7.55386	-125.25	-34.1657	0.212095	100		-7.9862	-87.3073	-19.8271	0.212095	1e-06		-7.50386	-160.907	-41.5682	0.212095	10000000
	-7.59818	-121.883	-32.5933	0.212095	120.679		-7.98548	-87.4834	-19.4324	0.212095	1.26486e-06		-7.54938	-154.682	-39.7435	0.212095	1.20679e+07
	-7.64012	-118.488	-31.4834	0.212095	145.635		-7.98323	-88.0417	-20.0154	0.212095	1.59986e-06		-7.59327	-148.365	-38.611	0.212095	1.45635e+07
	-7.6804	-115.144	-30.6483	0.212095	175.751		-7.98269	-88.3235	-19.4763	0.212095	2.02359e-06		-7.6354	-142.14	-37.6102	0.212095	1.75751e+07
	-7.71772	-111.838	-30.1628	0.212095	212.095		-7.98119	-88.7958	-19.7543	0.212095	2.55955e-06		-7.67685	-135.703	-35.717	0.212095	2.12095e+07
	-7.75488	-108.009	-28.584	0.212095	255.955		-7.97927	-89.2544	-19.9631	0.212095	3.23746e-06		-7.71618	-129.502	-34.1512	0.212095	2.55955e+07
	-7.78883	-104.609	-27.6071	0.212095	308.884		-7.97791	-89.6956	-19.828	0.212095	4.09492e-06		-7.75362	-123.38	-32.974	0.212095	3.08884e+07
	-7.82125	-100.919	-26.4462	0.212095	372.759		-7.97618	-90.2616	-20.1388	0.212095	5.17947e-06		-7.78889	-117.656	-31.3485	0.212095	3.72759e+07
	-7.85063	-97.7176	-25.3705	0.212095	449.843		-7.97538	-90.4863	-19.9315	0.212095	6.55129e-06		-7.82212	-112.192	-30.0961	0.212095	4.49843e+07
	-7.87717	-94.6116	-24.3698	0.212095	542.868		-7.97376	-90.972	-20.0272	0.212095	8.28643e-06		-7.85279	-106.868	-28.6179	0.212095	5.42868e+07
	-7.9013	-91.7479	-23.7217	0.212095	655.129		-7.97203	-91.3302	-20.1236	0.212095	1.04811e-05		-7.88051	-102.145	-27.5303	0.212095	6.55129e+07
	-7.92278	-89.1575	-22.794	0.212095	790.604		-7.97023	-91.8382	-20.0946	0.212095	1.32571e-05		-7.90617	-97.8049	-26.2744	0.212095	7.90604e+07
	-7.94196	-86.9427	-22.1737	0.212095	954.095		-7.96859	-92.3343	-19.9992	0.212095	1.67683e-05		-7.92854	-93.8563	-25.0096	0.212095	9.54095e+07
	-7.95728	-85.1846	-21.8516	0.212095	1151.4		-7.96724	-92.8194	-20.2004	0.212095	2.12095e-05		-7.94871	-90.4145	-23.7454	0.212095	1.1514e+08
	-7.97186	-83.4066	-20.7392	0.212095	1389.5		-7.96538	-93.2246	-20.1982	0.212095	2.6827e-05		-7.96605	-87.299	-22.9145	0.212095	1.3895e+08
	-7.98231	-82.2032	-21.2048	0.212095	1676.83		-7.9637	-93.5534	-20.2504	0.212095	3.39322e-05		-7.98032	-84.9035	-21.792	0.212095	1.67683e+08
	-7.99322	-80.9164	-19.9114	0.212095	2023.59		-7.9622	-93.9457	-20.0967	0.212095	4.29193e-05		-7.99209	-82.8151	-21.3893	0.212095	2.02359e+08
	-7.99981	-80.1484	-20.3856	0.212095	2442.05		-7.95965	-94.4999	-20.1022	0.212095	5.42868e-05		-8.00048	-81.3208	-20.8626	0.212095	2.44205e+08
	-8.00693	-79.3064	-19.6418	0.212095	2947.05		-7.95737	-94.9061	-20.0546	0.212095	6.86649e-05		-8.00823	-79.9922	-19.925	0.212095	2.94705e+08
	-8.01181	-78.699	-19.7139	0.212095	3556.48		-7.95457	-95.5562	-20.2542	0.212095	8.68511e-05		-8.01342	-79.01	-19.7666	0.212095	3.55648e+08
	-8.01536	-78.2097	-19.6232	0.212095	4291.93		-7.95188	-96.0541	-20.2256	0.212095	0.000109854		-8.01725	-78.3582	-19.7263	0.212095	4.29193e+08
	-8.0178	-78.0366	-19.5341	0.212095	5179.47		-7.94884	-96.4829	-20.3382	0.212095	0.00013895		-8.02002	-77.974	-19.2177	0.212095	5.17947e+08
	-8.01993	-77.6245	-19.3916	0.212095	6250.55		-7.94522	-96.8802	-20.2185	0.212095	0.000175751		-8.02195	-77.6984	-19.3388	0.212095	6.25055e+08
	-8.02282	-77.2082	-19.0287	0.212095	7543.12		-7.94156	-97.358	-20.2094	0.212095	0.0002223		-8.02336	-77.4555	-19.0386	0.212095	7.54312e+08
	-8.02393	-77.2381	-18.8916	0.212095	9102.98		-7.93679	-97.7382	-19.9929	0.212095	0.000281177		-8.02363	-77.3324	-19.4843	0.212095	9.10298e+08
	-8.0239	-77.2736	-19.3342	0.212095	10985.4		-7.93047	-98.4499	-20.5722	0.212095	0.000355648		-8.02499	-76.9559	-19.1341	0.212095	1.09854e+09
	-8.02517	-76.9711	-18.8983	0.212095	13257.1		-7.92389	-99.0161	-20.4725	0.212095	0.000449843		-8.02538	-77.0847	-19.1118	0.212095	1.32571e+09
	-8.02488	-77.137	-19.3136	0.212095	15998.6		-7.91622	-99.5266	-20.4634	0.212095	0.000568987		-8.02562	-77.0575	-19.1305	0.212095	1.59986e+09
	-8.02581	-76.8463	-19.083	0.212095	19307		-7.90765	-99.7989	-20.0133	0.212095	0.000719686		-8.026	-77.0008	-19.0498	0.212095	1.9307e+09
	-8.02605	-76.8611	-19.067	0.212095	23299.5		-7.89683	-100.342	-20.2608	0.212095	0.000910298		-8.02545	-77.0883	-19.2695	0.212095	2.32995e+09
	-8.02539	-76.9523	-19.3094	0.212095	28117.7		-7.88365	-101.068	-20.499	0.212095	0.0011514		-8.02627	-76.857	-18.7522	0.212095	2.81177e+09
	-8.02632	-76.9282	-18.8368	0.212095	33932.2		-7.8688	-101.578	-20.5369	0.212095	0.00145635		-8.02562	-77.0486	-19.0707	0.212095	3.39322e+09
	-8.02636	-76.9235	-18.863	0.212095	40949.2		-7.85141	-102.062	-20.5719	0.212095	0.00184207		-8.02635	-76.7932	-19.0397	0.212095	4.09492e+09
	-8.02568	-77.0364	-19.3175	0.212095	49417.1		-7.83171	-102.442	-20.3706	0.212095	0.00232995		-8.02559	-77.0526	-18.9465	0.212095	4.94171e+09
	-8.02523	-77.1008	-19.5374	0.212095	59636.2		-7.80829	-103.07	-20.2757	0.212095	0.00294705		-8.02571	-76.9134	-18.9974	0.212095	5.96362e+09
	-8.02632	-76.9166	-18.7743	0.212095	71968.6		-7.78038	-103.638	-20.6384	0.212095	0.00372759		-8.02642	-76.8807	-18.8748	0.212095	7.19686e+09
	-8.02646	-76.8116	-18.8688	0.212095	86851.1		-7.74934	-104.114	-20.5957	0.212095	0.00471487		-8.02608	-76.9778	-18.725	0.212095	8.68511e+09
	-8.02563	-76.8696	-19.0516	0.212095	104811		-7.71332	-104.689	-20.4467	0.212095	0.00596362		-8.02647	-76.9134	-18.8514	0.212095	1.04811e+10
	-8.02648	-76.7807	-19.0433	0.212095	126486		-7.67059	-105.385	-20.6262	0.212095	0.00754312		-8.02529	-77.1007	-19.1415	0.212095	1.26486e+10
	-8.02645	-76.7144	-19.1158	0.212095	152642		-7.62147	-105.959	-20.5504	0.212095	0.00954095		-8.0265	-76.8468	-18.7468	0.212095	1.52642e+10
	-8.02577	-77.027	-19.2137	0.212095	184207		-7.56259	-106.632	-20.4907	0.212095	0.0120679		-8.02529	-77.039	-19.2744	0.212095	1.84207e+10
	-8.02656	-76.8943	-19.0402	0.212095	222300		-7.49166	-107.229	-20.5751	0.212095	0.0152642		-8.02532	-77.0862	-19.2415	0.212095	2.223e+10
	-8.02531	-77.1014	-19.3838	0.212095	268270		-7.40598	-108.09	-20.6478	0.212095	0.019307		-8.02649	-76.8537	-18.7458	0.212095	2.6827e+10
	-8.02567	-77.0149	-18.9497	0.212095	323746		-7.30166	-109.078	-21.0091	0.212095	0.0244205		-8.02604	-76.9284	-19.1547	0.212095	3.23746e+10
	-8.02566	-77.0504	-19.1471	0.212095	390694		-7.1794	-109.592	-20.6715	0.212095	0.0308884		-8.02568	-77.0411	-19.2308	0.212095	3.90694e+10
	-8.02648	-76.9139	-19.0434	0.212095	471487		-7.03687	-110.402	-20.9725	0.212095	0.0390694		-8.02645	-76.9242	-18.8252	0.212095	4.71487e+10
	-8.02646	-76.922	-18.8502	0.212095	568987		-6.87846	0	0	0.212095	0.0494171		-8.02632	-76.9421	-18.7857	0.212095	5.68987e+10
	-8.02651	-76.931	-19.0565	0.212095	686649		-6.70577	0	0	0.212095	0.0625055		-8.02647	-76.9157	-19.0566	0.212095	6.86649e+10
	-8.02649	-76.8112	-19.0531	0.212095	828643		-6.52283	0	0	0.212095	0.0790604		-8.0253	-77.0983	-19.4192	0.212095	8.28643e+10
	-8.0253	-77.0841	-19.492	0.212095	1000000		-6.33315	0	0	0.212095	0.1		-8.02576	-77.0246	-19.2289	0.212095	100000000000
	-7.59145	-125.228	-34.4955	0.255955	100		-8.06862	-83.5056	-19.2613	0.255955	1e-06		-7.53957	-162.111	-42.2691	0.255955	10000000
	-7.63634	-122.108	-33.2238	0.255955	120.679		-8.06706	-83.9595	-19.3687	0.255955	1.26486e-06		-7.58593	-155.789	-40.7324	0.255955	1.20679e+07
	-7.67985	-118.733	-32.5445	0.255955	145.635		-8.06505	-84.6426	-19.5329	0.255955	1.59986e-06		-7.63112	-149.597	-39.3636	0.255955	1.45635e+07
	-7.72151	-115.324	-31.6895	0.255955	175.751		-8.06386	-84.9249	-19.7793	0.255955	2.02359e-06		-7.67448	-143.325	-38.5187	0.255955	1.75751e+07
	-7.76142	-111.703	-30.7628	0.255955	212.095		-8.06246	-85.4261	-19.7628	0.255955	2.55955e-06		-7.71707	-137.011	-37.2032	0.255955	2.12095e+07
	-7.79981	-107.981	-29.6522	0.255955	255.955		-8.06086	-85.9759	-19.9426	0.255955	3.23746e-06		-7.75804	-130.715	-35.5786	0.255955	2.55955e+07
	-7.83609	-104.361	-28.4803	0.255955	308.884		-8.05964	-86.3265	-19.8682	0.255955	4.09492e-06		-7.79734	-124.533	-34.1982	0.255955	3.08884e+07
	-7.87105	-100.5	-27.2665	0.255955	372.759		-8.05867	-86.6989	-19.5369	0.255955	5.17947e-06		-7.83485	-118.447	-32.7541	0.255955	3.72759e+07
	-7.90239	-97.0179	-26.2744	0.255955	449.843		-8.05675	-87.2496	-19.8587	0.255955	6.55129e-06		-7.87059	-112.522	-30.9194	0.255955	4.49843e+07
	-7.93231	-93.5379	-24.8301	0.255955	542.868		-8.05529	-87.6815	-19.6787	0.255955	8.28643e-06		-7.90382	-107.048	-29.5458	0.255955	5.42868e+07
	-7.95858	-90.403	-24.2948	0.255955	655.129		-8.05435	-88.1534	-19.5102	0.255955	1.04811e-05		-7.93419	-102	-28.3276	0.255955	6.55129e+07
	-7.98294	-87.5146	-23.2955	0.255955	790.604		-8.05224	-88.7747	-19.7919	0.255955	1.32571e-05		-7.96272	-97.1364	-26.7798	0.255955	7.90604e+07
	-8.00399	-84.9747	-22.8075	0.255955	954.095		-8.05035	-89.2061	-19.9416	0.255955	1.67683e-05		-7.98768	-93.0294	-25.7397	0.255955	9.54095e+07
	-8.02361	-82.5871	-21.6432	0.255955	1151.4		-8.04903	-89.7462	-19.8258	0.255955	2.12095e-05		-8.01018	-89.0716	-24.9545	0.255955	1.1514e+08
	-8.03859	-80.9089	-21.6887	0.255955	1389.5		-8.04706	-90.2734	-19.8701	0.255955	2.6827e-05		-8.03009	-85.7539	-23.5945	0.255955	1.3895e+08
	-8.05322	-79.1766	-20.6678	0.255955	1676.83		-8.04589	-90.6057	-19.8784	0.255955	3.39322e-05		-8.04776	-82.7745	-22.2428	0.255955	1.67683e+08
	-8.06516	-77.7698	-20.1517	0.255955	2023.59		-8.04352	-91.1873	-19.9073	0.255955	4.29193e-05		-8.06199	-80.2706	-21.7635	0.255955	2.02359e+08
	-8.07488	-76.5367	-19.8833	0.255955	2442.05		-8.0414	-91.7147	-19.9097	0.255955	5.42868e-05		-8.07373	-78.3374	-20.7001	0.255955	2.44205e+08
	-8.08215	-75.74	-19.6483	0.255955	2947.05		-8.03908	-92.2135	-19.926	0.255955	6.86649e-05		-8.08281	-76.7661	-20.4591	0.255955	2.94705e+08
	-8.08854	-75.0584	-19.5643	0.255955	3556.48		-8.03714	-92.7271	-19.9905	0.255955	8.68511e-05		-8.08982	-75.6571	-19.7841	0.255955	3.55648e+08
	-8.09312	-74.394	-19.2182	0.255955	4291.93		-8.03374	-93.3135	-20.2107	0.255955	0.000109854		-8.09509	-74.8535	-19.6246	0.255955	4.29193e+08
	-8.09649	-74.1496	-19.4682	0.255955	5179.47		-8.03059	-93.9199	-20.2296	0.255955	0.00013895		-8.09889	-74.2197	-19.2024	0.255955	5.17947e+08
	-8.10001	-73.7027	-19.1482	0.255955	6250.55		-8.02686	-94.41	-20.2831	0.255955	0.000175751		-8.10162	-73.7605	-19.1129	0.255955	6.25055e+08
	-8.10283	-73.2558	-18.5722	0.255955	7543.12		-8.02266	-95.0613	-20.1798	0.255955	0.0002223		-8.10287	-73.4415	-19.0963	0.255955	7.54312e+08
	-8.1038	-73.181	-18.8492	0.255955	9102.98		-8.01787	-95.593	-20.1592	0.255955	0.000281177		-8.10425	-73.2457	-19.2187	0.255955	9.10298e+08
	-8.10544	-72.9517	-18.437	0.255955	10985.4		-8.01283	-95.94	-19.9694	0.255955	0.000355648		-8.10551	-72.9555	-19.0379	0.255955	1.09854e+09
	-8.10614	-72.8305	-18.7529	0.255955	13257.1		-8.00547	-96.7201	-20.3082	0.255955	0.000449843		-8.10659	-72.9	-18.8492	0.255955	1.32571e+09
	-8.10565	-72.9523	-19.1224	0.255955	15998.6		-7.9985	-97.0506	-20.2281	0.255955	0.000568987		-8.10627	-72.8895	-18.7776	0.255955	1.59986e+09
	-8.10719	-72.7065	-18.7115	0.255955	19307		-7.98902	-97.73	-20.3866	0.255955	0.000719686		-8.10667	-72.8701	-18.8375	0.255955	1.9307e+09
	-8.10665	-72.8204	-18.8232	0.255955	23299.5		-7.97851	-98.2207	-20.2121	0.255955	0.000910298		-8.10681	-72.7564	-18.733	0.255955	2.32995e+09
	-8.10763	-72.6338	-18.689	0.255955	28117.7		-7.96588	-98.8399	-20.434	0.255955	0.0011514		-8.10694	-72.8712	-18.8401	0.255955	2.81177e+09
	-8.10768	-72.7181	-18.5116	0.255955	33932.2		-7.95103	-99.5549	-20.0168	0.255955	0.00145635		-8.10714	-72.7395	-18.7093	0.255955	3.39322e+09
	-8.10787	-72.7015	-18.6029	0.255955	40949.2		-7.93369	-100.028	-20.0883	0.255955	0.00184207		-8.10751	-72.6765	-18.8975	0.255955	4.09492e+09
	-8.10796	-72.6219	-18.5572	0.255955	49417.1		-7.91294	-100.942	-20.5	0.255955	0.00232995		-8.10759	-72.7197	-18.849	0.255955	4.94171e+09
	-8.10718	-72.8155	-18.6994	0.255955	59636.2		-7.88926	-101.472	-20.7005	0.255955	0.00294705		-8.10802	-72.669	-18.5748	0.255955	5.96362e+09
	-8.10723	-72.8128	-18.6049	0.255955	71968.6		-7.86208	-102.042	-20.7546	0.255955	0.00372759		-8.10735	-72.7046	-18.8174	0.255955	7.19686e+09
	-8.10805	-72.7148	-18.6361	0.255955	86851.1		-7.83069	-102.877	-20.7681	0.255955	0.00471487		-8.10733	-72.8157	-18.7933	0.255955	8.68511e+09
	-8.10805	-72.5957	-18.7034	0.255955	104811		-7.79432	-103.464	-20.5726	0.255955	0.00596362		-8.10808	-72.6402	-18.4747	0.255955	1.04811e+10
	-8.10734	-72.7323	-18.6736	0.255955	126486		-7.75239	-103.946	-20.5117	0.255955	0.00754312		-8.10807	-72.6908	-18.471	0.255955	1.26486e+10
	-8.1081	-72.5992	-18.6447	0.255955	152642		-7.70319	-104.648	-20.5497	0.255955	0.00954095		-8.10805	-72.6976	-18.7541	0.255955	1.52642e+10
	-8.10694	-72.7924	-19.1361	0.255955	184207		-7.6442	-105.449	-20.6281	0.255955	0.0120679		-8.10692	-72.8072	-18.8983	0.255955	1.84207e+10
	-8.10795	-72.6537	-18.6725	0.255955	222300		-7.5733	-106.431	-20.652	0.255955	0.0152642		-8.10691	-72.7635	-19.1553	0.255955	2.223e+10
	-8.10738	-72.738	-18.9698	0.255955	268270		-7.48748	-107.365	-20.6332	0.255955	0.019307		-8.1069	-72.8745	-18.9229	0.255955	2.6827e+10
	-8.10796	-72.7143	-18.5735	0.255955	323746		-7.38389	-108.265	-20.6908	0.255955	0.0244205		-8.10737	-72.8062	-18.7993	0.255955	3.23746e+10
	-8.10807	-72.6416	-18.5521	0.255955	390694		-7.26041	-109.287	-21.0155	0.255955	0.0308884		-8.1069	-72.8593	-19.1795	0.255955	3.90694e+10
	-8.10726	-72.8224	-18.8206	0.255955	471487		-7.11917	-109.924	-20.7193	0.255955	0.0390694		-8.10736	-72.6931	-18.9883	0.255955	4.71487e+10
	-8.10805	-72.561	-18.7143	0.255955	568987		-6.95984	0	0	0.255955	0.0494171		-8.10727	-72.7164	-19.0163	0.255955	5.68987e+10
	-8.10736	-72.7896	-19.0023	0.255955	686649		-6.78778	0	0	0.255955	0.0625055		-8.10809	-72.6552	-18.5205	0.255955	6.86649e+10
	-8.10812	-72.5574	-18.5319	0.255955	828643		-6.60489	0	0	0.255955	0.0790604		-8.108	-72.6785	-18.7017	0.255955	8.28643e+10
	-8.1081	-72.6991	-18.6865	0.255955	1000000		-6.41435	0	0	0.255955	0.1		-8.10728	-72.7727	-19.0008	0.255955	100000000000
	-7.62589	-125.494	-35.9079	0.308884	100		-8.15008	-79.7673	-19.257	0.308884	1e-06		-7.57388	-162.906	-43.0569	0.308884	10000000
	-7.67306	-122.139	-34.363	0.308884	120.679		-8.14807	-80.366	-19.4757	0.308884	1.26486e-06		-7.62101	-156.744	-41.8349	0.308884	1.20679e+07
	-7.71816	-118.695	-33.2775	0.308884	145.635		-8.14757	-80.7111	-19.0901	0.308884	1.59986e-06		-7.66739	-150.386	-40.3973	0.308884	1.45635e+07
	-7.76152	-115.181	-32.352	0.308884	175.751		-8.1457	-81.2568	-19.433	0.308884	2.02359e-06		-7.71238	-144.148	-39.4739	0.308884	1.75751e+07
	-7.80282	-111.664	-31.2946	0.308884	212.095		-8.14391	-81.7238	-19.5352	0.308884	2.55955e-06		-7.75627	-137.714	-38.1547	0.308884	2.12095e+07
	-7.84312	-107.852	-30.4727	0.308884	255.955		-8.14261	-82.3115	-19.5241	0.308884	3.23746e-06		-7.79916	-131.347	-36.3011	0.308884	2.55955e+07
	-7.88162	-103.958	-29.311	0.308884	308.884		-8.14143	-82.7794	-19.5357	0.308884	4.09492e-06		-7.83994	-125.021	-35.1883	0.308884	3.08884e+07
	-7.91856	-99.9947	-28.0417	0.308884	372.759		-8.13987	-83.196	-19.5503	0.308884	5.17947e-06		-7.87908	-119.025	-33.8858	0.308884	3.72759e+07
	-7.95246	-96.2719	-26.7703	0.308884	449.843		-8.13831	-83.7643	-19.6647	0.308884	6.55129e-06		-7.91652	-113.023	-32.4382	0.308884	4.49843e+07
	-7.98395	-92.6721	-25.8205	0.308884	542.868		-8.13772	-84.1349	-19.1956	0.308884	8.28643e-06		-7.9521	-107.314	-30.8201	0.308884	5.42868e+07
	-8.01336	-89.1844	-25.1118	0.308884	655.129		-8.13601	-84.6563	-19.2934	0.308884	1.04811e-05		-7.98559	-101.727	-29.1961	0.308884	6.55129e+07
	-8.04034	-85.94	-24.0987	0.308884	790.604		-8.13441	-85.2537	-19.4024	0.308884	1.32571e-05		-8.01628	-96.7316	-27.6633	0.308884	7.90604e+07
	-8.06458	-82.9084	-23.233	0.308884	954.095		-8.13283	-85.7169	-19.47	0.308884	1.67683e-05		-8.04443	-91.9354	-26.2403	0.308884	9.54095e+07
	-8.08651	-80.3591	-22.0952	0.308884	1151.4		-8.1312	-86.277	-19.4544	0.308884	2.12095e-05		-8.06918	-87.9494	-25.4923	0.308884	1.1514e+08
	-8.10455	-78.0754	-21.8554	0.308884	1389.5		-8.1288	-86.9306	-19.6861	0.308884	2.6827e-05		-8.09255	-83.9582	-24.1605	0.308884	1.3895e+08
	-8.12099	-76.1964	-21.0876	0.308884	1676.83		-8.12764	-87.3306	-19.7307	0.308884	3.39322e-05		-8.11239	-80.8022	-23.1186	0.308884	1.67683e+08
	-8.13448	-74.7229	-20.4842	0.308884	2023.59		-8.12495	-88.0911	-19.9105	0.308884	4.29193e-05		-8.12951	-77.9079	-21.8058	0.308884	2.02359e+08
	-8.1469	-73.1032	-19.8747	0.308884	2442.05		-8.12356	-88.5199	-19.7325	0.308884	5.42868e-05		-8.14264	-75.803	-21.7218	0.308884	2.44205e+08
	-8.15623	-72.1863	-19.6467	0.308884	2947.05		-8.12135	-89.057	-19.5564	0.308884	6.86649e-05		-8.1554	-73.7725	-20.2989	0.308884	2.94705e+08
	-8.16427	-71.1931	-19.3933	0.308884	3556.48		-8.11886	-89.5909	-19.8453	0.308884	8.68511e-05		-8.16451	-72.2413	-19.6513	0.308884	3.55648e+08
	-8.17008	-70.5602	-19.3168	0.308884	4291.93		-8.1155	-90.4418	-19.8705	0.308884	0.000109854		-8.17104	-71.2399	-19.5342	0.308884	4.29193e+08
	-8.17428	-70.0994	-19.13	0.308884	5179.47		-8.11287	-90.9287	-19.7067	0.308884	0.00013895		-8.1759	-70.3377	-19.3992	0.308884	5.17947e+08
	-8.17927	-69.571	-18.5608	0.308884	6250.55		-8.10933	-91.4379	-19.8942	0.308884	0.000175751		-8.18049	-69.7718	-18.8758	0.308884	6.25055e+08
	-8.18101	-69.3272	-18.8982	0.308884	7543.12		-8.10514	-92.1522	-19.7069	0.308884	0.0002223		-8.18246	-69.3862	-19.0781	0.308884	7.54312e+08
	-8.18398	-68.908	-18.5483	0.308884	9102.98		-8.09972	-92.8156	-20.1838	0.308884	0.000281177		-8.18403	-69.0294	-18.7998	0.308884	9.10298e+08
	-8.18474	-68.8952	-18.6647	0.308884	10985.4		-8.09407	-93.525	-20.0414	0.308884	0.000355648		-8.18588	-68.8762	-18.5867	0.308884	1.09854e+09
	-8.18668	-68.6192	-18.25	0.308884	13257.1		-8.08748	-94.0263	-20.0943	0.308884	0.000449843		-8.18681	-68.636	-18.765	0.308884	1.32571e+09
	-8.18783	-68.5211	-18.3891	0.308884	15998.6		-8.07956	-94.7917	-20.1666	0.308884	0.000568987		-8.18704	-68.7039	-18.832	0.308884	1.59986e+09
	-8.1883	-68.4056	-18.317	0.308884	19307		-8.07109	-95.4058	-19.8643	0.308884	0.000719686		-8.18749	-68.5785	-18.4377	0.308884	1.9307e+09
	-8.18836	-68.4861	-18.3026	0.308884	23299.5		-8.05977	-96.0706	-20.3166	0.308884	0.000910298		-8.18779	-68.5266	-18.6711	0.308884	2.32995e+09
	-8.18871	-68.3029	-18.4734	0.308884	28117.7		-8.04765	-96.7038	-20.2724	0.308884	0.0011514		-8.18803	-68.4294	-18.5549	0.308884	2.81177e+09
	-8.18893	-68.4009	-18.4052	0.308884	33932.2		-8.03227	-97.5583	-20.2403	0.308884	0.00145635		-8.18818	-68.5072	-18.7781	0.308884	3.39322e+09
	-8.18897	-68.3901	-18.4595	0.308884	40949.2		-8.01472	-98.181	-20.4221	0.308884	0.00184207		-8.18829	-68.3848	-18.6979	0.308884	4.09492e+09
	-8.18831	-68.4904	-18.4492	0.308884	49417.1		-7.9946	-98.8335	-20.4099	0.308884	0.00232995		-8.18953	-68.3009	-18.2945	0.308884	4.94171e+09
	-8.18953	-68.3253	-18.2955	0.308884	59636.2		-7.97193	-99.3574	-19.9678	0.308884	0.00294705		-8.1896	-68.2899	-18.2912	0.308884	5.96362e+09
	-8.18915	-68.3944	-18.2019	0.308884	71968.6		-7.94445	-100.16	-20.1132	0.308884	0.00372759		-8.18882	-68.3223	-18.4454	0.308884	7.19686e+09
	-8.18891	-68.4225	-18.3499	0.308884	86851.1		-7.91326	-100.861	-20.3328	0.308884	0.00471487		-8.18883	-68.363	-18.347	0.308884	8.68511e+09
	-8.18966	-68.3236	-18.2686	0.308884	104811		-7.87596	-102	-20.6189	0.308884	0.00596362		-8.1897	-68.189	-18.3484	0.308884	1.04811e+10
	-8.18967	-68.3061	-17.9741	0.308884	126486		-7.83437	-102.53	-20.534	0.308884	0.00754312		-8.18884	-68.3764	-18.5041	0.308884	1.26486e+10
	-8.18894	-68.2771	-18.3036	0.308884	152642		-7.78482	-103.48	-20.4468	0.308884	0.00954095		-8.18928	-68.3743	-18.3556	0.308884	1.52642e+10
	-8.18851	-68.4486	-18.5957	0.308884	184207		-7.72499	-104.634	-20.644	0.308884	0.0120679		-8.18851	-68.391	-18.7004	0.308884	1.84207e+10
	-8.18933	-68.3649	-18.4891	0.308884	222300		-7.65496	-105.337	-20.3762	0.308884	0.0152642		-8.1891	-68.3746	-18.3264	0.308884	2.223e+10
	-8.1885	-68.3761	-18.7671	0.308884	268270		-7.56909	-106.395	-20.6427	0.308884	0.019307		-8.18967	-68.2298	-18.3733	0.308884	2.6827e+10
	-8.18926	-68.293	-18.3714	0.308884	323746		-7.46552	-107.545	-20.5512	0.308884	0.0244205		-8.1897	-68.2809	-18.2336	0.308884	3.23746e+10
	-8.18929	-68.2833	-18.3356	0.308884	390694		-7.34207	-108.614	-20.9748	0.308884	0.0308884		-8.1898	-68.2831	-18.2917	0.308884	3.90694e+10
	-8.18926	-68.239	-18.5016	0.308884	471487		-7.20026	-109.659	-20.9944	0.308884	0.0390694		-8.18961	-68.2745	-18.2903	0.308884	4.71487e+10
	-8.18953	-68.268	-18.3775	0.308884	568987		-7.04203	-110.205	-20.6986	0.308884	0.0494171		-8.1897	-68.2162	-18.1317	0.308884	5.68987e+10
	-8.18978	-68.1571	-18.1096	0.308884	686649		-6.86876	0	0	0.308884	0.0625055		-8.18886	-68.2967	-18.6317	0.308884	6.86649e+10
	-8.18969	-68.2647	-18.3479	0.308884	828643		-6.6861	0	0	0.308884	0.0790604		-8.18924	-68.3671	-18.3805	0.308884	8.28643e+10
	-8.18953	-68.3044	-18.3158	0.308884	1000000		-6.49594	0	0	0.308884	0.1		-8.18896	-68.3821	-18.4843	0.308884	100000000000
	-7.66149	-125.133	-35.8952	0.372759	100		-8.23199	-75.7081	-18.9266	0.372759	1e-06		-7.60781	-162.848	-43.3862	0.372759	10000000
	-7.70864	-121.867	-35.0471	0.372759	120.679		-8.22974	-76.3291	-19.0673	0.372759	1.26486e-06		-7.65586	-156.859	-42.3697	0.372759	1.20679e+07
	-7.75465	-118.506	-33.879	0.372759	145.635		-8.22937	-76.673	-18.7019	0.372759	1.59986e-06		-7.70287	-150.669	-41.3048	0.372759	1.45635e+07
	-7.79935	-114.988	-33.3316	0.372759	175.751		-8.22778	-77.1473	-18.7829	0.372759	2.02359e-06		-7.74925	-144.403	-39.8947	0.372759	1.75751e+07
	-7.84286	-111.364	-32.1037	0.372759	212.095		-8.22578	-77.793	-19.0578	0.372759	2.55955e-06		-7.79437	-137.981	-38.6561	0.372759	2.12095e+07
	-7.88519	-107.427	-31.0302	0.372759	255.955		-8.22504	-78.2143	-18.9226	0.372759	3.23746e-06		-7.83786	-131.729	-37.6407	0.372759	2.55955e+07
	-7.9248	-103.608	-30.2803	0.372759	308.884		-8.22332	-78.8033	-19.122	0.372759	4.09492e-06		-7.88048	-125.408	-36.0133	0.372759	3.08884e+07
	-7.96408	-99.3733	-28.6646	0.372759	372.759		-8.22144	-79.3872	-19.4191	0.372759	5.17947e-06		-7.92147	-119.184	-34.8618	0.372759	3.72759e+07
	-8.00048	-95.4328	-27.4791	0.372759	449.843		-8.22018	-79.9125	-19.3038	0.372759	6.55129e-06		-7.9612	-113.058	-32.9255	0.372759	4.49843e+07
	-8.03392	-91.5872	-26.8207	0.372759	542.868		-8.21945	-80.3022	-19.0357	0.372759	8.28643e-06		-7.99823	-107.203	-31.9443	0.372759	5.42868e+07
	-8.06556	-87.9755	-25.7889	0.372759	655.129		-8.21711	-81.1028	-19.4677	0.372759	1.04811e-05		-8.03404	-101.569	-30.179	0.372759	6.55129e+07
	-8.09506	-84.3702	-24.6211	0.372759	790.604		-8.21631	-81.4566	-19.0486	0.372759	1.32571e-05		-8.06721	-96.2017	-28.7003	0.372759	7.90604e+07
	-8.1226	-81.0956	-23.3062	0.372759	954.095		-8.21415	-82.1399	-19.4768	0.372759	1.67683e-05		-8.09793	-91.28	-27.3169	0.372759	9.54095e+07
	-8.14599	-78.2294	-22.915	0.372759	1151.4		-8.21289	-82.5973	-19.2567	0.372759	2.12095e-05		-8.12603	-86.6047	-26.1142	0.372759	1.1514e+08
	-8.1674	-75.6542	-21.9779	0.372759	1389.5		-8.21091	-83.3133	-19.5415	0.372759	2.6827e-05		-8.1516	-82.6064	-24.6386	0.372759	1.3895e+08
	-8.18618	-73.4802	-21.3586	0.372759	1676.83		-8.20896	-84.012	-19.528	0.372759	3.39322e-05		-8.17392	-78.9229	-23.8355	0.372759	1.67683e+08
	-8.20233	-71.4718	-20.7776	0.372759	2023.59		-8.20702	-84.5313	-19.7353	0.372759	4.29193e-05		-8.19415	-75.759	-22.5846	0.372759	2.02359e+08
	-8.21613	-69.9946	-20.2093	0.372759	2442.05		-8.20476	-85.2755	-19.7838	0.372759	5.42868e-05		-8.21109	-73.0039	-21.6104	0.372759	2.44205e+08
	-8.22824	-68.6049	-19.523	0.372759	2947.05		-8.20263	-85.8093	-19.8133	0.372759	6.86649e-05		-8.22492	-70.8396	-20.9485	0.372759	2.94705e+08
	-8.23783	-67.5865	-19.1095	0.372759	3556.48		-8.20063	-86.3217	-19.5588	0.372759	8.68511e-05		-8.23594	-69.1543	-20.5533	0.372759	3.55648e+08
	-8.24506	-66.7122	-18.9937	0.372759	4291.93		-8.19783	-86.9551	-19.5713	0.372759	0.000109854		-8.2461	-67.6277	-19.5323	0.372759	4.29193e+08
	-8.25211	-66.0011	-18.6981	0.372759	5179.47		-8.19433	-87.7124	-19.6519	0.372759	0.00013895		-8.25308	-66.46	-19.1573	0.372759	5.17947e+08
	-8.25664	-65.347	-18.6714	0.372759	6250.55		-8.19025	-88.5687	-20.0612	0.372759	0.000175751		-8.25721	-65.7814	-19.1376	0.372759	6.25055e+08
	-8.26008	-65.1279	-18.6238	0.372759	7543.12		-8.18636	-89.1018	-19.8178	0.372759	0.0002223		-8.261	-65.2656	-18.6796	0.372759	7.54312e+08
	-8.2638	-64.6111	-18.23	0.372759	9102.98		-8.18138	-89.842	-19.8902	0.372759	0.000281177		-8.26441	-64.7407	-18.4584	0.372759	9.10298e+08
	-8.26522	-64.4811	-18.3235	0.372759	10985.4		-8.17582	-90.4985	-20.0911	0.372759	0.000355648		-8.26678	-64.3949	-18.0885	0.372759	1.09854e+09
	-8.26763	-64.2489	-18.1126	0.372759	13257.1		-8.16981	-91.0985	-19.9265	0.372759	0.000449843		-8.26771	-64.3222	-18.088	0.372759	1.32571e+09
	-8.26852	-64.1464	-17.7175	0.372759	15998.6		-8.16203	-91.8348	-19.741	0.372759	0.000568987		-8.26842	-64.1772	-18.3137	0.372759	1.59986e+09
	-8.26874	-63.9879	-17.9924	0.372759	19307		-8.15218	-92.8576	-20.2598	0.372759	0.000719686		-8.26981	-64.0432	-17.9197	0.372759	1.9307e+09
	-8.26965	-63.9681	-17.8934	0.372759	23299.5		-8.14152	-93.4845	-20.2673	0.372759	0.000910298		-8.27009	-63.9563	-17.8407	0.372759	2.32995e+09
	-8.26958	-63.9876	-18.0118	0.372759	28117.7		-8.12964	-94.051	-19.9545	0.372759	0.0011514		-8.27019	-63.8598	-17.8367	0.372759	2.81177e+09
	-8.26995	-63.8509	-17.9352	0.372759	33932.2		-8.11376	-95.0157	-20.3213	0.372759	0.00145635		-8.27046	-63.9341	-18.0971	0.372759	3.39322e+09
	-8.26968	-63.9712	-18.2436	0.372759	40949.2		-8.09643	-95.9537	-20.1826	0.372759	0.00184207		-8.27095	-63.8816	-17.9745	0.372759	4.09492e+09
	-8.26981	-64.0118	-18.2725	0.372759	49417.1		-8.07654	-96.6236	-20.1282	0.372759	0.00232995		-8.27063	-63.7571	-17.9579	0.372759	4.94171e+09
	-8.27071	-63.832	-17.8647	0.372759	59636.2		-8.05281	-97.4953	-20.1692	0.372759	0.00294705		-8.27111	-63.8098	-17.9599	0.372759	5.96362e+09
	-8.27042	-63.9179	-18.0499	0.372759	71968.6		-8.02642	-98.1876	-19.9518	0.372759	0.00372759		-8.27	-63.8589	-18.225	0.372759	7.19686e+09
	-8.27132	-63.8173	-17.736	0.372759	86851.1		-7.99477	-98.9293	-20.3174	0.372759	0.00471487		-8.27048	-63.9029	-18.073	0.372759	8.68511e+09
	-8.27113	-63.7335	-17.7499	0.372759	104811		-7.95793	-100.011	-20.4585	0.372759	0.00596362		-8.27136	-63.7837	-17.7446	0.372759	1.04811e+10
	-8.27122	-63.7469	-17.7491	0.372759	126486		-7.91575	-101.011	-20.2592	0.372759	0.00754312		-8.27087	-63.834	-17.9358	0.372759	1.26486e+10
	-8.27082	-63.7984	-17.8351	0.372759	152642		-7.86576	-102.091	-20.742	0.372759	0.00954095		-8.27085	-63.789	-17.8793	0.372759	1.52642e+10
	-8.27122	-63.743	-18.0032	0.372759	184207		-7.8075	-102.975	-20.4986	0.372759	0.0120679		-8.27124	-63.8174	-17.8129	0.372759	1.84207e+10
	-8.27084	-63.7556	-18.0709	0.372759	222300		-7.73656	-104.161	-20.2208	0.372759	0.0152642		-8.27047	-63.8981	-18.2129	0.372759	2.223e+10
	-8.27054	-63.8336	-18.1506	0.372759	268270		-7.65072	-105.34	-20.4407	0.372759	0.019307		-8.27092	-63.8543	-18.0169	0.372759	2.6827e+10
	-8.27092	-63.7751	-17.9378	0.372759	323746		-7.54714	-106.673	-20.6573	0.372759	0.0244205		-8.2713	-63.7237	-17.975	0.372759	3.23746e+10
	-8.27084	-63.8391	-17.8917	0.372759	390694		-7.42369	-107.914	-21.0069	0.372759	0.0308884		-8.27089	-63.8829	-18.0571	0.372759	3.90694e+10
	-8.27125	-63.7166	-17.7445	0.372759	471487		-7.2824	-109.03	-20.6503	0.372759	0.0390694		-8.27047	-63.8661	-18.1474	0.372759	4.71487e+10
	-8.27048	-63.9125	-17.9773	0.372759	568987		-7.12304	-110.052	-20.9832	0.372759	0.0494171		-8.27129	-63.7956	-17.6562	0.372759	5.68987e+10
	-8.27009	-63.8531	-18.2805	0.372759	686649		-6.95102	0	0	0.372759	0.0625055		-8.27124	-63.8312	-17.7104	0.372759	6.86649e+10
	-8.2713	-63.8133	-17.7657	0.372759	828643		-6.76773	0	0	0.372759	0.0790604		-8.27084	-63.8456	-17.8712	0.372759	8.28643e+10
	-8.27056	-63.8658	-18.2222	0.372759	1000000		-6.5778	0	0	0.372759	0.1		-8.27086	-63.8769	-18.0378	0.372759	100000000000
	-7.69436	-124.994	-36.8989	0.449843	100		-8.31289	-71.6316	-18.6806	0.449843	1e-06		-7.64026	-162.548	-44.3473	0.449843	10000000
	-7.74313	-121.598	-35.6376	0.449843	120.679		-8.31233	-71.9511	-18.5507	0.449843	1.26486e-06		-7.68913	-156.566	-43.3411	0.449843	1.20679e+07
	-7.79035	-118.256	-34.8004	0.449843	145.635		-8.31057	-72.5774	-18.6808	0.449843	1.59986e-06		-7.73733	-150.502	-42.1979	0.449843	1.45635e+07
	-7.83599	-114.654	-33.7634	0.449843	175.751		-8.30888	-73.1242	-18.925	0.449843	2.02359e-06		-7.7845	-144.313	-41.0296	0.449843	1.75751e+07
	-7.88138	-110.874	-32.8762	0.449843	212.095		-8.30824	-73.5491	-18.7584	0.449843	2.55955e-06		-7.8306	-138.082	-39.8546	0.449843	2.12095e+07
	-7.92491	-106.97	-31.5444	0.449843	255.955		-8.30651	-74.1228	-18.7239	0.449843	3.23746e-06		-7.87564	-131.768	-38.6086	0.449843	2.55955e+07
	-7.9669	-102.938	-30.3807	0.449843	308.884		-8.3051	-74.7049	-18.9665	0.449843	4.09492e-06		-7.91955	-125.411	-36.9865	0.449843	3.08884e+07
	-8.00651	-98.9374	-29.8212	0.449843	372.759		-8.30399	-75.2632	-18.7855	0.449843	5.17947e-06		-7.96254	-119.156	-35.4333	0.449843	3.72759e+07
	-8.04528	-94.7348	-28.5916	0.449843	449.843		-8.3018	-75.8808	-19.1837	0.449843	6.55129e-06		-8.00349	-112.93	-34.0636	0.449843	4.49843e+07
	-8.08168	-90.6487	-27.2342	0.449843	542.868		-8.30103	-76.3292	-18.8472	0.449843	8.28643e-06		-8.04267	-107.043	-32.7141	0.449843	5.42868e+07
	-8.11553	-86.6807	-26.3607	0.449843	655.129		-8.2991	-76.9653	-19.0379	0.449843	1.04811e-05		-8.08047	-101.103	-31.0319	0.449843	6.55129e+07
	-8.1476	-82.9755	-25.1383	0.449843	790.604		-8.29755	-77.6094	-19.1727	0.449843	1.32571e-05		-8.11582	-95.6492	-29.6166	0.449843	7.90604e+07
	-8.17741	-79.3548	-23.879	0.449843	954.095		-8.29639	-78.1331	-19.1509	0.449843	1.67683e-05		-8.14897	-90.424	-28.1777	0.449843	9.54095e+07
	-8.20373	-76.1438	-23.1285	0.449843	1151.4		-8.29477	-78.7913	-18.9791	0.449843	2.12095e-05		-8.17975	-85.5829	-26.5732	0.449843	1.1514e+08
	-8.22845	-73.1644	-22.161	0.449843	1389.5		-8.29307	-79.4339	-19.206	0.449843	2.6827e-05		-8.20778	-81.1963	-25.3241	0.449843	1.3895e+08
	-8.24987	-70.6864	-21.1172	0.449843	1676.83		-8.29078	-80.1157	-19.2502	0.449843	3.39322e-05		-8.23335	-77.2505	-23.953	0.449843	1.67683e+08
	-8.26863	-68.5497	-20.3771	0.449843	2023.59		-8.28865	-80.8025	-19.3378	0.449843	4.29193e-05		-8.25596	-73.6481	-22.8625	0.449843	2.02359e+08
	-8.28399	-66.8038	-20.1655	0.449843	2442.05		-8.28647	-81.5471	-19.3419	0.449843	5.42868e-05		-8.27523	-70.6779	-22.2699	0.449843	2.44205e+08
	-8.29734	-65.2738	-19.7442	0.449843	2947.05		-8.28445	-82.2162	-19.3989	0.449843	6.86649e-05		-8.29216	-68.0448	-21.2845	0.449843	2.94705e+08
	-8.3096	-63.8546	-19.1004	0.449843	3556.48		-8.28177	-82.8224	-19.6607	0.449843	8.68511e-05		-8.30613	-66.0424	-20.5915	0.449843	3.55648e+08
	-8.31947	-62.7961	-18.6833	0.449843	4291.93		-8.27961	-83.4808	-19.264	0.449843	0.000109854		-8.31789	-64.2801	-19.733	0.449843	4.29193e+08
	-8.32711	-62.0833	-18.5535	0.449843	5179.47		-8.27641	-84.2527	-19.411	0.449843	0.00013895		-8.32775	-62.7787	-19.0942	0.449843	5.17947e+08
	-8.3326	-61.433	-18.2277	0.449843	6250.55		-8.27283	-84.8805	-19.453	0.449843	0.000175751		-8.33473	-61.8387	-18.6272	0.449843	6.25055e+08
	-8.33877	-60.7196	-17.784	0.449843	7543.12		-8.26867	-85.6803	-19.4609	0.449843	0.0002223		-8.33883	-61.2181	-18.5401	0.449843	7.54312e+08
	-8.34208	-60.4196	-17.837	0.449843	9102.98		-8.26384	-86.3745	-19.4165	0.449843	0.000281177		-8.34368	-60.5042	-17.8995	0.449843	9.10298e+08
	-8.34537	-60.0636	-17.6453	0.449843	10985.4		-8.2582	-87.2326	-19.4216	0.449843	0.000355648		-8.34655	-60.1409	-17.7728	0.449843	1.09854e+09
	-8.3474	-59.8847	-17.6938	0.449843	13257.1		-8.25126	-88.0161	-19.7228	0.449843	0.000449843		-8.34725	-59.9577	-17.9151	0.449843	1.32571e+09
	-8.34838	-59.7246	-17.6875	0.449843	15998.6		-8.24346	-88.8459	-19.7133	0.449843	0.000568987		-8.34893	-59.803	-17.9136	0.449843	1.59986e+09
	-8.34988	-59.5447	-17.5914	0.449843	19307		-8.23463	-89.5796	-19.6251	0.449843	0.000719686		-8.35067	-59.5347	-17.5334	0.449843	1.9307e+09
	-8.35049	-59.4921	-17.6295	0.449843	23299.5		-8.22332	-90.5456	-19.8231	0.449843	0.000910298		-8.35127	-59.4427	-17.3946	0.449843	2.32995e+09
	-8.35071	-59.4657	-17.7163	0.449843	28117.7		-8.21048	-91.475	-19.9415	0.449843	0.0011514		-8.3513	-59.3819	-17.5946	0.449843	2.81177e+09
	-8.35081	-59.4787	-17.7662	0.449843	33932.2		-8.19574	-92.3267	-20.0572	0.449843	0.00145635		-8.35146	-59.3885	-17.6536	0.449843	3.39322e+09
	-8.35227	-59.2229	-17.3816	0.449843	40949.2		-8.17826	-93.1584	-20.0365	0.449843	0.00184207		-8.35122	-59.3681	-17.8443	0.449843	4.09492e+09
	-8.35182	-59.3481	-17.6054	0.449843	49417.1		-8.15805	-94.024	-19.9913	0.449843	0.00232995		-8.3518	-59.3303	-17.6466	0.449843	4.94171e+09
	-8.3526	-59.2683	-17.1218	0.449843	59636.2		-8.13514	-94.8692	-19.9858	0.449843	0.00294705		-8.35147	-59.416	-17.5612	0.449843	5.96362e+09
	-8.35208	-59.2973	-17.5983	0.449843	71968.6		-8.10743	-96.018	-20.0597	0.449843	0.00372759		-8.35153	-59.4045	-17.5143	0.449843	7.19686e+09
	-8.35238	-59.2848	-17.4257	0.449843	86851.1		-8.07649	-96.7416	-19.9156	0.449843	0.00471487		-8.35195	-59.3464	-17.4484	0.449843	8.68511e+09
	-8.35264	-59.2214	-17.4743	0.449843	104811		-8.03973	-97.825	-20.3965	0.449843	0.00596362		-8.35277	-59.2055	-17.4364	0.449843	1.04811e+10
	-8.35199	-59.3381	-17.5278	0.449843	126486		-7.99778	-98.9322	-20.2747	0.449843	0.00754312		-8.35147	-59.3781	-17.8736	0.449843	1.26486e+10
	-8.35231	-59.2414	-17.3607	0.449843	152642		-7.94815	-99.8866	-20.3343	0.449843	0.00954095		-8.3523	-59.3384	-17.4172	0.449843	1.52642e+10
	-8.35284	-59.1634	-17.2332	0.449843	184207		-7.88847	-101.411	-20.5678	0.449843	0.0120679		-8.3515	-59.4259	-17.768	0.449843	1.84207e+10
	-8.35166	-59.3522	-17.6353	0.449843	222300		-7.81818	-102.713	-20.3354	0.449843	0.0152642		-8.35213	-59.2969	-17.5489	0.449843	2.223e+10
	-8.35204	-59.3477	-17.6585	0.449843	268270		-7.73235	-103.937	-20.551	0.449843	0.019307		-8.35152	-59.3815	-17.6753	0.449843	2.6827e+10
	-8.35285	-59.1809	-17.4418	0.449843	323746		-7.62875	-105.586	-20.6228	0.449843	0.0244205		-8.35151	-59.365	-17.6514	0.449843	3.23746e+10
	-8.35245	-59.2866	-17.4809	0.449843	390694		-7.50586	-107.101	-20.5143	0.449843	0.0308884		-8.35284	-59.2096	-17.1877	0.449843	3.90694e+10
	-8.35272	-59.2361	-17.3956	0.449843	471487		-7.364	-108.341	-20.6054	0.449843	0.0390694		-8.35274	-59.2805	-17.5298	0.449843	4.71487e+10
	-8.35227	-59.2968	-17.2951	0.449843	568987		-7.20518	-109.469	-20.7512	0.449843	0.0494171		-8.35297	-59.2689	-17.3233	0.449843	5.68987e+10
	-8.35189	-59.3402	-17.6943	0.449843	686649		-7.03217	-110.325	-20.9914	0.449843	0.0625055		-8.35214	-59.2904	-17.5514	0.449843	6.86649e+10
	-8.35215	-59.3276	-17.5024	0.449843	828643		-6.84979	0	0	0.449843	0.0790604		-8.35285	-59.1464	-17.309	0.449843	8.28643e+10
	-8.35228	-59.3219	-17.4683	0.449843	1000000		-6.65961	0	0	0.449843	0.1		-8.35214	-59.3376	-17.6586	0.449843	100000000000
	-7.72774	-124.355	-36.6828	0.542868	100		-8.3947	-67.0725	-18.2958	0.542868	1e-06		-7.67246	-161.459	-44.8423	0.542868	10000000
	-7.77636	-121.054	-36.1269	0.542868	120.679		-8.39406	-67.6298	-18.0638	0.542868	1.26486e-06		-7.72192	-155.676	-43.7617	0.542868	1.20679e+07
	-7.82448	-117.779	-35.7368	0.542868	145.635		-8.39238	-68.1719	-18.4056	0.542868	1.59986e-06		-7.7708	-149.772	-42.578	0.542868	1.45635e+07
	-7.87137	-114.097	-34.8844	0.542868	175.751		-8.39129	-68.6272	-18.1493	0.542868	2.02359e-06		-7.8192	-143.562	-41.4941	0.542868	1.75751e+07
	-7.91784	-110.362	-33.7499	0.542868	212.095		-8.39001	-69.1381	-18.3062	0.542868	2.55955e-06		-7.86642	-137.41	-40.1394	0.542868	2.12095e+07
	-7.96227	-106.401	-32.9842	0.542868	255.955		-8.38796	-69.8837	-18.5936	0.542868	3.23746e-06		-7.9126	-131.222	-38.8734	0.542868	2.55955e+07
	-8.00662	-102.23	-31.3475	0.542868	308.884		-8.38682	-70.4099	-18.484	0.542868	4.09492e-06		-7.9577	-124.901	-37.7539	0.542868	3.08884e+07
	-8.04796	-98.1808	-30.3701	0.542868	372.759		-8.38535	-70.9825	-18.5599	0.542868	5.17947e-06		-8.00122	-118.757	-36.5063	0.542868	3.72759e+07
	-8.08887	-93.8494	-28.9999	0.542868	449.843		-8.38391	-71.534	-18.6203	0.542868	6.55129e-06		-8.04388	-112.647	-35.0117	0.542868	4.49843e+07
	-8.12677	-89.7173	-28.3893	0.542868	542.868		-8.38248	-72.1656	-18.778	0.542868	8.28643e-06		-8.08529	-106.528	-33.3295	0.542868	5.42868e+07
	-8.16294	-85.548	-26.9489	0.542868	655.129		-8.38116	-72.8143	-18.6821	0.542868	1.04811e-05		-8.1244	-100.701	-31.8481	0.542868	6.55129e+07
	-8.19814	-81.464	-25.5175	0.542868	790.604		-8.37922	-73.4278	-18.8718	0.542868	1.32571e-05		-8.16167	-95.1012	-30.6855	0.542868	7.90604e+07
	-8.22924	-77.8125	-24.8257	0.542868	954.095		-8.37784	-74.0082	-18.7261	0.542868	1.67683e-05		-8.19755	-89.67	-28.8352	0.542868	9.54095e+07
	-8.25915	-74.2512	-23.6074	0.542868	1151.4		-8.37664	-74.6698	-18.6188	0.542868	2.12095e-05		-8.23019	-84.6328	-27.733	0.542868	1.1514e+08
	-8.28594	-71.0129	-22.3681	0.542868	1389.5		-8.37501	-75.3408	-18.8513	0.542868	2.6827e-05		-8.26142	-79.8996	-25.8745	0.542868	1.3895e+08
	-8.31017	-68.1659	-21.3956	0.542868	1676.83		-8.37263	-76.0672	-18.9624	0.542868	3.39322e-05		-8.28927	-75.6259	-24.8744	0.542868	1.67683e+08
	-8.33154	-65.7332	-20.7755	0.542868	2023.59		-8.37071	-76.8425	-18.944	0.542868	4.29193e-05		-8.31444	-71.8958	-23.6293	0.542868	2.02359e+08
	-8.34974	-63.703	-20.0231	0.542868	2442.05		-8.36832	-77.5524	-19.1257	0.542868	5.42868e-05		-8.33767	-68.4564	-22.4849	0.542868	2.44205e+08
	-8.36515	-61.9983	-19.7798	0.542868	2947.05		-8.3663	-78.212	-19.1349	0.542868	6.86649e-05		-8.35692	-65.5867	-21.3937	0.542868	2.94705e+08
	-8.37931	-60.3993	-19.2745	0.542868	3556.48		-8.36399	-78.9818	-19.3382	0.542868	8.68511e-05		-8.37364	-63.1255	-20.8473	0.542868	3.55648e+08
	-8.39163	-59.1279	-18.4396	0.542868	4291.93		-8.36095	-79.7105	-19.3588	0.542868	0.000109854		-8.38813	-61.0784	-19.7396	0.542868	4.29193e+08
	-8.40031	-58.2315	-18.3981	0.542868	5179.47		-8.35762	-80.5246	-19.4411	0.542868	0.00013895		-8.39971	-59.4222	-19.1123	0.542868	5.17947e+08
	-8.40895	-57.3576	-17.9804	0.542868	6250.55		-8.35469	-81.1907	-19.1131	0.542868	0.000175751		-8.40923	-58.0571	-18.5291	0.542868	6.25055e+08
	-8.41476	-56.7004	-17.648	0.542868	7543.12		-8.34986	-82.0888	-19.4595	0.542868	0.0002223		-8.41565	-57.2147	-18.2553	0.542868	7.54312e+08
	-8.41893	-56.315	-17.6663	0.542868	9102.98		-8.34501	-82.9391	-19.3826	0.542868	0.000281177		-8.42118	-56.4722	-17.7682	0.542868	9.10298e+08
	-8.42394	-55.8004	-17.3576	0.542868	10985.4		-8.33948	-83.8074	-19.5292	0.542868	0.000355648		-8.4245	-55.995	-17.4923	0.542868	1.09854e+09
	-8.42563	-55.6599	-17.5638	0.542868	13257.1		-8.33342	-84.5869	-19.3238	0.542868	0.000449843		-8.42732	-55.6167	-17.252	0.542868	1.32571e+09
	-8.42905	-55.3021	-17.0623	0.542868	15998.6		-8.32486	-85.5118	-19.7298	0.542868	0.000568987		-8.42865	-55.4287	-17.4888	0.542868	1.59986e+09
	-8.43009	-55.1402	-16.9235	0.542868	19307		-8.31591	-86.4115	-19.7055	0.542868	0.000719686		-8.43019	-55.1857	-17.3823	0.542868	1.9307e+09
	-8.43121	-55.0416	-17.1782	0.542868	23299.5		-8.30565	-87.1726	-19.5519	0.542868	0.000910298		-8.43214	-55.0036	-17.1219	0.542868	2.32995e+09
	-8.4318	-55.0121	-17.0456	0.542868	28117.7		-8.29298	-88.1641	-19.4837	0.542868	0.0011514		-8.43214	-55.0208	-16.9214	0.542868	2.81177e+09
	-8.43283	-54.8446	-16.9218	0.542868	33932.2		-8.27759	-89.2596	-19.751	0.542868	0.00145635		-8.43335	-54.7871	-16.7338	0.542868	3.39322e+09
	-8.43342	-54.8576	-16.933	0.542868	40949.2		-8.26016	-90.2037	-19.9526	0.542868	0.00184207		-8.43314	-54.8151	-17.0978	0.542868	4.09492e+09
	-8.43392	-54.7325	-16.9451	0.542868	49417.1		-8.23964	-91.3097	-20.1012	0.542868	0.00232995		-8.43315	-54.8402	-16.9558	0.542868	4.94171e+09
	-8.43346	-54.8081	-16.9166	0.542868	59636.2		-8.21685	-92.1335	-20.0131	0.542868	0.00294705		-8.43292	-54.8924	-17.0942	0.542868	5.96362e+09
	-8.43356	-54.7704	-16.7791	0.542868	71968.6		-8.18909	-93.3145	-20.0127	0.542868	0.00372759		-8.43322	-54.828	-17.1431	0.542868	7.19686e+09
	-8.4329	-54.8279	-17.1614	0.542868	86851.1		-8.15823	-94.3429	-20.0693	0.542868	0.00471487		-8.43371	-54.8129	-16.7599	0.542868	8.68511e+09
	-8.43423	-54.7634	-16.8093	0.542868	104811		-8.12181	-95.4508	-20.111	0.542868	0.00596362		-8.43362	-54.8076	-17.1101	0.542868	1.04811e+10
	-8.43321	-54.8464	-17.2429	0.542868	126486		-8.07945	-96.7247	-19.9196	0.542868	0.00754312		-8.4342	-54.7379	-16.7249	0.542868	1.26486e+10
	-8.43419	-54.7445	-16.7629	0.542868	152642		-8.02972	-97.9369	-20.2039	0.542868	0.00954095		-8.43436	-54.7236	-16.8992	0.542868	1.52642e+10
	-8.43356	-54.796	-17.1742	0.542868	184207		-7.97081	-99.4476	-20.348	0.542868	0.0120679		-8.43405	-54.7755	-16.8769	0.542868	1.84207e+10
	-8.43426	-54.7353	-16.7261	0.542868	222300		-7.89916	-101.194	-20.7219	0.542868	0.0152642		-8.43342	-54.8059	-17.0189	0.542868	2.223e+10
	-8.43382	-54.6784	-16.7786	0.542868	268270		-7.81397	-102.691	-20.4916	0.542868	0.019307		-8.43453	-54.695	-16.8502	0.542868	2.6827e+10
	-8.43308	-54.8508	-17.2586	0.542868	323746		-7.70973	-104.572	-20.5868	0.542868	0.0244205		-8.43307	-54.8537	-17.1987	0.542868	3.23746e+10
	-8.43367	-54.7994	-17.0043	0.542868	390694		-7.58739	-106.148	-20.6033	0.542868	0.0308884		-8.43442	-54.6726	-16.6699	0.542868	3.90694e+10
	-8.43436	-54.7058	-16.7855	0.542868	471487		-7.44562	-107.617	-20.5231	0.542868	0.0390694		-8.43426	-54.7142	-16.8959	0.542868	4.71487e+10
	-8.43425	-54.7359	-16.9547	0.542868	568987		-7.28622	-109.097	-20.8895	0.542868	0.0494171		-8.43354	-54.8094	-17.0447	0.542868	5.68987e+10
	-8.43426	-54.7315	-16.8764	0.542868	686649		-7.11425	-109.923	-20.638	0.542868	0.0625055		-8.43326	-54.8394	-17.2107	0.542868	6.86649e+10
	-8.43384	-54.7365	-17.0288	0.542868	828643		-6.93141	0	0	0.542868	0.0790604		-8.43309	-54.7738	-17.1336	0.542868	8.28643e+10
	-8.43384	-54.7057	-17.0522	0.542868	1000000		-6.74072	0	0	0.542868	0.1		-8.43427	-54.7127	-16.6301	0.542868	100000000000
	-7.7597	-123.732	-37.4973	0.655129	100		-8.4774	-62.4977	-17.6105	0.655129	1e-06		-7.70381	-159.922	-45.0955	0.655129	10000000
	-7.80874	-120.639	-37.1943	0.655129	120.679		-8.47592	-63.0225	-17.8164	0.655129	1.26486e-06		-7.7541	-154.168	-44.0271	0.655129	1.20679e+07
	-7.85835	-117.038	-36.0361	0.655129	145.635		-8.47388	-63.6492	-17.933	0.655129	1.59986e-06		-7.80359	-148.377	-43.1442	0.655129	1.45635e+07
	-7.90585	-113.512	-35.52	0.655129	175.751		-8.47285	-64.1815	-17.8692	0.655129	2.02359e-06		-7.85264	-142.367	-42.1041	0.655129	1.75751e+07
	-7.9537	-109.571	-33.8975	0.655129	212.095		-8.47151	-64.7086	-17.8815	0.655129	2.55955e-06		-7.90096	-136.257	-40.7846	0.655129	2.12095e+07
	-7.99984	-105.567	-33.2469	0.655129	255.955		-8.47016	-65.3333	-18.0294	0.655129	3.23746e-06		-7.94775	-130.246	-39.6296	0.655129	2.55955e+07
	-8.04483	-101.418	-32.1541	0.655129	308.884		-8.46846	-65.9417	-18.1942	0.655129	4.09492e-06		-7.99392	-124.161	-38.6234	0.655129	3.08884e+07
	-8.0885	-97.1564	-30.9755	0.655129	372.759		-8.46794	-66.4591	-18.0919	0.655129	5.17947e-06		-8.03923	-117.994	-36.8972	0.655129	3.72759e+07
	-8.1304	-92.8725	-29.9208	0.655129	449.843		-8.46621	-67.0647	-17.9834	0.655129	6.55129e-06		-8.08337	-111.871	-35.631	0.655129	4.49843e+07
	-8.17025	-88.6408	-28.825	0.655129	542.868		-8.46417	-67.7823	-18.4183	0.655129	8.28643e-06		-8.12601	-105.826	-33.9003	0.655129	5.42868e+07
	-8.20853	-84.3905	-27.8109	0.655129	655.129		-8.4628	-68.4416	-18.4886	0.655129	1.04811e-05		-8.16679	-99.9839	-32.8476	0.655129	6.55129e+07
	-8.24548	-80.1294	-26.3256	0.655129	790.604		-8.46129	-69.0385	-18.4102	0.655129	1.32571e-05		-8.20616	-94.2178	-31.3442	0.655129	7.90604e+07
	-8.27925	-76.2499	-25.2108	0.655129	954.095		-8.45956	-69.7225	-18.554	0.655129	1.67683e-05		-8.24337	-88.8316	-29.9734	0.655129	9.54095e+07
	-8.31147	-72.4535	-24.0726	0.655129	1151.4		-8.45807	-70.4071	-18.5423	0.655129	2.12095e-05		-8.27933	-83.5459	-28.1696	0.655129	1.1514e+08
	-8.34042	-69.0016	-22.9986	0.655129	1389.5		-8.45681	-71.0166	-18.3576	0.655129	2.6827e-05		-8.31234	-78.6864	-26.8132	0.655129	1.3895e+08
	-8.36754	-65.8749	-21.7702	0.655129	1676.83		-8.45501	-71.7115	-18.4842	0.655129	3.39322e-05		-8.34309	-74.2051	-25.1948	0.655129	1.67683e+08
	-8.391	-63.2458	-21.2572	0.655129	2023.59		-8.45228	-72.5884	-18.8127	0.655129	4.29193e-05		-8.37075	-70.0885	-24.1889	0.655129	2.02359e+08
	-8.41281	-60.8222	-20.1303	0.655129	2442.05		-8.45049	-73.2802	-18.7885	0.655129	5.42868e-05		-8.39639	-66.4478	-22.8325	0.655129	2.44205e+08
	-8.43153	-58.7138	-19.4026	0.655129	2947.05		-8.4488	-73.9034	-18.5906	0.655129	6.86649e-05		-8.4192	-63.232	-21.8282	0.655129	2.94705e+08
	-8.44795	-57.0513	-18.7686	0.655129	3556.48		-8.44555	-74.8468	-18.9139	0.655129	8.68511e-05		-8.43872	-60.4528	-20.8948	0.655129	3.55648e+08
	-8.46146	-55.6376	-18.2894	0.655129	4291.93		-8.44284	-75.5997	-18.9272	0.655129	0.000109854		-8.45601	-58.1106	-19.9482	0.655129	4.29193e+08
	-8.47253	-54.4324	-18.0877	0.655129	5179.47		-8.43947	-76.5261	-19.0657	0.655129	0.00013895		-8.47059	-56.073	-19.0495	0.655129	5.17947e+08
	-8.48287	-53.5217	-17.5214	0.655129	6250.55		-8.43592	-77.2915	-18.9908	0.655129	0.000175751		-8.48109	-54.7102	-18.4509	0.655129	6.25055e+08
	-8.48993	-52.7696	-17.4536	0.655129	7543.12		-8.43189	-78.0682	-19.2842	0.655129	0.0002223		-8.48997	-53.4932	-18.0143	0.655129	7.54312e+08
	-8.49618	-52.2109	-17.2184	0.655129	9102.98		-8.42704	-79.0393	-19.1592	0.655129	0.000281177		-8.49797	-52.5397	-17.3647	0.655129	9.10298e+08
	-8.50171	-51.6768	-16.6946	0.655129	10985.4		-8.42193	-79.8075	-19.1986	0.655129	0.000355648		-8.50252	-51.9357	-16.9894	0.655129	1.09854e+09
	-8.50577	-51.2655	-16.6071	0.655129	13257.1		-8.41493	-80.8962	-19.2634	0.655129	0.000449843		-8.5065	-51.3663	-16.8534	0.655129	1.32571e+09
	-8.50851	-50.9261	-16.426	0.655129	15998.6		-8.40694	-81.8078	-19.2619	0.655129	0.000568987		-8.50946	-51.0669	-16.5396	0.655129	1.59986e+09
	-8.50994	-50.8193	-16.6225	0.655129	19307		-8.3979	-82.818	-19.5665	0.655129	0.000719686		-8.51153	-50.7657	-16.4734	0.655129	1.9307e+09
	-8.51209	-50.6182	-16.4185	0.655129	23299.5		-8.38698	-83.7439	-19.4071	0.655129	0.000910298		-8.51174	-50.6851	-16.6509	0.655129	2.32995e+09
	-8.51346	-50.5134	-16.2542	0.655129	28117.7		-8.37425	-84.7827	-19.8409	0.655129	0.0011514		-8.51346	-50.4642	-16.3502	0.655129	2.81177e+09
	-8.51413	-50.4017	-16.4319	0.655129	33932.2		-8.35941	-85.8347	-19.5479	0.655129	0.00145635		-8.5137	-50.4783	-16.5212	0.655129	3.39322e+09
	-8.5147	-50.3783	-16.1102	0.655129	40949.2		-8.3428	-86.7071	-19.3036	0.655129	0.00184207		-8.51455	-50.3627	-16.5372	0.655129	4.09492e+09
	-8.51508	-50.3578	-16.1191	0.655129	49417.1		-8.32243	-87.8708	-19.5164	0.655129	0.00232995		-8.51447	-50.3624	-16.3071	0.655129	4.94171e+09
	-8.51523	-50.2897	-16.2405	0.655129	59636.2		-8.29782	-89.3009	-20.1902	0.655129	0.00294705		-8.51547	-50.2896	-16.3469	0.655129	5.96362e+09
	-8.5154	-50.3229	-16.3798	0.655129	71968.6		-8.27137	-90.2001	-19.8776	0.655129	0.00372759		-8.51562	-50.2411	-16.4	0.655129	7.19686e+09
	-8.51554	-50.2245	-16.3411	0.655129	86851.1		-8.23989	-91.5154	-19.9759	0.655129	0.00471487		-8.51505	-50.2636	-16.2311	0.655129	8.68511e+09
	-8.51566	-50.2468	-16.2019	0.655129	104811		-8.20345	-92.7675	-20.0485	0.655129	0.00596362		-8.51583	-50.2057	-16.27	0.655129	1.04811e+10
	-8.51543	-50.253	-16.3994	0.655129	126486		-8.16114	-94.2	-19.961	0.655129	0.00754312		-8.5147	-50.3266	-16.6454	0.655129	1.26486e+10
	-8.5155	-50.2578	-16.2178	0.655129	152642		-8.11154	-95.5502	-20.1592	0.655129	0.00954095		-8.51592	-50.2534	-16.093	0.655129	1.52642e+10
	-8.51591	-50.2234	-16.0882	0.655129	184207		-8.05179	-97.3748	-20.5586	0.655129	0.0120679		-8.51591	-50.1731	-16.0795	0.655129	1.84207e+10
	-8.51554	-50.2637	-16.388	0.655129	222300		-7.98154	-99.0505	-20.2481	0.655129	0.0152642		-8.51477	-50.3167	-16.4933	0.655129	2.223e+10
	-8.51554	-50.215	-16.3836	0.655129	268270		-7.89558	-100.865	-20.3213	0.655129	0.019307		-8.51477	-50.3051	-16.6309	0.655129	2.6827e+10
	-8.51593	-50.2549	-16.3664	0.655129	323746		-7.79197	-103.034	-20.5156	0.655129	0.0244205		-8.51595	-50.2402	-16.3102	0.655129	3.23746e+10
	-8.51523	-50.2718	-16.2839	0.655129	390694		-7.66912	-104.86	-20.3385	0.655129	0.0308884		-8.5148	-50.3425	-16.6496	0.655129	3.90694e+10
	-8.51594	-50.2535	-16.2821	0.655129	471487		-7.52667	-106.982	-20.7336	0.655129	0.0390694		-8.51595	-50.2298	-16.3494	0.655129	4.71487e+10
	-8.51524	-50.3241	-16.4603	0.655129	568987		-7.36835	-108.255	-20.6032	0.655129	0.0494171		-8.51595	-50.1778	-16.001	0.655129	5.68987e+10
	-8.51595	-50.269	-16.3301	0.655129	686649		-7.19581	-109.421	-20.7278	0.655129	0.0625055		-8.5148	-50.3574	-16.6357	0.655129	6.86649e+10
	-8.51524	-50.3042	-16.4292	0.655129	828643		-7.01245	-110.534	-21.0508	0.655129	0.0790604		-8.51594	-50.233	-16.2519	0.655129	8.28643e+10
	-8.51516	-50.301	-16.5459	0.655129	1000000		-6.82293	0	0	0.655129	0.1		-8.51516	-50.3031	-16.4696	0.655129	100000000000
	-7.79074	-123.021	-37.7845	0.790604	100		-8.5594	-57.9797	-17.0698	0.790604	1e-06		-7.7342	-157.884	-45.7123	0.790604	10000000
	-7.84141	-119.673	-37.2008	0.790604	120.679		-8.5575	-58.4932	-17.3908	0.790604	1.26486e-06		-7.78514	-152.228	-44.8323	0.790604	1.20679e+07
	-7.89106	-116.176	-36.1641	0.790604	145.635		-8.55596	-59.0436	-17.481	0.790604	1.59986e-06		-7.83595	-146.407	-43.2153	0.790604	1.45635e+07
	-7.94003	-112.521	-35.6738	0.790604	175.751		-8.55477	-59.6118	-17.5011	0.790604	2.02359e-06		-7.88521	-140.721	-42.4671	0.790604	1.75751e+07
	-7.98823	-108.577	-34.7808	0.790604	212.095		-8.55369	-60.1491	-17.4762	0.790604	2.55955e-06		-7.93414	-134.793	-41.4068	0.790604	2.12095e+07
	-8.03542	-104.617	-33.7476	0.790604	255.955		-8.5523	-60.727	-17.556	0.790604	3.23746e-06		-7.9823	-128.815	-40.0431	0.790604	2.55955e+07
	-8.08156	-100.444	-32.7957	0.790604	308.884		-8.55062	-61.348	-17.6006	0.790604	4.09492e-06		-8.02947	-122.839	-38.8047	0.790604	3.08884e+07
	-8.12653	-96.1626	-31.7543	0.790604	372.759		-8.54965	-61.9256	-17.5744	0.790604	5.17947e-06		-8.07562	-116.831	-37.6492	0.790604	3.72759e+07
	-8.17009	-91.8003	-30.6095	0.790604	449.843		-8.54755	-62.6241	-17.8958	0.790604	6.55129e-06		-8.12098	-110.752	-36.2646	0.790604	4.49843e+07
	-8.21211	-87.3555	-29.4742	0.790604	542.868		-8.54599	-63.2775	-18.0598	0.790604	8.28643e-06		-8.1651	-104.816	-34.7964	0.790604	5.42868e+07
	-8.25239	-83.0155	-28.2789	0.790604	655.129		-8.54535	-63.8832	-17.7203	0.790604	1.04811e-05		-8.20769	-98.966	-33.3492	0.790604	6.55129e+07
	-8.29008	-78.8588	-27.2453	0.790604	790.604		-8.54323	-64.5648	-18.0235	0.790604	1.32571e-05		-8.24883	-93.1977	-31.7063	0.790604	7.90604e+07
	-8.3265	-74.7634	-26.118	0.790604	954.095		-8.54181	-65.1699	-17.9756	0.790604	1.67683e-05		-8.28817	-87.7081	-30.3403	0.790604	9.54095e+07
	-8.36143	-70.7371	-24.536	0.790604	1151.4		-8.54053	-65.899	-17.9342	0.790604	2.12095e-05		-8.32567	-82.4727	-28.7262	0.790604	1.1514e+08
	-8.39331	-67.1123	-23.2074	0.790604	1389.5		-8.53812	-66.6805	-18.3681	0.790604	2.6827e-05		-8.361	-77.4409	-27.389	0.790604	1.3895e+08
	-8.4219	-63.817	-22.518	0.790604	1676.83		-8.53647	-67.399	-18.195	0.790604	3.39322e-05		-8.39426	-72.7787	-25.9072	0.790604	1.67683e+08
	-8.4494	-60.7587	-21.3186	0.790604	2023.59		-8.53456	-68.1128	-18.2786	0.790604	4.29193e-05		-8.42505	-68.5089	-24.456	0.790604	2.02359e+08
	-8.47286	-58.1964	-20.545	0.790604	2442.05		-8.53262	-68.8407	-18.3095	0.790604	5.42868e-05		-8.45321	-64.5705	-23.1719	0.790604	2.44205e+08
	-8.49508	-55.8489	-19.2953	0.790604	2947.05		-8.53	-69.6914	-18.4302	0.790604	6.86649e-05		-8.47831	-61.071	-22.0582	0.790604	2.94705e+08
	-8.51327	-53.9141	-18.7966	0.790604	3556.48		-8.52763	-70.544	-18.4967	0.790604	8.68511e-05		-8.50097	-58.0173	-20.8859	0.790604	3.55648e+08
	-8.52975	-52.2112	-18.1678	0.790604	4291.93		-8.52465	-71.3034	-18.5989	0.790604	0.000109854		-8.52083	-55.4128	-19.9454	0.790604	4.29193e+08
	-8.54265	-51.0052	-17.7479	0.790604	5179.47		-8.52142	-72.2284	-18.7264	0.790604	0.00013895		-8.53743	-53.2087	-19.2739	0.790604	5.17947e+08
	-8.55414	-49.9033	-17.3398	0.790604	6250.55		-8.51854	-72.9582	-18.4545	0.790604	0.000175751		-8.55218	-51.3991	-17.9888	0.790604	6.25055e+08
	-8.56413	-48.9516	-16.889	0.790604	7543.12		-8.51384	-73.9431	-18.9412	0.790604	0.0002223		-8.56259	-50.0312	-17.9753	0.790604	7.54312e+08
	-8.57186	-48.2767	-16.6436	0.790604	9102.98		-8.50918	-74.9184	-18.7458	0.790604	0.000281177		-8.57268	-48.8539	-17.1391	0.790604	9.10298e+08
	-8.57765	-47.6975	-16.4953	0.790604	10985.4		-8.50381	-75.8492	-19.0278	0.790604	0.000355648		-8.57888	-48.0826	-16.7909	0.790604	1.09854e+09
	-8.58226	-47.2954	-16.2922	0.790604	13257.1		-8.49725	-76.7064	-18.8224	0.790604	0.000449843		-8.58391	-47.4077	-16.6572	0.790604	1.32571e+09
	-8.58702	-46.8045	-16.0625	0.790604	15998.6		-8.48936	-77.8183	-19.0644	0.790604	0.000568987		-8.58778	-47.0019	-16.3528	0.790604	1.59986e+09
	-8.59008	-46.5497	-16.0131	0.790604	19307		-8.47993	-78.8123	-19.1334	0.790604	0.000719686		-8.59036	-46.668	-16.1175	0.790604	1.9307e+09
	-8.59221	-46.378	-15.73	0.790604	23299.5		-8.46888	-79.9393	-19.1676	0.790604	0.000910298		-8.59257	-46.4626	-16.0933	0.790604	2.32995e+09
	-8.59258	-46.3102	-15.886	0.790604	28117.7		-8.45673	-80.9288	-19.0864	0.790604	0.0011514		-8.59445	-46.2387	-15.6743	0.790604	2.81177e+09
	-8.59406	-46.1837	-16.0196	0.790604	33932.2		-8.44096	-82.3028	-19.5497	0.790604	0.00145635		-8.59536	-46.1501	-15.7034	0.790604	3.39322e+09
	-8.59524	-46.0855	-15.8626	0.790604	40949.2		-8.4244	-83.2407	-19.353	0.790604	0.00184207		-8.59523	-46.0874	-16.0112	0.790604	4.09492e+09
	-8.59551	-46.0751	-15.9507	0.790604	49417.1		-8.40328	-84.6851	-19.8373	0.790604	0.00232995		-8.59635	-45.9579	-15.6936	0.790604	4.94171e+09
	-8.59659	-45.9134	-15.5687	0.790604	59636.2		-8.37992	-85.92	-19.8321	0.790604	0.00294705		-8.59678	-45.9403	-15.7242	0.790604	5.96362e+09
	-8.5957	-46.0002	-15.882	0.790604	71968.6		-8.35289	-87.0161	-19.5947	0.790604	0.00372759		-8.59698	-45.8947	-15.5635	0.790604	7.19686e+09
	-8.59709	-45.9476	-15.5167	0.790604	86851.1		-8.32198	-88.3021	-19.513	0.790604	0.00471487		-8.59677	-45.9527	-15.5766	0.790604	8.68511e+09
	-8.59717	-45.8972	-15.7383	0.790604	104811		-8.28524	-89.7254	-19.6827	0.790604	0.00596362		-8.5961	-46.0172	-16.0381	0.790604	1.04811e+10
	-8.59612	-45.9602	-16.0175	0.790604	126486		-8.24256	-91.3859	-19.8177	0.790604	0.00754312		-8.59732	-45.8738	-15.6725	0.790604	1.26486e+10
	-8.59736	-45.8975	-15.4653	0.790604	152642		-8.19324	-92.8207	-19.8885	0.790604	0.00954095		-8.59698	-45.9403	-15.6188	0.790604	1.52642e+10
	-8.59678	-45.8889	-15.7856	0.790604	184207		-8.13346	-94.9728	-20.4058	0.790604	0.0120679		-8.59624	-45.9447	-15.9985	0.790604	1.84207e+10
	-8.59662	-45.8979	-15.7285	0.790604	222300		-8.06316	-96.7041	-20.0786	0.790604	0.0152642		-8.59741	-45.9068	-15.5057	0.790604	2.223e+10
	-8.59698	-45.8769	-15.787	0.790604	268270		-7.97723	-98.8993	-20.0798	0.790604	0.019307		-8.59745	-45.8885	-15.589	0.790604	2.6827e+10
	-8.59732	-45.868	-15.6348	0.790604	323746		-7.87358	-101.402	-20.1825	0.790604	0.0244205		-8.59731	-45.9223	-15.6244	0.790604	3.23746e+10
	-8.59665	-45.8877	-15.9187	0.790604	390694		-7.75069	-103.709	-20.5288	0.790604	0.0308884		-8.59675	-45.9593	-15.7446	0.790604	3.90694e+10
	-8.59745	-45.8886	-15.5691	0.790604	471487		-7.6088	-105.808	-20.4891	0.790604	0.0390694		-8.59702	-45.9441	-15.8643	0.790604	4.71487e+10
	-8.59749	-45.9136	-15.6296	0.790604	568987		-7.44999	-107.615	-20.6929	0.790604	0.0494171		-8.59744	-45.8427	-15.4642	0.790604	5.68987e+10
	-8.59746	-45.8559	-15.693	0.790604	686649		-7.27721	-108.952	-20.857	0.790604	0.0625055		-8.59747	-45.858	-15.6872	0.790604	6.86649e+10
	-8.59632	-45.9192	-16.0082	0.790604	828643		-7.09475	-109.837	-20.6138	0.790604	0.0790604		-8.5969	-45.9305	-15.6295	0.790604	8.28643e+10
	-8.59745	-45.8832	-15.5564	0.790604	1000000		-6.90443	0	0	0.790604	0.1		-8.59677	-45.922	-15.7093	0.790604	100000000000
	-7.8219	-122.039	-38.3128	0.954095	100		-8.64107	-53.3799	-16.5818	0.954095	1e-06		-7.76466	-155.105	-45.7752	0.954095	10000000
	-7.87278	-118.709	-37.2156	0.954095	120.679		-8.63902	-53.9894	-17.0252	0.954095	1.26486e-06		-7.81637	-149.514	-44.5237	0.954095	1.20679e+07
	-7.92305	-115.196	-36.7204	0.954095	145.635		-8.63792	-54.5274	-16.8792	0.954095	1.59986e-06		-7.86697	-144.019	-43.8527	0.954095	1.45635e+07
	-7.97275	-111.448	-35.7168	0.954095	175.751		-8.63697	-55.0656	-17.0152	0.954095	2.02359e-06		-7.91728	-138.455	-42.7644	0.954095	1.75751e+07
	-8.02191	-107.49	-35.198	0.954095	212.095		-8.63497	-55.6298	-17.169	0.954095	2.55955e-06		-7.96687	-132.696	-41.636	0.954095	2.12095e+07
	-8.06991	-103.441	-34.3722	0.954095	255.955		-8.63397	-56.2122	-17.1717	0.954095	3.23746e-06		-8.01584	-126.897	-40.5212	0.954095	2.55955e+07
	-8.11714	-99.3057	-33.0711	0.954095	308.884		-8.63214	-56.8106	-17.3146	0.954095	4.09492e-06		-8.06376	-121.08	-39.3809	0.954095	3.08884e+07
	-8.16331	-94.9715	-32.2598	0.954095	372.759		-8.6314	-57.3604	-17.2264	0.954095	5.17947e-06		-8.11148	-115.134	-37.9553	0.954095	3.72759e+07
	-8.20828	-90.5194	-31.2445	0.954095	449.843		-8.63015	-58.0424	-17.2273	0.954095	6.55129e-06		-8.15756	-109.298	-36.5845	0.954095	4.49843e+07
	-8.25186	-86.131	-30.071	0.954095	542.868		-8.62768	-58.7367	-17.5347	0.954095	8.28643e-06		-8.20249	-103.475	-35.522	0.954095	5.42868e+07
	-8.29324	-81.8623	-29.1848	0.954095	655.129		-8.62676	-59.3218	-17.4174	0.954095	1.04811e-05		-8.24685	-97.699	-33.7312	0.954095	6.55129e+07
	-8.33422	-77.4602	-27.6661	0.954095	790.604		-8.62567	-59.9239	-17.3826	0.954095	1.32571e-05		-8.28946	-91.9853	-32.3252	0.954095	7.90604e+07
	-8.37189	-73.2583	-26.6077	0.954095	954.095		-8.62413	-60.5924	-17.585	0.954095	1.67683e-05		-8.33017	-86.5717	-30.938	0.954095	9.54095e+07
	-8.40905	-69.1788	-24.9939	0.954095	1151.4		-8.62271	-61.2758	-17.5153	0.954095	2.12095e-05		-8.37002	-81.2514	-29.4178	0.954095	1.1514e+08
	-8.44324	-65.3308	-23.8275	0.954095	1389.5		-8.62042	-62.0879	-17.6658	0.954095	2.6827e-05		-8.40721	-76.2356	-28.0524	0.954095	1.3895e+08
	-8.47474	-61.8275	-22.6863	0.954095	1676.83		-8.61898	-62.8469	-17.6286	0.954095	3.39322e-05		-8.44263	-71.4508	-26.429	0.954095	1.67683e+08
	-8.50401	-58.615	-21.5584	0.954095	2023.59		-8.61656	-63.5983	-17.8529	0.954095	4.29193e-05		-8.47552	-67.0093	-25.013	0.954095	2.02359e+08
	-8.53047	-55.7782	-20.7887	0.954095	2442.05		-8.61508	-64.2672	-17.7428	0.954095	5.42868e-05		-8.50687	-62.8859	-23.4938	0.954095	2.44205e+08
	-8.55524	-53.212	-19.469	0.954095	2947.05		-8.61268	-65.0813	-17.8685	0.954095	6.86649e-05		-8.53505	-59.1899	-22.3335	0.954095	2.94705e+08
	-8.57585	-51.0991	-18.9682	0.954095	3556.48		-8.60977	-65.9584	-18.2223	0.954095	8.68511e-05		-8.55995	-55.9714	-21.2222	0.954095	3.55648e+08
	-8.59488	-49.1956	-18.0271	0.954095	4291.93		-8.60743	-66.7647	-17.9653	0.954095	0.000109854		-8.58274	-53.0721	-20.0165	0.954095	4.29193e+08
	-8.61059	-47.7342	-17.4791	0.954095	5179.47		-8.60384	-67.7039	-18.2269	0.954095	0.00013895		-8.60299	-50.5627	-19.1003	0.954095	5.17947e+08
	-8.62438	-46.4411	-17.1331	0.954095	6250.55		-8.60057	-68.6096	-18.276	0.954095	0.000175751		-8.61991	-48.5077	-18.2462	0.954095	6.25055e+08
	-8.63656	-45.3452	-16.5797	0.954095	7543.12		-8.5963	-69.5625	-18.28	0.954095	0.0002223		-8.63323	-46.8729	-17.5649	0.954095	7.54312e+08
	-8.64486	-44.6139	-16.4527	0.954095	9102.98		-8.59098	-70.5639	-18.5532	0.954095	0.000281177		-8.64527	-45.478	-16.9123	0.954095	9.10298e+08
	-8.65377	-43.8701	-15.8278	0.954095	10985.4		-8.58584	-71.4455	-18.3327	0.954095	0.000355648		-8.65349	-44.5015	-16.4582	0.954095	1.09854e+09
	-8.65959	-43.3349	-15.6892	0.954095	13257.1		-8.57866	-72.609	-18.7558	0.954095	0.000449843		-8.66119	-43.6327	-16.0413	0.954095	1.32571e+09
	-8.66373	-43.0132	-15.7559	0.954095	15998.6		-8.57107	-73.6114	-18.7002	0.954095	0.000568987		-8.66589	-43.1169	-15.8223	0.954095	1.59986e+09
	-8.66858	-42.5854	-15.3126	0.954095	19307		-8.56225	-74.695	-18.5482	0.954095	0.000719686		-8.67011	-42.6928	-15.4669	0.954095	1.9307e+09
	-8.67103	-42.3533	-15.3476	0.954095	23299.5		-8.55082	-75.8148	-18.9357	0.954095	0.000910298		-8.67209	-42.4179	-15.3903	0.954095	2.32995e+09
	-8.67287	-42.1648	-15.1945	0.954095	28117.7		-8.53807	-76.9788	-19.2099	0.954095	0.0011514		-8.67378	-42.2154	-15.4463	0.954095	2.81177e+09
	-8.67408	-42.0898	-15.2981	0.954095	33932.2		-8.52374	-78.1562	-18.889	0.954095	0.00145635		-8.67593	-41.9992	-15.168	0.954095	3.39322e+09
	-8.67519	-41.9634	-15.1355	0.954095	40949.2		-8.50573	-79.496	-19.384	0.954095	0.00184207		-8.67686	-41.8995	-15.1557	0.954095	4.09492e+09
	-8.67702	-41.8489	-14.9708	0.954095	49417.1		-8.48561	-80.7526	-19.3157	0.954095	0.00232995		-8.67636	-41.8911	-15.1761	0.954095	4.94171e+09
	-8.67729	-41.8429	-15.085	0.954095	59636.2		-8.46167	-82.2118	-19.5458	0.954095	0.00294705		-8.67809	-41.8088	-15.0565	0.954095	5.96362e+09
	-8.67694	-41.8457	-15.295	0.954095	71968.6		-8.43507	-83.3863	-19.3809	0.954095	0.00372759		-8.67746	-41.8404	-15.1976	0.954095	7.19686e+09
	-8.67837	-41.7196	-14.8119	0.954095	86851.1		-8.40302	-84.9767	-19.4913	0.954095	0.00471487		-8.67776	-41.7837	-15.1935	0.954095	8.68511e+09
	-8.67773	-41.7966	-15.1084	0.954095	104811		-8.36643	-86.5528	-19.7059	0.954095	0.00596362		-8.67782	-41.7672	-15.2333	0.954095	1.04811e+10
	-8.67786	-41.7356	-15.1885	0.954095	126486		-8.32466	-88.1721	-19.7579	0.954095	0.00754312		-8.67834	-41.775	-15.0874	0.954095	1.26486e+10
	-8.67863	-41.707	-15.0759	0.954095	152642		-8.27493	-90.0137	-19.6988	0.954095	0.00954095		-8.678	-41.7797	-15.2419	0.954095	1.52642e+10
	-8.6788	-41.7038	-14.8217	0.954095	184207		-8.21588	-92.04	-19.7161	0.954095	0.0120679		-8.67883	-41.6618	-15.0336	0.954095	1.84207e+10
	-8.67902	-41.6744	-14.7703	0.954095	222300		-8.14478	-94.2046	-20.0853	0.954095	0.0152642		-8.67817	-41.6995	-15.1944	0.954095	2.223e+10
	-8.67891	-41.6835	-15.0348	0.954095	268270		-8.05885	-96.7293	-19.9735	0.954095	0.019307		-8.6789	-41.6868	-14.8057	0.954095	2.6827e+10
	-8.67776	-41.732	-15.2206	0.954095	323746		-7.95517	-99.4531	-20.2649	0.954095	0.0244205		-8.6789	-41.7221	-15.0375	0.954095	3.23746e+10
	-8.67777	-41.7871	-15.3053	0.954095	390694		-7.83168	-102.349	-20.6409	0.954095	0.0308884		-8.67854	-41.7323	-15.033	0.954095	3.90694e+10
	-8.6788	-41.7238	-15.0677	0.954095	471487		-7.69032	-104.61	-20.6073	0.954095	0.0390694		-8.67891	-41.667	-14.8196	0.954095	4.71487e+10
	-8.67779	-41.7472	-15.1888	0.954095	568987		-7.53104	-106.802	-20.6774	0.954095	0.0494171		-8.67779	-41.7261	-15.2544	0.954095	5.68987e+10
	-8.67813	-41.7353	-15.2026	0.954095	686649		-7.35905	-108.41	-20.6598	0.954095	0.0625055		-8.67893	-41.6533	-15.0252	0.954095	6.86649e+10
	-8.67893	-41.6764	-14.9294	0.954095	828643		-7.17625	-109.551	-20.7677	0.954095	0.0790604		-8.67853	-41.698	-15.1292	0.954095	8.28643e+10
	-8.67893	-41.6664	-14.7877	0.954095	1000000		-6.98613	0	0	0.954095	0.1		-8.67893	-41.6816	-15.0344	0.954095	100000000000
	-7.85231	-120.979	-38.4807	1.1514	100		-8.72203	-49.015	-16.3659	1.1514	1e-06		-7.79414	-151.823	-46.006	1.1514	10000000
	-7.90362	-117.582	-37.8937	1.1514	120.679		-8.72172	-49.4661	-16.1205	1.1514	1.26486e-06		-7.84613	-146.495	-44.8516	1.1514	1.20679e+07
	-7.95443	-114.055	-36.8594	1.1514	145.635		-8.71934	-50.1001	-16.3881	1.1514	1.59986e-06		-7.89757	-141.101	-43.9061	1.1514	1.45635e+07
	-8.00416	-110.265	-36.7991	1.1514	175.751		-8.7187	-50.5429	-16.2684	1.1514	2.02359e-06		-7.94896	-135.575	-42.8158	1.1514	1.75751e+07
	-8.05446	-106.357	-35.705	1.1514	212.095		-8.71737	-51.1057	-16.381	1.1514	2.55955e-06		-7.99896	-130.095	-41.7579	1.1514	2.12095e+07
	-8.10267	-102.346	-35.2572	1.1514	255.955		-8.71626	-51.6555	-16.3662	1.1514	3.23746e-06		-8.04856	-124.451	-40.6711	1.1514	2.55955e+07
	-8.15086	-98.1541	-34.2981	1.1514	308.884		-8.71462	-52.2256	-16.6158	1.1514	4.09492e-06		-8.09754	-118.809	-39.5485	1.1514	3.08884e+07
	-8.19889	-93.6638	-32.6607	1.1514	372.759		-8.71364	-52.794	-16.454	1.1514	5.17947e-06		-8.14596	-113.025	-37.9925	1.1514	3.72759e+07
	-8.2447	-89.3515	-31.7085	1.1514	449.843		-8.71222	-53.4411	-16.6374	1.1514	6.55129e-06		-8.19276	-107.432	-37.1996	1.1514	4.49843e+07
	-8.29004	-84.8601	-30.5125	1.1514	542.868		-8.71047	-54.0737	-16.7483	1.1514	8.28643e-06		-8.23942	-101.691	-35.4544	1.1514	5.42868e+07
	-8.33362	-80.4344	-29.4217	1.1514	655.129		-8.70884	-54.7263	-16.9927	1.1514	1.04811e-05		-8.28447	-96.1327	-34.1961	1.1514	6.55129e+07
	-8.37571	-76.0498	-27.9674	1.1514	790.604		-8.70705	-55.4263	-17.1935	1.1514	1.32571e-05		-8.32816	-90.609	-32.9361	1.1514	7.90604e+07
	-8.41575	-71.7292	-27.094	1.1514	954.095		-8.70646	-56.049	-16.8154	1.1514	1.67683e-05		-8.37124	-85.1744	-31.2959	1.1514	9.54095e+07
	-8.45416	-67.6544	-25.8502	1.1514	1151.4		-8.70454	-56.719	-16.9005	1.1514	2.12095e-05		-8.41213	-79.9572	-29.847	1.1514	1.1514e+08
	-8.49092	-63.6583	-24.4066	1.1514	1389.5		-8.70285	-57.4601	-17.0682	1.1514	2.6827e-05		-8.45133	-74.9054	-28.5417	1.1514	1.3895e+08
	-8.52508	-60.0128	-23.1861	1.1514	1676.83		-8.70058	-58.2138	-17.2964	1.1514	3.39322e-05		-8.48932	-70.0889	-26.7391	1.1514	1.67683e+08
	-8.55623	-56.6395	-22.0799	1.1514	2023.59		-8.69865	-59.0542	-17.3486	1.1514	4.29193e-05		-8.52477	-65.5854	-25.44	1.1514	2.02359e+08
	-8.58585	-53.5804	-20.8658	1.1514	2442.05		-8.69699	-59.7982	-17.436	1.1514	5.42868e-05		-8.55799	-61.379	-23.987	1.1514	2.44205e+08
	-8.61257	-50.8091	-19.7549	1.1514	2947.05		-8.69414	-60.6382	-17.6524	1.1514	6.86649e-05		-8.58867	-57.5338	-22.5662	1.1514	2.94705e+08
	-8.63705	-48.4297	-18.7223	1.1514	3556.48		-8.69156	-61.4921	-17.8139	1.1514	8.68511e-05		-8.61637	-54.0759	-21.4772	1.1514	3.55648e+08
	-8.65803	-46.3849	-18.0065	1.1514	4291.93		-8.68866	-62.3383	-17.8603	1.1514	0.000109854		-8.64242	-50.8948	-20.0413	1.1514	4.29193e+08
	-8.67704	-44.6665	-17.1606	1.1514	5179.47		-8.68633	-63.1398	-17.5791	1.1514	0.00013895		-8.66471	-48.2426	-19.2249	1.1514	5.17947e+08
	-8.69247	-43.2613	-16.8477	1.1514	6250.55		-8.68265	-64.0598	-17.7662	1.1514	0.000175751		-8.68398	-45.9279	-18.3502	1.1514	6.25055e+08
	-8.70619	-42.1191	-16.1807	1.1514	7543.12		-8.67793	-65.0472	-18.129	1.1514	0.0002223		-8.70164	-44.0091	-17.2381	1.1514	7.54312e+08
	-8.71727	-41.1476	-15.8476	1.1514	9102.98		-8.67306	-66.0626	-18.0864	1.1514	0.000281177		-8.71532	-42.4384	-16.6353	1.1514	9.10298e+08
	-8.72773	-40.3225	-15.4121	1.1514	10985.4		-8.66736	-67.1464	-18.1299	1.1514	0.000355648		-8.72705	-41.186	-16.0967	1.1514	1.09854e+09
	-8.73459	-39.7705	-15.2971	1.1514	13257.1		-8.66128	-68.0569	-18.1809	1.1514	0.000449843		-8.73552	-40.2761	-15.7046	1.1514	1.32571e+09
	-8.7411	-39.246	-14.9498	1.1514	15998.6		-8.65289	-69.314	-18.3809	1.1514	0.000568987		-8.74283	-39.5442	-14.9927	1.1514	1.59986e+09
	-8.74598	-38.8374	-14.7612	1.1514	19307		-8.64353	-70.4083	-18.6736	1.1514	0.000719686		-8.7467	-39.0787	-14.9837	1.1514	1.9307e+09
	-8.74935	-38.5558	-14.7927	1.1514	23299.5		-8.63305	-71.5247	-18.5847	1.1514	0.000910298		-8.75135	-38.6286	-14.8195	1.1514	2.32995e+09
	-8.75221	-38.3379	-14.6668	1.1514	28117.7		-8.62062	-72.7676	-18.6734	1.1514	0.0011514		-8.75427	-38.3081	-14.5405	1.1514	2.81177e+09
	-8.755	-38.1097	-14.3338	1.1514	33932.2		-8.60567	-74.0452	-18.7996	1.1514	0.00145635		-8.75604	-38.12	-14.4475	1.1514	3.39322e+09
	-8.75606	-38.0502	-14.3545	1.1514	40949.2		-8.58849	-75.237	-18.6008	1.1514	0.00184207		-8.75625	-38.0961	-14.687	1.1514	4.09492e+09
	-8.75776	-37.9466	-14.3381	1.1514	49417.1		-8.56716	-76.7333	-18.9517	1.1514	0.00232995		-8.7577	-37.9574	-14.3572	1.1514	4.94171e+09
	-8.75816	-37.9041	-14.3215	1.1514	59636.2		-8.54427	-78.0934	-18.9666	1.1514	0.00294705		-8.75894	-37.8415	-14.3028	1.1514	5.96362e+09
	-8.75796	-37.905	-14.5035	1.1514	71968.6		-8.51634	-79.7547	-19.3759	1.1514	0.00372759		-8.75868	-37.8247	-14.4127	1.1514	7.19686e+09
	-8.7595	-37.7917	-14.296	1.1514	86851.1		-8.48544	-81.1215	-19.2905	1.1514	0.00471487		-8.75967	-37.7758	-14.3098	1.1514	8.68511e+09
	-8.75976	-37.7839	-14.1902	1.1514	104811		-8.44877	-82.9208	-19.4729	1.1514	0.00596362		-8.75988	-37.7427	-14.3369	1.1514	1.04811e+10
	-8.75994	-37.7489	-14.3227	1.1514	126486		-8.40645	-84.6752	-19.3134	1.1514	0.00754312		-8.75924	-37.7696	-14.4847	1.1514	1.26486e+10
	-8.75893	-37.7856	-14.5498	1.1514	152642		-8.35615	-86.8146	-19.8217	1.1514	0.00954095		-8.76014	-37.7439	-14.2877	1.1514	1.52642e+10
	-8.75975	-37.7413	-14.3566	1.1514	184207		-8.29684	-89.1079	-20.0876	1.1514	0.0120679		-8.75962	-37.7395	-14.3971	1.1514	1.84207e+10
	-8.75982	-37.7239	-14.381	1.1514	222300		-8.22649	-91.493	-19.9512	1.1514	0.0152642		-8.76026	-37.7294	-14.3226	1.1514	2.223e+10
	-8.75987	-37.7411	-14.3804	1.1514	268270		-8.14046	-94.1945	-20.1123	1.1514	0.019307		-8.75988	-37.7598	-14.3865	1.1514	2.6827e+10
	-8.75989	-37.7334	-14.1977	1.1514	323746		-8.03678	-97.2339	-19.9942	1.1514	0.0244205		-8.76017	-37.725	-14.2316	1.1514	3.23746e+10
	-8.76033	-37.7374	-14.2473	1.1514	390694		-7.91385	-100.425	-20.3907	1.1514	0.0308884		-8.75919	-37.7607	-14.3787	1.1514	3.90694e+10
	-8.75993	-37.7544	-14.1479	1.1514	471487		-7.77196	-103.292	-20.5239	1.1514	0.0390694		-8.75919	-37.7686	-14.4521	1.1514	4.71487e+10
	-8.7592	-37.7818	-14.4063	1.1514	568987		-7.61316	-105.673	-20.623	1.1514	0.0494171		-8.75992	-37.7376	-14.2246	1.1514	5.68987e+10
	-8.76035	-37.6946	-14.2223	1.1514	686649		-7.4404	-107.767	-20.8051	1.1514	0.0625055		-8.76036	-37.7	-14.1257	1.1514	6.86649e+10
	-8.76034	-37.7438	-14.1778	1.1514	828643		-7.25785	-109.132	-20.7292	1.1514	0.0790604		-8.76035	-37.714	-14.1569	1.1514	8.28643e+10
	-8.75921	-37.7543	-14.4425	1.1514	1000000		-7.06775	-110.141	-20.6393	1.1514	0.1		-8.76037	-37.6905	-14.1884	1.1514	100000000000
	-7.88226	-119.842	-38.307	1.3895	100		-8.80448	-44.6333	-15.5587	1.3895	1e-06		-7.82378	-148.051	-45.6034	1.3895	10000000
	-7.93399	-116.404	-38.0927	1.3895	120.679		-8.8035	-45.1128	-15.5579	1.3895	1.26486e-06		-7.87589	-142.875	-44.7839	1.3895	1.20679e+07
	-7.98528	-112.672	-37.5022	1.3895	145.635		-8.80218	-45.6155	-15.6767	1.3895	1.59986e-06		-7.92781	-137.634	-44.0473	1.3895	1.45635e+07
	-8.03614	-108.987	-36.75	1.3895	175.751		-8.8011	-46.1188	-15.5907	1.3895	2.02359e-06		-7.97952	-132.341	-42.7521	1.3895	1.75751e+07
	-8.08646	-105.01	-36.0236	1.3895	212.095		-8.79943	-46.6898	-15.8125	1.3895	2.55955e-06		-8.03015	-127.04	-41.9165	1.3895	2.12095e+07
	-8.13539	-101.008	-35.6143	1.3895	255.955		-8.79788	-47.29	-15.92	1.3895	3.23746e-06		-8.08064	-121.549	-40.8847	1.3895	2.55955e+07
	-8.18523	-96.6277	-34.2787	1.3895	308.884		-8.796	-47.8637	-16.089	1.3895	4.09492e-06		-8.13025	-116.097	-39.6114	1.3895	3.08884e+07
	-8.2334	-92.252	-32.9211	1.3895	372.759		-8.79545	-48.4018	-15.9311	1.3895	5.17947e-06		-8.17965	-110.578	-38.2241	1.3895	3.72759e+07
	-8.28066	-87.8722	-32.2605	1.3895	449.843		-8.794	-48.9742	-16.0254	1.3895	6.55129e-06		-8.22754	-105.121	-36.9697	1.3895	4.49843e+07
	-8.32686	-83.428	-30.8382	1.3895	542.868		-8.79228	-49.6022	-16.1615	1.3895	8.28643e-06		-8.27495	-99.625	-35.8346	1.3895	5.42868e+07
	-8.37184	-78.9174	-29.6657	1.3895	655.129		-8.7914	-50.1821	-16.0937	1.3895	1.04811e-05		-8.32089	-94.2292	-34.6959	1.3895	6.55129e+07
	-8.41537	-74.5928	-28.825	1.3895	790.604		-8.78993	-50.8474	-16.2765	1.3895	1.32571e-05		-8.366	-88.8624	-33.3781	1.3895	7.90604e+07
	-8.45677	-70.3383	-27.8447	1.3895	954.095		-8.7884	-51.5452	-16.3059	1.3895	1.67683e-05		-8.41041	-83.5299	-31.6491	1.3895	9.54095e+07
	-8.49811	-66.0102	-26.1424	1.3895	1151.4		-8.78664	-52.1931	-16.4192	1.3895	2.12095e-05		-8.45256	-78.4454	-30.3637	1.3895	1.1514e+08
	-8.53589	-62.0772	-25.1022	1.3895	1389.5		-8.78472	-52.931	-16.6411	1.3895	2.6827e-05		-8.49419	-73.4327	-28.7231	1.3895	1.3895e+08
	-8.5723	-58.312	-23.637	1.3895	1676.83		-8.78277	-53.6796	-16.7471	1.3895	3.39322e-05		-8.53316	-68.6776	-27.5027	1.3895	1.67683e+08
	-8.6063	-54.7826	-22.4944	1.3895	2023.59		-8.78079	-54.459	-16.7476	1.3895	4.29193e-05		-8.57121	-64.0996	-25.695	1.3895	2.02359e+08
	-8.63836	-51.5523	-21.2536	1.3895	2442.05		-8.77923	-55.2179	-16.9811	1.3895	5.42868e-05		-8.60614	-59.9212	-24.4334	1.3895	2.44205e+08
	-8.66769	-48.6586	-20.0269	1.3895	2947.05		-8.7763	-56.0496	-17.087	1.3895	6.86649e-05		-8.63997	-55.9069	-22.8052	1.3895	2.94705e+08
	-8.69501	-46.0433	-18.8234	1.3895	3556.48		-8.77449	-56.8445	-17.1095	1.3895	8.68511e-05		-8.67062	-52.2884	-21.469	1.3895	3.55648e+08
	-8.71879	-43.8591	-17.9805	1.3895	4291.93		-8.77109	-57.7591	-17.1591	1.3895	0.000109854		-8.69889	-49.077	-20.207	1.3895	4.29193e+08
	-8.73972	-42.0071	-17.1623	1.3895	5179.47		-8.76851	-58.5399	-17.2075	1.3895	0.00013895		-8.72436	-46.1522	-19.0974	1.3895	5.17947e+08
	-8.75785	-40.4383	-16.7326	1.3895	6250.55		-8.76402	-59.5605	-17.626	1.3895	0.000175751		-8.74689	-43.6593	-18.0189	1.3895	6.25055e+08
	-8.77479	-39.0369	-15.7838	1.3895	7543.12		-8.75992	-60.5454	-17.6148	1.3895	0.0002223		-8.76599	-41.55	-17.3539	1.3895	7.54312e+08
	-8.78782	-37.9829	-15.4373	1.3895	9102.98		-8.75567	-61.4471	-17.4661	1.3895	0.000281177		-8.78281	-39.7554	-16.4982	1.3895	9.10298e+08
	-8.79885	-37.1191	-15.14	1.3895	10985.4		-8.75004	-62.4709	-17.6296	1.3895	0.000355648		-8.79728	-38.3089	-15.6433	1.3895	1.09854e+09
	-8.80827	-36.425	-14.8423	1.3895	13257.1		-8.74338	-63.5491	-17.8056	1.3895	0.000449843		-8.8081	-37.1863	-15.2591	1.3895	1.32571e+09
	-8.81585	-35.8514	-14.3952	1.3895	15998.6		-8.73478	-64.7489	-18.1907	1.3895	0.000568987		-8.81744	-36.3059	-14.7881	1.3895	1.59986e+09
	-8.82285	-35.355	-14.1234	1.3895	19307		-8.72628	-65.9022	-17.8333	1.3895	0.000719686		-8.82413	-35.6471	-14.3828	1.3895	1.9307e+09
	-8.82754	-35.0138	-13.9129	1.3895	23299.5		-8.71549	-67.0334	-17.9987	1.3895	0.000910298		-8.82858	-35.1502	-14.1328	1.3895	2.32995e+09
	-8.83103	-34.7515	-13.9841	1.3895	28117.7		-8.70292	-68.3096	-18.183	1.3895	0.0011514		-8.83227	-34.8444	-14.0094	1.3895	2.81177e+09
	-8.83343	-34.5569	-13.7671	1.3895	33932.2		-8.68768	-69.5784	-18.199	1.3895	0.00145635		-8.83521	-34.5651	-13.92	1.3895	3.39322e+09
	-8.83554	-34.4178	-13.7149	1.3895	40949.2		-8.66966	-71.1315	-18.6557	1.3895	0.00184207		-8.83667	-34.4345	-13.8784	1.3895	4.09492e+09
	-8.83786	-34.2817	-13.5976	1.3895	49417.1		-8.64908	-72.4844	-18.6767	1.3895	0.00232995		-8.83858	-34.2593	-13.5841	1.3895	4.94171e+09
	-8.83897	-34.1815	-13.6089	1.3895	59636.2		-8.62569	-73.9685	-18.7638	1.3895	0.00294705		-8.8387	-34.1971	-13.6456	1.3895	5.96362e+09
	-8.83904	-34.1598	-13.6822	1.3895	71968.6		-8.59889	-75.5072	-18.8061	1.3895	0.00372759		-8.84001	-34.1286	-13.5985	1.3895	7.19686e+09
	-8.83915	-34.14	-13.7039	1.3895	86851.1		-8.56648	-77.3231	-19.0953	1.3895	0.00471487		-8.84017	-34.1025	-13.4894	1.3895	8.68511e+09
	-8.84057	-34.0801	-13.5615	1.3895	104811		-8.53044	-78.9264	-19.2529	1.3895	0.00596362		-8.84101	-34.0493	-13.42	1.3895	1.04811e+10
	-8.84024	-34.0808	-13.5837	1.3895	126486		-8.48792	-80.8911	-19.4297	1.3895	0.00754312		-8.84074	-34.0375	-13.4613	1.3895	1.26486e+10
	-8.84112	-34.0247	-13.4539	1.3895	152642		-8.43807	-83.1887	-19.5695	1.3895	0.00954095		-8.84112	-34.02	-13.415	1.3895	1.52642e+10
	-8.84124	-34.0312	-13.5134	1.3895	184207		-8.37925	-85.5828	-19.6025	1.3895	0.0120679		-8.84091	-34.0544	-13.5149	1.3895	1.84207e+10
	-8.8412	-34.0374	-13.576	1.3895	222300		-8.30829	-88.2998	-19.6382	1.3895	0.0152642		-8.84067	-34.0575	-13.5001	1.3895	2.223e+10
	-8.8414	-33.9865	-13.4713	1.3895	268270		-8.22206	-91.5058	-19.942	1.3895	0.019307		-8.84101	-33.9887	-13.5068	1.3895	2.6827e+10
	-8.84064	-34.0337	-13.4777	1.3895	323746		-8.11756	-94.9255	-20.1722	1.3895	0.0244205		-8.84104	-34.0171	-13.6024	1.3895	3.23746e+10
	-8.84104	-34.0121	-13.5003	1.3895	390694		-7.99467	-98.5083	-20.6165	1.3895	0.0308884		-8.84137	-34.0195	-13.4015	1.3895	3.90694e+10
	-8.84109	-33.9962	-13.5703	1.3895	471487		-7.8535	-101.68	-20.38	1.3895	0.0390694		-8.84162	-34.0138	-13.4134	1.3895	4.71487e+10
	-8.84109	-34.0005	-13.5393	1.3895	568987		-7.69472	-104.584	-20.5822	1.3895	0.0494171		-8.84111	-34.037	-13.4612	1.3895	5.68987e+10
	-8.84101	-33.984	-13.5088	1.3895	686649		-7.52164	-107.021	-20.9206	1.3895	0.0625055		-8.84073	-34.0403	-13.6795	1.3895	6.86649e+10
	-8.84165	-33.9728	-13.4548	1.3895	828643		-7.33944	-108.495	-20.7323	1.3895	0.0790604		-8.84157	-33.9633	-13.3156	1.3895	8.28643e+10
	-8.84152	-34.0147	-13.3965	1.3895	1000000		-7.14935	-109.756	-20.6148	1.3895	0.1		-8.84038	-34.055	-13.6581	1.3895	100000000000
	-7.91178	-118.606	-38.6868	1.67683	100		-8.88662	-40.4986	-14.8462	1.67683	1e-06		-7.85246	-143.886	-45.6302	1.67683	10000000
	-7.96396	-115.017	-37.934	1.67683	120.679		-8.88576	-40.9403	-14.8327	1.67683	1.26486e-06		-7.90523	-138.801	-44.6044	1.67683	1.20679e+07
	-8.01566	-111.368	-37.6841	1.67683	145.635		-8.88419	-41.4349	-14.9545	1.67683	1.59986e-06		-7.95752	-133.802	-43.9266	1.67683	1.45635e+07
	-8.06698	-107.471	-37.0308	1.67683	175.751		-8.88341	-41.913	-14.8771	1.67683	2.02359e-06		-8.00964	-128.635	-42.7925	1.67683	1.75751e+07
	-8.11788	-103.539	-36.0859	1.67683	212.095		-8.88179	-42.4178	-14.9722	1.67683	2.55955e-06		-8.06119	-123.458	-41.669	1.67683	2.12095e+07
	-8.1682	-99.33	-35.2925	1.67683	255.955		-8.88027	-42.9601	-15.291	1.67683	3.23746e-06		-8.11189	-118.233	-40.6894	1.67683	2.55955e+07
	-8.21792	-95.1045	-34.3065	1.67683	308.884		-8.87861	-43.547	-15.389	1.67683	4.09492e-06		-8.16236	-113.007	-39.5812	1.67683	3.08884e+07
	-8.26695	-90.748	-33.6663	1.67683	372.759		-8.87813	-44.0228	-15.1886	1.67683	5.17947e-06		-8.21214	-107.709	-38.3248	1.67683	3.72759e+07
	-8.31517	-86.3036	-32.6467	1.67683	449.843		-8.8766	-44.6184	-15.2917	1.67683	6.55129e-06		-8.2613	-102.401	-37.0233	1.67683	4.49843e+07
	-8.36203	-81.9219	-31.6921	1.67683	542.868		-8.87472	-45.2313	-15.5639	1.67683	8.28643e-06		-8.3091	-97.2045	-36.0719	1.67683	5.42868e+07
	-8.40868	-77.4346	-30.3316	1.67683	655.129		-8.87334	-45.8556	-15.7031	1.67683	1.04811e-05		-8.35654	-91.9671	-34.6957	1.67683	6.55129e+07
	-8.45369	-73.0365	-28.9673	1.67683	790.604		-8.87165	-46.5045	-15.728	1.67683	1.32571e-05		-8.40268	-86.7585	-33.2251	1.67683	7.90604e+07
	-8.49741	-68.695	-27.9425	1.67683	954.095		-8.87022	-47.1099	-15.8996	1.67683	1.67683e-05		-8.44789	-81.6915	-32.0582	1.67683	9.54095e+07
	-8.53947	-64.5207	-26.6833	1.67683	1151.4		-8.86902	-47.7474	-15.7369	1.67683	2.12095e-05		-8.49233	-76.6511	-30.4005	1.67683	1.1514e+08
	-8.57983	-60.4865	-25.4052	1.67683	1389.5		-8.86658	-48.5287	-16.0344	1.67683	2.6827e-05		-8.5347	-71.8109	-29.0831	1.67683	1.3895e+08
	-8.61781	-56.671	-23.9776	1.67683	1676.83		-8.86561	-49.1754	-16.1532	1.67683	3.39322e-05		-8.5761	-67.1415	-27.4761	1.67683	1.67683e+08
	-8.65477	-53.0188	-22.5463	1.67683	2023.59		-8.86356	-49.8904	-16.2143	1.67683	4.29193e-05		-8.6153	-62.6578	-26.1878	1.67683	2.02359e+08
	-8.68903	-49.7321	-21.2858	1.67683	2442.05		-8.8616	-50.6584	-16.1502	1.67683	5.42868e-05		-8.65309	-58.3953	-24.5237	1.67683	2.44205e+08
	-8.72087	-46.6985	-20.1831	1.67683	2947.05		-8.85926	-51.4244	-16.3311	1.67683	6.86649e-05		-8.68859	-54.4355	-23.1912	1.67683	2.94705e+08
	-8.74981	-43.9985	-19.1825	1.67683	3556.48		-8.85622	-52.3263	-16.6756	1.67683	8.68511e-05		-8.72196	-50.7254	-21.698	1.67683	3.55648e+08
	-8.77641	-41.6105	-18.0653	1.67683	4291.93		-8.85391	-53.0794	-16.4958	1.67683	0.000109854		-8.7526	-47.3882	-20.4861	1.67683	4.29193e+08
	-8.80027	-39.5514	-17.1941	1.67683	5179.47		-8.84999	-54.0708	-16.8544	1.67683	0.00013895		-8.7807	-44.3721	-19.0783	1.67683	5.17947e+08
	-8.8218	-37.8016	-16.2882	1.67683	6250.55		-8.84711	-54.9426	-16.7455	1.67683	0.000175751		-8.80591	-41.7012	-18.2107	1.67683	6.25055e+08
	-8.84055	-36.3252	-15.534	1.67683	7543.12		-8.84239	-55.92	-16.9238	1.67683	0.0002223		-8.82873	-39.3668	-17.0406	1.67683	7.54312e+08
	-8.85589	-35.1445	-15.0155	1.67683	9102.98		-8.83724	-56.918	-17.2687	1.67683	0.000281177		-8.84847	-37.3847	-16.1446	1.67683	9.10298e+08
	-8.86942	-34.17	-14.5352	1.67683	10985.4		-8.83168	-57.9414	-17.2165	1.67683	0.000355648		-8.86456	-35.7911	-15.4959	1.67683	1.09854e+09
	-8.88041	-33.3756	-14.2631	1.67683	13257.1		-8.82535	-59.0332	-17.2656	1.67683	0.000449843		-8.8787	-34.4636	-14.7483	1.67683	1.32571e+09
	-8.88977	-32.7343	-13.9391	1.67683	15998.6		-8.81782	-60.0533	-17.432	1.67683	0.000568987		-8.88945	-33.431	-14.3566	1.67683	1.59986e+09
	-8.89811	-32.1902	-13.59	1.67683	19307		-8.80824	-61.3056	-17.6882	1.67683	0.000719686		-8.8984	-32.6254	-13.9242	1.67683	1.9307e+09
	-8.90425	-31.7576	-13.3397	1.67683	23299.5		-8.79714	-62.5674	-17.7247	1.67683	0.000910298		-8.9052	-32.0294	-13.594	1.67683	2.32995e+09
	-8.90862	-31.4683	-13.1296	1.67683	28117.7		-8.78444	-63.8654	-17.9038	1.67683	0.0011514		-8.90986	-31.6044	-13.2908	1.67683	2.81177e+09
	-8.91273	-31.2021	-12.9833	1.67683	33932.2		-8.76986	-65.1705	-17.9759	1.67683	0.00145635		-8.91339	-31.2671	-13.1683	1.67683	3.39322e+09
	-8.91521	-31.0002	-13.0552	1.67683	40949.2		-8.75179	-66.6246	-18.0565	1.67683	0.00184207		-8.91633	-31.04	-13.0606	1.67683	4.09492e+09
	-8.91649	-30.9153	-13.0147	1.67683	49417.1		-8.73138	-68.0778	-18.4045	1.67683	0.00232995		-8.91746	-30.9199	-13.1118	1.67683	4.94171e+09
	-8.918	-30.8087	-13.0226	1.67683	59636.2		-8.70828	-69.5819	-18.2095	1.67683	0.00294705		-8.91988	-30.7467	-12.8075	1.67683	5.96362e+09
	-8.91944	-30.7068	-12.9835	1.67683	71968.6		-8.68017	-71.2358	-18.7644	1.67683	0.00372759		-8.92079	-30.6542	-12.7204	1.67683	7.19686e+09
	-8.91986	-30.6711	-12.8355	1.67683	86851.1		-8.64854	-73.0921	-18.732	1.67683	0.00471487		-8.9206	-30.666	-12.7946	1.67683	8.68511e+09
	-8.9204	-30.6174	-12.9778	1.67683	104811		-8.61231	-74.8211	-18.787	1.67683	0.00596362		-8.92194	-30.5907	-12.7106	1.67683	1.04811e+10
	-8.92155	-30.5775	-12.7611	1.67683	126486		-8.56942	-77.0684	-18.9552	1.67683	0.00754312		-8.92171	-30.5742	-12.8657	1.67683	1.26486e+10
	-8.9218	-30.552	-12.6889	1.67683	152642		-8.51985	-79.2346	-19.3079	1.67683	0.00954095		-8.92233	-30.5336	-12.6942	1.67683	1.52642e+10
	-8.92201	-30.5261	-12.8507	1.67683	184207		-8.46027	-82.0181	-19.608	1.67683	0.0120679		-8.92248	-30.5201	-12.6824	1.67683	1.84207e+10
	-8.92232	-30.5249	-12.7982	1.67683	222300		-8.38979	-84.7696	-19.5056	1.67683	0.0152642		-8.92177	-30.5631	-12.8057	1.67683	2.223e+10
	-8.92198	-30.5303	-12.7335	1.67683	268270		-8.30339	-88.4309	-19.6912	1.67683	0.019307		-8.92184	-30.5458	-12.8542	1.67683	2.6827e+10
	-8.92197	-30.523	-12.8115	1.67683	323746		-8.19912	-92.3352	-20.043	1.67683	0.0244205		-8.92207	-30.5333	-12.7827	1.67683	3.23746e+10
	-8.92241	-30.5089	-12.6746	1.67683	390694		-8.07696	-95.9284	-20.2062	1.67683	0.0308884		-8.92223	-30.5234	-12.75	1.67683	3.90694e+10
	-8.92192	-30.5495	-12.9097	1.67683	471487		-7.93504	-99.8668	-20.1517	1.67683	0.0390694		-8.92171	-30.5336	-12.7539	1.67683	4.71487e+10
	-8.92279	-30.5155	-12.6275	1.67683	568987		-7.77603	-103.246	-20.6252	1.67683	0.0494171		-8.92231	-30.5115	-12.8157	1.67683	5.68987e+10
	-8.92162	-30.5425	-12.9583	1.67683	686649		-7.60381	-105.859	-20.5285	1.67683	0.0625055		-8.92196	-30.5215	-12.7497	1.67683	6.86649e+10
	-8.9216	-30.5619	-12.842	1.67683	828643		-7.42079	-107.936	-20.7632	1.67683	0.0790604		-8.92266	-30.5152	-12.7617	1.67683	8.28643e+10
	-8.92205	-30.5095	-12.8106	1.67683	1000000		-7.23097	-109.297	-20.7581	1.67683	0.1		-8.92181	-30.5362	-12.8366	1.67683	100000000000
	-7.94054	-117.283	-38.9923	2.02359	100		-8.96922	-36.5033	-13.9517	2.02359	1e-06		-7.88155	-139.162	-44.985	2.02359	10000000
	-7.99358	-113.568	-38.4328	2.02359	120.679		-8.9679	-36.9408	-14.0897	2.02359	1.26486e-06		-7.93436	-134.321	-44.0602	2.02359	1.20679e+07
	-8.04563	-109.917	-37.4141	2.02359	145.635		-8.96687	-37.3901	-14.1569	2.02359	1.59986e-06		-7.98714	-129.441	-43.4405	2.02359	1.45635e+07
	-8.09736	-106.015	-36.9973	2.02359	175.751		-8.96558	-37.8651	-14.1715	2.02359	2.02359e-06		-8.03923	-124.491	-42.4165	2.02359	1.75751e+07
	-8.1487	-101.962	-36.479	2.02359	212.095		-8.96375	-38.3837	-14.4169	2.02359	2.55955e-06		-8.09136	-119.524	-41.338	2.02359	2.12095e+07
	-8.19957	-97.7663	-35.7071	2.02359	255.955		-8.963	-38.8562	-14.3927	2.02359	3.23746e-06		-8.14256	-114.547	-40.5374	2.02359	2.55955e+07
	-8.24993	-93.4755	-34.6311	2.02359	308.884		-8.96139	-39.3992	-14.4724	2.02359	4.09492e-06		-8.19401	-109.48	-39.203	2.02359	3.08884e+07
	-8.2997	-89.0268	-33.9213	2.02359	372.759		-8.95977	-39.9103	-14.6896	2.02359	5.17947e-06		-8.24406	-104.476	-38.2324	2.02359	3.72759e+07
	-8.34872	-84.682	-32.9153	2.02359	449.843		-8.95835	-40.4876	-14.7162	2.02359	6.55129e-06		-8.29386	-99.3941	-37.1564	2.02359	4.49843e+07
	-8.39698	-80.1624	-31.6474	2.02359	542.868		-8.95755	-41.0233	-14.7685	2.02359	8.28643e-06		-8.34274	-94.408	-35.816	2.02359	5.42868e+07
	-8.44366	-75.8675	-31.0474	2.02359	655.129		-8.95554	-41.629	-14.9606	2.02359	1.04811e-05		-8.3912	-89.3809	-34.5148	2.02359	6.55129e+07
	-8.49012	-71.4464	-29.6048	2.02359	790.604		-8.95426	-42.1852	-15.0288	2.02359	1.32571e-05		-8.43829	-84.4031	-33.349	2.02359	7.90604e+07
	-8.53566	-67.1319	-28.3129	2.02359	954.095		-8.95272	-42.8368	-15.1877	2.02359	1.67683e-05		-8.4848	-79.5088	-31.8026	2.02359	9.54095e+07
	-8.5793	-62.9514	-27.0648	2.02359	1151.4		-8.9508	-43.5099	-15.2053	2.02359	2.12095e-05		-8.53005	-74.7188	-30.4535	2.02359	1.1514e+08
	-8.62086	-58.9209	-25.7562	2.02359	1389.5		-8.94942	-44.1338	-15.3636	2.02359	2.6827e-05		-8.57377	-70.0147	-29.2592	2.02359	1.3895e+08
	-8.66075	-55.1095	-24.8032	2.02359	1676.83		-8.94796	-44.8091	-15.4601	2.02359	3.39322e-05		-8.6168	-65.4765	-27.7024	2.02359	1.67683e+08
	-8.69982	-51.4133	-23.1266	2.02359	2023.59		-8.94561	-45.5473	-15.5654	2.02359	4.29193e-05		-8.65803	-61.0899	-26.2138	2.02359	2.02359e+08
	-8.73653	-48.0381	-21.7368	2.02359	2442.05		-8.94328	-46.3001	-15.7334	2.02359	5.42868e-05		-8.69754	-56.8797	-24.7463	2.02359	2.44205e+08
	-8.77115	-44.9262	-20.4407	2.02359	2947.05		-8.94169	-47.0302	-15.7455	2.02359	6.86649e-05		-8.73466	-52.9912	-23.4765	2.02359	2.94705e+08
	-8.80284	-42.0972	-19.2761	2.02359	3556.48		-8.93868	-47.8246	-16.074	2.02359	8.68511e-05		-8.77061	-49.251	-21.9303	2.02359	3.55648e+08
	-8.83183	-39.6212	-18.1393	2.02359	4291.93		-8.93636	-48.6584	-15.8524	2.02359	0.000109854		-8.80396	-45.8557	-20.5352	2.02359	4.29193e+08
	-8.85797	-37.4295	-17.242	2.02359	5179.47		-8.93323	-49.4893	-15.8921	2.02359	0.00013895		-8.83467	-42.7523	-19.2571	2.02359	5.17947e+08
	-8.88226	-35.5199	-16.2121	2.02359	6250.55		-8.92899	-50.4357	-16.3468	2.02359	0.000175751		-8.8628	-39.9567	-18.1356	2.02359	6.25055e+08
	-8.90293	-33.9486	-15.4217	2.02359	7543.12		-8.92481	-51.349	-16.4045	2.02359	0.0002223		-8.88769	-37.4969	-17.0571	2.02359	7.54312e+08
	-8.92161	-32.5805	-14.674	2.02359	9102.98		-8.92045	-52.2839	-16.3235	2.02359	0.000281177		-8.91074	-35.3516	-15.9727	2.02359	9.10298e+08
	-8.93767	-31.4823	-14.161	2.02359	10985.4		-8.91467	-53.3379	-16.5795	2.02359	0.000355648		-8.93043	-33.5346	-15.1792	2.02359	1.09854e+09
	-8.95152	-30.5788	-13.6053	2.02359	13257.1		-8.9075	-54.4707	-16.815	2.02359	0.000449843		-8.94699	-32.0602	-14.5005	2.02359	1.32571e+09
	-8.96188	-29.8746	-13.3252	2.02359	15998.6		-8.90012	-55.5136	-16.9383	2.02359	0.000568987		-8.96014	-30.859	-13.8981	2.02359	1.59986e+09
	-8.9711	-29.2698	-13.1495	2.02359	19307		-8.89053	-56.7197	-17.0184	2.02359	0.000719686		-8.97107	-29.9234	-13.4436	2.02359	1.9307e+09
	-8.97901	-28.8066	-12.7784	2.02359	23299.5		-8.88019	-57.8599	-17.1311	2.02359	0.000910298		-8.9797	-29.2018	-13.0897	2.02359	2.32995e+09
	-8.98555	-28.4302	-12.5284	2.02359	28117.7		-8.86715	-59.2239	-17.1644	2.02359	0.0011514		-8.98626	-28.6691	-12.7767	2.02359	2.81177e+09
	-8.98963	-28.1651	-12.4843	2.02359	33932.2		-8.85132	-60.6112	-17.6429	2.02359	0.00145635		-8.99152	-28.259	-12.4526	2.02359	3.39322e+09
	-8.99331	-27.9226	-12.4406	2.02359	40949.2		-8.83421	-61.9586	-17.6542	2.02359	0.00184207		-8.99545	-27.9745	-12.2227	2.02359	4.09492e+09
	-8.99673	-27.7236	-12.2115	2.02359	49417.1		-8.81412	-63.4573	-17.8374	2.02359	0.00232995		-8.99759	-27.7631	-12.2725	2.02359	4.94171e+09
	-8.99817	-27.6193	-12.222	2.02359	59636.2		-8.79028	-65.0267	-17.9174	2.02359	0.00294705		-8.99945	-27.6291	-12.1417	2.02359	5.96362e+09
	-8.99988	-27.5372	-12.0502	2.02359	71968.6		-8.7624	-66.8264	-18.1862	2.02359	0.00372759		-9.00042	-27.5336	-12.1146	2.02359	7.19686e+09
	-9.00068	-27.4687	-12.123	2.02359	86851.1		-8.73089	-68.5961	-18.2677	2.02359	0.00471487		-9.00184	-27.4456	-12.0889	2.02359	8.68511e+09
	-9.00134	-27.4273	-12.1428	2.02359	104811		-8.69459	-70.4793	-18.3489	2.02359	0.00596362		-9.00174	-27.4133	-12.0925	2.02359	1.04811e+10
	-9.00247	-27.357	-12.0103	2.02359	126486		-8.65134	-72.7804	-18.9784	2.02359	0.00754312		-9.00255	-27.3598	-12.0949	2.02359	1.26486e+10
	-9.0026	-27.335	-11.9751	2.02359	152642		-8.60203	-75.1515	-18.8979	2.02359	0.00954095		-9.00283	-27.3426	-12.0811	2.02359	1.52642e+10
	-9.00343	-27.3039	-11.8882	2.02359	184207		-8.54271	-77.9778	-19.1566	2.02359	0.0120679		-9.00264	-27.3491	-12.1153	2.02359	1.84207e+10
	-9.00279	-27.3257	-12.0724	2.02359	222300		-8.47146	-81.0552	-19.2651	2.02359	0.0152642		-9.00314	-27.3153	-11.9632	2.02359	2.223e+10
	-9.00346	-27.2991	-11.9103	2.02359	268270		-8.38462	-85.0544	-19.7855	2.02359	0.019307		-9.00308	-27.314	-11.9778	2.02359	2.6827e+10
	-9.0029	-27.3048	-12.1177	2.02359	323746		-8.28067	-89.1484	-20.1113	2.02359	0.0244205		-9.00376	-27.3088	-11.9089	2.02359	3.23746e+10
	-9.00363	-27.2771	-11.8897	2.02359	390694		-8.15793	-93.5477	-20.2999	2.02359	0.0308884		-9.00299	-27.3332	-11.9609	2.02359	3.90694e+10
	-9.003	-27.3063	-12.033	2.02359	471487		-8.01659	-97.7849	-20.2823	2.02359	0.0390694		-9.00321	-27.3101	-11.9725	2.02359	4.71487e+10
	-9.00303	-27.3248	-12.0642	2.02359	568987		-7.85781	-101.572	-20.456	2.02359	0.0494171		-9.00304	-27.3117	-12.0509	2.02359	5.68987e+10
	-9.00347	-27.3188	-11.9993	2.02359	686649		-7.68537	-104.691	-20.5846	2.02359	0.0625055		-9.00389	-27.2711	-11.8531	2.02359	6.86649e+10
	-9.00386	-27.2956	-11.9991	2.02359	828643		-7.5026	-107.066	-20.6794	2.02359	0.0790604		-9.00306	-27.3141	-12.0682	2.02359	8.28643e+10
	-9.00363	-27.2904	-11.9681	2.02359	1000000		-7.31255	-108.666	-20.7435	2.02359	0.1		-9.00307	-27.3046	-12.0564	2.02359	100000000000
	-7.97027	-115.767	-39.0432	2.44205	100		-9.05116	-32.8228	-13.2208	2.44205	1e-06		-7.9098	-134.187	-44.5813	2.44205	10000000
	-8.02292	-112.026	-38.5018	2.44205	120.679		-9.04989	-33.2311	-13.2659	2.44205	1.26486e-06		-7.96306	-129.476	-43.6484	2.44205	1.20679e+07
	-8.07468	-108.356	-38.3046	2.44205	145.635		-9.04861	-33.6507	-13.4623	2.44205	1.59986e-06		-8.01575	-124.837	-43.0543	2.44205	1.45635e+07
	-8.12655	-104.509	-37.4329	2.44205	175.751		-9.04744	-34.0798	-13.5208	2.44205	2.02359e-06		-8.0684	-120.102	-42.1905	2.44205	1.75751e+07
	-8.17909	-100.19	-36.5901	2.44205	212.095		-9.04677	-34.5221	-13.5327	2.44205	2.55955e-06		-8.12089	-115.248	-41.3011	2.44205	2.12095e+07
	-8.2298	-96.149	-35.9791	2.44205	255.955		-9.04559	-35.0018	-13.4824	2.44205	3.23746e-06		-8.17279	-110.5	-40.0847	2.44205	2.55955e+07
	-8.28136	-91.7221	-35.0433	2.44205	308.884		-9.0436	-35.4773	-13.7834	2.44205	4.09492e-06		-8.22447	-105.651	-38.984	2.44205	3.08884e+07
	-8.33187	-87.3435	-34.0269	2.44205	372.759		-9.04262	-35.9884	-13.7354	2.44205	5.17947e-06		-8.27581	-100.797	-37.7533	2.44205	3.72759e+07
	-8.38151	-82.887	-32.8668	2.44205	449.843		-9.04109	-36.4896	-13.8905	2.44205	6.55129e-06		-8.32608	-96.0563	-36.5414	2.44205	4.49843e+07
	-8.43055	-78.4878	-31.8856	2.44205	542.868		-9.03994	-37.0235	-13.9936	2.44205	8.28643e-06		-8.3755	-91.2569	-35.6315	2.44205	5.42868e+07
	-8.47884	-74.0662	-31.0225	2.44205	655.129		-9.03784	-37.5985	-14.2819	2.44205	1.04811e-05		-8.4249	-86.5009	-34.1605	2.44205	6.55129e+07
	-8.52617	-69.7548	-29.6872	2.44205	790.604		-9.03674	-38.132	-14.2987	2.44205	1.32571e-05		-8.4727	-81.7897	-33.0437	2.44205	7.90604e+07
	-8.57168	-65.5377	-28.963	2.44205	954.095		-9.03485	-38.7446	-14.4493	2.44205	1.67683e-05		-8.52032	-77.1191	-31.7407	2.44205	9.54095e+07
	-8.61755	-61.34	-27.3162	2.44205	1151.4		-9.03341	-39.3591	-14.5446	2.44205	2.12095e-05		-8.56666	-72.5356	-30.3418	2.44205	1.1514e+08
	-8.6613	-57.331	-25.8603	2.44205	1389.5		-9.03231	-39.9683	-14.54	2.44205	2.6827e-05		-8.6116	-68.0271	-29.1559	2.44205	1.3895e+08
	-8.7028	-53.5112	-24.9647	2.44205	1676.83		-9.03023	-40.6084	-14.6691	2.44205	3.39322e-05		-8.65604	-63.6373	-27.579	2.44205	1.67683e+08
	-8.74361	-49.8707	-23.3877	2.44205	2023.59		-9.02863	-41.2847	-14.798	2.44205	4.29193e-05		-8.69879	-59.4164	-26.1207	2.44205	2.02359e+08
	-8.78266	-46.4225	-21.8443	2.44205	2442.05		-9.02605	-42.0024	-15.0978	2.44205	5.42868e-05		-8.74007	-55.3355	-24.8032	2.44205	2.44205e+08
	-8.8183	-43.3006	-20.8953	2.44205	2947.05		-9.02432	-42.7338	-14.9881	2.44205	6.86649e-05		-8.77957	-51.4412	-23.3359	2.44205	2.94705e+08
	-8.85319	-40.3899	-19.4547	2.44205	3556.48		-9.021	-43.5208	-15.3032	2.44205	8.68511e-05		-8.81696	-47.8254	-22.086	2.44205	3.55648e+08
	-8.88521	-37.7742	-18.1335	2.44205	4291.93		-9.01832	-44.3109	-15.3424	2.44205	0.000109854		-8.85272	-44.3949	-20.5974	2.44205	4.29193e+08
	-8.9143	-35.4893	-17.1339	2.44205	5179.47		-9.01529	-45.1449	-15.5419	2.44205	0.00013895		-8.88583	-41.2582	-19.2986	2.44205	5.17947e+08
	-8.94042	-33.5047	-16.0961	2.44205	6250.55		-9.01156	-46.0285	-15.6074	2.44205	0.000175751		-8.91686	-38.3851	-18.0837	2.44205	6.25055e+08
	-8.96382	-31.7762	-15.2747	2.44205	7543.12		-9.00741	-46.8926	-15.7474	2.44205	0.0002223		-8.94477	-35.8309	-17.0082	2.44205	7.54312e+08
	-8.98552	-30.316	-14.3927	2.44205	9102.98		-9.00304	-47.8202	-15.879	2.44205	0.000281177		-8.9699	-33.5774	-15.9602	2.44205	9.10298e+08
	-9.00321	-29.134	-13.9239	2.44205	10985.4		-8.99728	-48.7855	-16.0152	2.44205	0.000355648		-8.99299	-31.6253	-14.8853	2.44205	1.09854e+09
	-9.01948	-28.1175	-13.1991	2.44205	13257.1		-8.99051	-49.883	-16.1592	2.44205	0.000449843		-9.01203	-30.012	-14.1912	2.44205	1.32571e+09
	-9.03214	-27.3349	-12.9404	2.44205	15998.6		-8.98291	-50.9093	-16.1187	2.44205	0.000568987		-9.02852	-28.6585	-13.5265	2.44205	1.59986e+09
	-9.04358	-26.6798	-12.4342	2.44205	19307		-8.97308	-52.0974	-16.4689	2.44205	0.000719686		-9.04238	-27.5567	-12.9816	2.44205	1.9307e+09
	-9.05285	-26.1535	-12.1611	2.44205	23299.5		-8.96174	-53.3508	-16.7749	2.44205	0.000910298		-9.05324	-26.7115	-12.4882	2.44205	2.32995e+09
	-9.06014	-25.7257	-11.949	2.44205	28117.7		-8.949	-54.656	-16.867	2.44205	0.0011514		-9.06137	-26.0555	-12.2474	2.44205	2.81177e+09
	-9.06621	-25.3915	-11.7282	2.44205	33932.2		-8.93407	-55.9959	-16.9307	2.44205	0.00145635		-9.06843	-25.5589	-11.8117	2.44205	3.39322e+09
	-9.07114	-25.1151	-11.6532	2.44205	40949.2		-8.91634	-57.4355	-17.1141	2.44205	0.00184207		-9.073	-25.2155	-11.6156	2.44205	4.09492e+09
	-9.07439	-24.9278	-11.5829	2.44205	49417.1		-8.89638	-58.8513	-17.26	2.44205	0.00232995		-9.07652	-24.9754	-11.4241	2.44205	4.94171e+09
	-9.07735	-24.775	-11.4558	2.44205	59636.2		-8.87177	-60.5201	-17.5804	2.44205	0.00294705		-9.07885	-24.7864	-11.3561	2.44205	5.96362e+09
	-9.07956	-24.6475	-11.2715	2.44205	71968.6		-8.84501	-62.1987	-17.7746	2.44205	0.00372759		-9.08004	-24.6728	-11.4094	2.44205	7.19686e+09
	-9.08117	-24.5778	-11.2457	2.44205	86851.1		-8.81301	-64.0789	-17.9895	2.44205	0.00471487		-9.08164	-24.565	-11.2648	2.44205	8.68511e+09
	-9.08227	-24.5161	-11.219	2.44205	104811		-8.77663	-66.0427	-18.0728	2.44205	0.00596362		-9.08306	-24.5045	-11.2009	2.44205	1.04811e+10
	-9.08246	-24.482	-11.2227	2.44205	126486		-8.73393	-68.2517	-18.3033	2.44205	0.00754312		-9.08268	-24.4735	-11.2945	2.44205	1.26486e+10
	-9.08318	-24.4411	-11.2324	2.44205	152642		-8.68359	-70.8257	-18.5108	2.44205	0.00954095		-9.08349	-24.4408	-11.262	2.44205	1.52642e+10
	-9.08318	-24.4348	-11.2428	2.44205	184207		-8.62441	-73.7755	-18.5386	2.44205	0.0120679		-9.08365	-24.4156	-11.2471	2.44205	1.84207e+10
	-9.08344	-24.4098	-11.2051	2.44205	222300		-8.5528	-77.1427	-19.1686	2.44205	0.0152642		-9.08426	-24.3915	-11.1586	2.44205	2.223e+10
	-9.08458	-24.3904	-11.0721	2.44205	268270		-8.46684	-81.0869	-19.3187	2.44205	0.019307		-9.08429	-24.3943	-11.1694	2.44205	2.6827e+10
	-9.08412	-24.3765	-11.2211	2.44205	323746		-8.36302	-85.689	-19.4588	2.44205	0.0244205		-9.08436	-24.3803	-11.1702	2.44205	3.23746e+10
	-9.08399	-24.3958	-11.2102	2.44205	390694		-8.23996	-90.5218	-19.9184	2.44205	0.0308884		-9.08474	-24.3711	-11.0761	2.44205	3.90694e+10
	-9.08388	-24.4002	-11.226	2.44205	471487		-8.09808	-95.2876	-20.1771	2.44205	0.0390694		-9.08427	-24.3866	-11.165	2.44205	4.71487e+10
	-9.0843	-24.3865	-11.1862	2.44205	568987		-7.93934	-99.5993	-20.1968	2.44205	0.0494171		-9.08394	-24.3949	-11.1869	2.44205	5.68987e+10
	-9.08413	-24.3881	-11.2232	2.44205	686649		-7.76667	-103.37	-20.6328	2.44205	0.0625055		-9.08452	-24.3669	-11.1188	2.44205	6.86649e+10
	-9.08497	-24.354	-11.1421	2.44205	828643		-7.58419	-105.952	-20.6358	2.44205	0.0790604		-9.08403	-24.3793	-11.2022	2.44205	8.28643e+10
	-9.08397	-24.3897	-11.2031	2.44205	1000000		-7.39415	-108.105	-20.6492	2.44205	0.1		-9.08467	-24.3583	-11.1693	2.44205	100000000000
	-7.99845	-114.343	-39.4528	2.94705	100		-9.13345	-29.3672	-12.4725	2.94705	1e-06		-7.93813	-128.92	-43.8251	2.94705	10000000
	-8.05198	-110.485	-38.4082	2.94705	120.679		-9.13241	-29.736	-12.5558	2.94705	1.26486e-06		-7.99166	-124.349	-42.97	2.94705	1.20679e+07
	-8.10428	-106.724	-37.9776	2.94705	145.635		-9.13156	-30.1249	-12.5483	2.94705	1.59986e-06		-8.04445	-119.858	-42.5305	2.94705	1.45635e+07
	-8.157	-102.605	-37.3561	2.94705	175.751		-9.12986	-30.5499	-12.7111	2.94705	2.02359e-06		-8.09765	-115.278	-41.4015	2.94705	1.75751e+07
	-8.20844	-98.6002	-37.0133	2.94705	212.095		-9.1286	-30.9654	-12.7721	2.94705	2.55955e-06		-8.1504	-110.675	-40.4302	2.94705	2.12095e+07
	-8.26083	-94.1959	-35.9105	2.94705	255.955		-9.12727	-31.4188	-12.9788	2.94705	3.23746e-06		-8.20287	-106.135	-39.4561	2.94705	2.55955e+07
	-8.31219	-89.9441	-34.767	2.94705	308.884		-9.12589	-31.8504	-12.9644	2.94705	4.09492e-06		-8.25453	-101.544	-38.6553	2.94705	3.08884e+07
	-8.36312	-85.5395	-34.0603	2.94705	372.759		-9.12529	-32.2954	-12.9499	2.94705	5.17947e-06		-8.30647	-96.9305	-37.3607	2.94705	3.72759e+07
	-8.4135	-81.1433	-33.2659	2.94705	449.843		-9.12371	-32.7925	-13.2228	2.94705	6.55129e-06		-8.35742	-92.3775	-36.1475	2.94705	4.49843e+07
	-8.46299	-76.7693	-32.4012	2.94705	542.868		-9.12261	-33.2745	-13.2042	2.94705	8.28643e-06		-8.40786	-87.881	-35.013	2.94705	5.42868e+07
	-8.51209	-72.4008	-31.14	2.94705	655.129		-9.12044	-33.8136	-13.4694	2.94705	1.04811e-05		-8.45728	-83.3755	-34.1185	2.94705	6.55129e+07
	-8.56075	-68.055	-29.7224	2.94705	790.604		-9.11919	-34.3138	-13.6015	2.94705	1.32571e-05		-8.50657	-78.901	-32.7857	2.94705	7.90604e+07
	-8.60767	-63.8354	-29.0264	2.94705	954.095		-9.11832	-34.853	-13.5229	2.94705	1.67683e-05		-8.55452	-74.5071	-31.5637	2.94705	9.54095e+07
	-8.65409	-59.7439	-27.7272	2.94705	1151.4		-9.11599	-35.4531	-13.7353	2.94705	2.12095e-05		-8.6019	-70.1338	-30.3253	2.94705	1.1514e+08
	-8.69945	-55.7338	-26.3974	2.94705	1389.5		-9.11457	-36.0172	-13.9282	2.94705	2.6827e-05		-8.64864	-65.8415	-28.732	2.94705	1.3895e+08
	-8.74302	-51.9359	-24.9752	2.94705	1676.83		-9.113	-36.6422	-14.0146	2.94705	3.39322e-05		-8.69346	-61.6939	-27.6273	2.94705	1.67683e+08
	-8.78548	-48.3357	-23.5975	2.94705	2023.59		-9.11137	-37.2572	-14.1217	2.94705	4.29193e-05		-8.7378	-57.6148	-26.0811	2.94705	2.02359e+08
	-8.8261	-44.8905	-22.2931	2.94705	2442.05		-9.10931	-37.9164	-14.0631	2.94705	5.42868e-05		-8.78081	-53.6649	-24.6787	2.94705	2.44205e+08
	-8.86462	-41.7406	-20.7241	2.94705	2947.05		-9.10711	-38.5876	-14.3675	2.94705	6.86649e-05		-8.82192	-49.9317	-23.2934	2.94705	2.94705e+08
	-8.90064	-38.8531	-19.7582	2.94705	3556.48		-9.10457	-39.3463	-14.3718	2.94705	8.68511e-05		-8.86161	-46.3407	-22.0208	2.94705	3.55648e+08
	-8.93512	-36.1951	-18.4492	2.94705	4291.93		-9.10106	-40.1584	-14.6158	2.94705	0.000109854		-8.89904	-42.9933	-20.7039	2.94705	4.29193e+08
	-8.96692	-33.823	-17.1469	2.94705	5179.47		-9.09854	-40.8712	-14.6066	2.94705	0.00013895		-8.93448	-39.8923	-19.3687	2.94705	5.17947e+08
	-8.99647	-31.7168	-16.0623	2.94705	6250.55		-9.09492	-41.7107	-14.867	2.94705	0.000175751		-8.96833	-36.9948	-17.9391	2.94705	6.25055e+08
	-9.02211	-29.9239	-15.2253	2.94705	7543.12		-9.08993	-42.601	-15.2041	2.94705	0.0002223		-8.99917	-34.3665	-16.7568	2.94705	7.54312e+08
	-9.04651	-28.3364	-14.2036	2.94705	9102.98		-9.08544	-43.5166	-15.1835	2.94705	0.000281177		-9.027	-32.0592	-15.856	2.94705	9.10298e+08
	-9.06669	-27.062	-13.623	2.94705	10985.4		-9.08002	-44.4348	-15.243	2.94705	0.000355648		-9.05203	-30.0059	-14.8149	2.94705	1.09854e+09
	-9.08489	-25.9936	-12.9237	2.94705	13257.1		-9.07275	-45.4779	-15.5355	2.94705	0.000449843		-9.0744	-28.2527	-14.02	2.94705	1.32571e+09
	-9.1012	-25.0688	-12.3144	2.94705	15998.6		-9.06537	-46.5012	-15.5786	2.94705	0.000568987		-9.09403	-26.7459	-13.1938	2.94705	1.59986e+09
	-9.11428	-24.3516	-11.9496	2.94705	19307		-9.05596	-47.6248	-15.7434	2.94705	0.000719686		-9.11013	-25.5356	-12.6015	2.94705	1.9307e+09
	-9.12506	-23.7769	-11.6282	2.94705	23299.5		-9.04504	-48.8132	-15.9918	2.94705	0.000910298		-9.12374	-24.5508	-12.0123	2.94705	2.32995e+09
	-9.13411	-23.3214	-11.3665	2.94705	28117.7		-9.03217	-50.0319	-16.1847	2.94705	0.0011514		-9.13456	-23.805	-11.6075	2.94705	2.81177e+09
	-9.14125	-22.9357	-11.2064	2.94705	33932.2		-9.01629	-51.3781	-16.4751	2.94705	0.00145635		-9.14264	-23.2292	-11.3066	2.94705	3.39322e+09
	-9.14694	-22.6518	-11.0313	2.94705	40949.2		-8.99924	-52.7787	-16.5138	2.94705	0.00184207		-9.14887	-22.8107	-11.1022	2.94705	4.09492e+09
	-9.15197	-22.3971	-10.8679	2.94705	49417.1		-8.97821	-54.3103	-16.769	2.94705	0.00232995		-9.1542	-22.4736	-10.8149	2.94705	4.94171e+09
	-9.15528	-22.2225	-10.7275	2.94705	59636.2		-8.9544	-55.9109	-17.0945	2.94705	0.00294705		-9.15683	-22.27	-10.8085	2.94705	5.96362e+09
	-9.1582	-22.0903	-10.5956	2.94705	71968.6		-8.92679	-57.5771	-17.2058	2.94705	0.00372759		-9.15923	-22.1202	-10.6431	2.94705	7.19686e+09
	-9.1598	-21.9876	-10.6072	2.94705	86851.1		-8.89509	-59.4615	-17.4389	2.94705	0.00471487		-9.16121	-21.981	-10.5558	2.94705	8.68511e+09
	-9.16147	-21.9134	-10.5967	2.94705	104811		-8.85837	-61.5083	-17.564	2.94705	0.00596362		-9.16213	-21.9258	-10.4932	2.94705	1.04811e+10
	-9.16294	-21.8474	-10.433	2.94705	126486		-8.81592	-63.7318	-17.7782	2.94705	0.00754312		-9.16355	-21.8507	-10.4052	2.94705	1.26486e+10
	-9.16344	-21.8253	-10.4643	2.94705	152642		-8.76581	-66.3544	-17.983	2.94705	0.00954095		-9.16405	-21.8127	-10.392	2.94705	1.52642e+10
	-9.16384	-21.7969	-10.4629	2.94705	184207		-8.70559	-69.4789	-18.6683	2.94705	0.0120679		-9.1645	-21.7936	-10.415	2.94705	1.84207e+10
	-9.16466	-21.7651	-10.43	2.94705	222300		-8.63483	-72.9036	-18.5466	2.94705	0.0152642		-9.16477	-21.7682	-10.3602	2.94705	2.223e+10
	-9.16496	-21.7579	-10.3474	2.94705	268270		-8.54846	-77.2267	-19.1176	2.94705	0.019307		-9.16426	-21.7823	-10.4569	2.94705	2.6827e+10
	-9.1643	-21.774	-10.4795	2.94705	323746		-8.44382	-82.1044	-19.5322	2.94705	0.0244205		-9.16459	-21.758	-10.4491	2.94705	3.23746e+10
	-9.16522	-21.7469	-10.3999	2.94705	390694		-8.32148	-87.2212	-19.6256	2.94705	0.0308884		-9.16449	-21.7559	-10.4817	2.94705	3.90694e+10
	-9.16489	-21.7478	-10.3917	2.94705	471487		-8.17952	-92.6884	-20.0529	2.94705	0.0390694		-9.16494	-21.7364	-10.378	2.94705	4.71487e+10
	-9.16456	-21.7565	-10.4728	2.94705	568987		-8.02084	-97.5916	-20.0763	2.94705	0.0494171		-9.16551	-21.7286	-10.344	2.94705	5.68987e+10
	-9.16539	-21.7239	-10.3573	2.94705	686649		-7.84844	-101.744	-20.3322	2.94705	0.0625055		-9.16462	-21.7528	-10.5172	2.94705	6.86649e+10
	-9.16462	-21.7439	-10.4628	2.94705	828643		-7.66517	-104.978	-20.6746	2.94705	0.0790604		-9.16463	-21.7523	-10.5011	2.94705	8.28643e+10
	-9.16544	-21.7259	-10.3539	2.94705	1000000		-7.47518	-107.489	-20.9128	2.94705	0.1		-9.16504	-21.7375	-10.3862	2.94705	100000000000
	-8.02771	-112.613	-39.0737	3.55648	100		-9.21646	-26.1896	-11.5374	3.55648	1e-06		-7.96621	-123.378	-43.1537	3.55648	10000000
	-8.08017	-108.958	-38.686	3.55648	120.679		-9.21501	-26.5381	-11.7427	3.55648	1.26486e-06		-8.01937	-119.097	-42.693	3.55648	1.20679e+07
	-8.13368	-104.933	-37.957	3.55648	145.635		-9.21358	-26.9289	-11.8371	3.55648	1.59986e-06		-8.07288	-114.704	-41.6387	3.55648	1.45635e+07
	-8.18631	-100.876	-37.3467	3.55648	175.751		-9.21263	-27.2915	-11.8851	3.55648	2.02359e-06		-8.12611	-110.351	-40.767	3.55648	1.75751e+07
	-8.23872	-96.6272	-36.7501	3.55648	212.095		-9.21168	-27.6423	-11.8779	3.55648	2.55955e-06		-8.17924	-105.962	-39.7683	3.55648	2.12095e+07
	-8.29048	-92.4559	-35.8339	3.55648	255.955		-9.21034	-28.0491	-12.0392	3.55648	3.23746e-06		-8.2317	-101.624	-38.9752	3.55648	2.55955e+07
	-8.34197	-88.0677	-35.3688	3.55648	308.884		-9.20946	-28.4491	-12.0751	3.55648	4.09492e-06		-8.28422	-97.2479	-37.9557	3.55648	3.08884e+07
	-8.39337	-83.7417	-34.537	3.55648	372.759		-9.20747	-28.8861	-12.3141	3.55648	5.17947e-06		-8.33665	-92.8236	-36.5916	3.55648	3.72759e+07
	-8.44495	-79.2016	-33.3145	3.55648	449.843		-9.20625	-29.3264	-12.4116	3.55648	6.55129e-06		-8.38791	-88.5495	-35.901	3.55648	4.49843e+07
	-8.49537	-74.8537	-32.3362	3.55648	542.868		-9.20472	-29.7823	-12.5536	3.55648	8.28643e-06		-8.4388	-84.2731	-34.7074	3.55648	5.42868e+07
	-8.54488	-70.56	-31.069	3.55648	655.129		-9.20409	-30.2299	-12.4466	3.55648	1.04811e-05		-8.4894	-80.0212	-33.4563	3.55648	6.55129e+07
	-8.59435	-66.2887	-30.1423	3.55648	790.604		-9.20188	-30.748	-12.7187	3.55648	1.32571e-05		-8.53925	-75.8019	-32.3273	3.55648	7.90604e+07
	-8.64202	-62.1174	-29.2085	3.55648	954.095		-9.20074	-31.2481	-12.8385	3.55648	1.67683e-05		-8.58812	-71.64	-31.0749	3.55648	9.54095e+07
	-8.6901	-58.0638	-27.5424	3.55648	1151.4		-9.19943	-31.7662	-12.8735	3.55648	2.12095e-05		-8.63638	-67.5245	-29.7773	3.55648	1.1514e+08
	-8.73618	-54.1662	-26.3437	3.55648	1389.5		-9.19806	-32.2933	-13.0683	3.55648	2.6827e-05		-8.68411	-63.4492	-28.4568	3.55648	1.3895e+08
	-8.78086	-50.4292	-25.3956	3.55648	1676.83		-9.19579	-32.9003	-13.1882	3.55648	3.39322e-05		-8.73016	-59.5052	-27.3625	3.55648	1.67683e+08
	-8.82468	-46.8636	-24.0313	3.55648	2023.59		-9.19362	-33.504	-13.3755	3.55648	4.29193e-05		-8.77545	-55.6588	-26.0797	3.55648	2.02359e+08
	-8.86698	-43.4898	-22.5693	3.55648	2442.05		-9.19162	-34.1192	-13.5045	3.55648	5.42868e-05		-8.81973	-51.9224	-24.6936	3.55648	2.44205e+08
	-8.90801	-40.3129	-21.2285	3.55648	2947.05		-9.18946	-34.7347	-13.5755	3.55648	6.86649e-05		-8.86297	-48.2872	-23.1741	3.55648	2.94705e+08
	-8.94692	-37.383	-19.7825	3.55648	3556.48		-9.18755	-35.404	-13.6118	3.55648	8.68511e-05		-8.90425	-44.8586	-21.8341	3.55648	3.55648e+08
	-8.98354	-34.7156	-18.49	3.55648	4291.93		-9.18447	-36.1128	-13.8826	3.55648	0.000109854		-8.94382	-41.5749	-20.52	3.55648	4.29193e+08
	-9.01723	-32.3199	-17.2416	3.55648	5179.47		-9.18082	-36.911	-13.9836	3.55648	0.00013895		-8.98147	-38.5166	-19.2147	3.55648	5.17947e+08
	-9.04957	-30.153	-16.1028	3.55648	6250.55		-9.17719	-37.6705	-14.2621	3.55648	0.000175751		-9.01708	-35.6678	-18.0069	3.55648	6.25055e+08
	-9.07845	-28.2758	-15.0333	3.55648	7543.12		-9.17306	-38.4742	-14.2999	3.55648	0.0002223		-9.05034	-33.0536	-16.8239	3.55648	7.54312e+08
	-9.10477	-26.6435	-14.0809	3.55648	9102.98		-9.16842	-39.3399	-14.3454	3.55648	0.000281177		-9.08116	-30.68	-15.6605	3.55648	9.10298e+08
	-9.1284	-25.2591	-13.256	3.55648	10985.4		-9.16301	-40.2271	-14.5992	3.55648	0.000355648		-9.10953	-28.5631	-14.5653	3.55648	1.09854e+09
	-9.14866	-24.0986	-12.6544	3.55648	13257.1		-9.15546	-41.2004	-14.8157	3.55648	0.000449843		-9.1348	-26.7194	-13.6659	3.55648	1.32571e+09
	-9.16666	-23.1334	-12.0963	3.55648	15998.6		-9.14827	-42.1638	-14.9387	3.55648	0.000568987		-9.15667	-25.1439	-12.9063	3.55648	1.59986e+09
	-9.18279	-22.3367	-11.5207	3.55648	19307		-9.13848	-43.2854	-15.0475	3.55648	0.000719686		-9.17635	-23.8072	-12.1854	3.55648	1.9307e+09
	-9.19548	-21.7082	-11.1548	3.55648	23299.5		-9.1271	-44.4291	-15.4592	3.55648	0.000910298		-9.19234	-22.7194	-11.5879	3.55648	2.32995e+09
	-9.20591	-21.2138	-10.8879	3.55648	28117.7		-9.11488	-45.6052	-15.4114	3.55648	0.0011514		-9.20546	-21.8601	-11.0965	3.55648	2.81177e+09
	-9.21553	-20.7774	-10.5944	3.55648	33932.2		-9.09964	-46.8921	-15.6192	3.55648	0.00145635		-9.21556	-21.2041	-10.8173	3.55648	3.39322e+09
	-9.22203	-20.4579	-10.4408	3.55648	40949.2		-9.08196	-48.2519	-15.8581	3.55648	0.00184207		-9.22431	-20.6803	-10.475	3.55648	4.09492e+09
	-9.22836	-20.1854	-10.2168	3.55648	49417.1		-9.06132	-49.6838	-16.15	3.55648	0.00232995		-9.2301	-20.3111	-10.2775	3.55648	4.94171e+09
	-9.23272	-19.9772	-10.0581	3.55648	59636.2		-9.03746	-51.2775	-16.3518	3.55648	0.00294705		-9.23421	-20.0451	-10.1161	3.55648	5.96362e+09
	-9.2362	-19.8309	-10.0293	3.55648	71968.6		-9.00979	-52.9398	-16.5839	3.55648	0.00372759		-9.2383	-19.8336	-9.93064	3.55648	7.19686e+09
	-9.23911	-19.6932	-9.85856	3.55648	86851.1		-8.97749	-54.8403	-16.706	3.55648	0.00471487		-9.23988	-19.7083	-9.97418	3.55648	8.68511e+09
	-9.24102	-19.6097	-9.86886	3.55648	104811		-8.94004	-56.9303	-17.1634	3.55648	0.00596362		-9.24208	-19.6025	-9.77053	3.55648	1.04811e+10
	-9.24244	-19.5406	-9.73591	3.55648	126486		-8.89798	-59.1269	-17.3073	3.55648	0.00754312		-9.24261	-19.5524	-9.83107	3.55648	1.26486e+10
	-9.24274	-19.5085	-9.80303	3.55648	152642		-8.84775	-61.7678	-17.4974	3.55648	0.00954095		-9.24399	-19.4947	-9.7528	3.55648	1.52642e+10
	-9.24413	-19.4661	-9.76978	3.55648	184207		-8.78804	-64.9016	-17.8881	3.55648	0.0120679		-9.24454	-19.4665	-9.7118	3.55648	1.84207e+10
	-9.24422	-19.4494	-9.78341	3.55648	222300		-8.71653	-68.5792	-18.2966	3.55648	0.0152642		-9.24465	-19.4524	-9.7627	3.55648	2.223e+10
	-9.24517	-19.4174	-9.68638	3.55648	268270		-8.63006	-73.006	-18.6593	3.55648	0.019307		-9.24448	-19.4388	-9.74886	3.55648	2.6827e+10
	-9.24497	-19.4135	-9.68771	3.55648	323746		-8.52533	-78.2681	-19.2987	3.55648	0.0244205		-9.24465	-19.4247	-9.70687	3.55648	3.23746e+10
	-9.24479	-19.4198	-9.72416	3.55648	390694		-8.40305	-83.8198	-19.3257	3.55648	0.0308884		-9.24547	-19.4003	-9.68533	3.55648	3.90694e+10
	-9.24518	-19.4066	-9.73078	3.55648	471487		-8.261	-89.5561	-19.859	3.55648	0.0390694		-9.24557	-19.3982	-9.66581	3.55648	4.71487e+10
	-9.24522	-19.4071	-9.75244	3.55648	568987		-8.10167	-95.2398	-20.3283	3.55648	0.0494171		-9.24572	-19.3928	-9.68904	3.55648	5.68987e+10
	-9.24494	-19.4069	-9.77328	3.55648	686649		-7.92995	-99.7726	-20.3076	3.55648	0.0625055		-9.24576	-19.3897	-9.733	3.55648	6.86649e+10
	-9.24513	-19.399	-9.72302	3.55648	828643		-7.74729	-103.618	-20.5417	3.55648	0.0790604		-9.24591	-19.3858	-9.6515	3.55648	8.28643e+10
	-9.24499	-19.4081	-9.74068	3.55648	1000000		-7.55675	-106.58	-20.8948	3.55648	0.1		-9.24501	-19.4019	-9.75638	3.55648	100000000000
	-8.0562	-110.941	-38.7592	4.29193	100		-9.29858	-23.3301	-10.8065	4.29193	1e-06		-7.99356	-117.884	-42.45	4.29193	10000000
	-8.10863	-107.13	-38.9642	4.29193	120.679		-9.29785	-23.6354	-10.8826	4.29193	1.26486e-06		-8.04757	-113.611	-41.4801	4.29193	1.20679e+07
	-8.16249	-103.011	-37.9505	4.29193	145.635		-9.29674	-23.9582	-11.0078	4.29193	1.59986e-06		-8.101	-109.393	-40.8031	4.29193	1.45635e+07
	-8.21478	-99.0162	-37.3668	4.29193	175.751		-9.29589	-24.2819	-10.9775	4.29193	2.02359e-06		-8.15452	-105.21	-39.951	4.29193	1.75751e+07
	-8.26804	-94.7979	-36.4748	4.29193	212.095		-9.29472	-24.6144	-11.1451	4.29193	2.55955e-06		-8.20778	-101.034	-38.9458	4.29193	2.12095e+07
	-8.32047	-90.4517	-35.6863	4.29193	255.955		-9.29301	-24.9967	-11.2843	4.29193	3.23746e-06		-8.26117	-96.82	-38.1066	4.29193	2.55955e+07
	-8.37195	-86.2069	-35.3204	4.29193	308.884		-9.2918	-25.3688	-11.3721	4.29193	4.09492e-06		-8.31348	-92.7316	-37.2178	4.29193	3.08884e+07
	-8.42375	-81.7643	-34.3134	4.29193	372.759		-9.29087	-25.7476	-11.4073	4.29193	5.17947e-06		-8.36593	-88.6143	-36.3115	4.29193	3.72759e+07
	-8.4758	-77.3751	-33.3012	4.29193	449.843		-9.28982	-26.1315	-11.5368	4.29193	6.55129e-06		-8.41791	-84.5379	-35.1251	4.29193	4.49843e+07
	-8.52598	-73.0259	-32.5055	4.29193	542.868		-9.28823	-26.5578	-11.5865	4.29193	8.28643e-06		-8.46958	-80.4826	-34.0017	4.29193	5.42868e+07
	-8.57741	-68.7044	-31.1962	4.29193	655.129		-9.28727	-26.9573	-11.7443	4.29193	1.04811e-05		-8.52079	-76.4406	-32.8988	4.29193	6.55129e+07
	-8.62714	-64.4947	-29.8132	4.29193	790.604		-9.28523	-27.4278	-11.952	4.29193	1.32571e-05		-8.57125	-72.4883	-31.6818	4.29193	7.90604e+07
	-8.67627	-60.3819	-28.9876	4.29193	954.095		-9.2844	-27.8697	-11.9722	4.29193	1.67683e-05		-8.6212	-68.5701	-30.4307	4.29193	9.54095e+07
	-8.72484	-56.364	-27.7169	4.29193	1151.4		-9.28236	-28.3615	-12.1617	4.29193	2.12095e-05		-8.67031	-64.7075	-29.1935	4.29193	1.1514e+08
	-8.77219	-52.5376	-26.4157	4.29193	1389.5		-9.28096	-28.8499	-12.2324	4.29193	2.6827e-05		-8.71829	-60.9375	-28.1459	4.29193	1.3895e+08
	-8.81795	-48.8463	-25.3691	4.29193	1676.83		-9.27939	-29.3785	-12.2793	4.29193	3.39322e-05		-8.76605	-57.1926	-26.7377	4.29193	1.67683e+08
	-8.86322	-45.3638	-24.0575	4.29193	2023.59		-9.27735	-29.9292	-12.3957	4.29193	4.29193e-05		-8.81223	-53.5444	-25.602	4.29193	2.02359e+08
	-8.9078	-42.03	-22.4908	4.29193	2442.05		-9.27529	-30.4993	-12.5671	4.29193	5.42868e-05		-8.85756	-50.0141	-24.3056	4.29193	2.44205e+08
	-8.94977	-38.9252	-21.2879	4.29193	2947.05		-9.27305	-31.1088	-12.7683	4.29193	6.86649e-05		-8.90178	-46.5842	-22.978	4.29193	2.94705e+08
	-8.9901	-36.0571	-20.0295	4.29193	3556.48		-9.27062	-31.7242	-12.8238	4.29193	8.68511e-05		-8.94464	-43.2999	-21.7718	4.29193	3.55648e+08
	-9.02941	-33.368	-18.5233	4.29193	4291.93		-9.26727	-32.3959	-13.1519	4.29193	0.000109854		-8.98607	-40.155	-20.4361	4.29193	4.29193e+08
	-9.06607	-30.9398	-17.3276	4.29193	5179.47		-9.26422	-33.0937	-13.2732	4.29193	0.00013895		-9.02601	-37.1854	-19.1065	4.29193	5.17947e+08
	-9.10022	-28.7794	-16.116	4.29193	6250.55		-9.2612	-33.7814	-13.2238	4.29193	0.000175751		-9.06358	-34.407	-17.886	4.29193	6.25055e+08
	-9.13205	-26.8418	-15.0625	4.29193	7543.12		-9.25691	-34.55	-13.3719	4.29193	0.0002223		-9.09954	-31.816	-16.6408	4.29193	7.54312e+08
	-9.16056	-25.1674	-14.0817	4.29193	9102.98		-9.25197	-35.3585	-13.6515	4.29193	0.000281177		-9.13304	-29.4452	-15.442	4.29193	9.10298e+08
	-9.18669	-23.7126	-13.2052	4.29193	10985.4		-9.24547	-36.2558	-13.8578	4.29193	0.000355648		-9.16367	-27.3123	-14.4448	4.29193	1.09854e+09
	-9.21013	-22.4866	-12.4243	4.29193	13257.1		-9.2394	-37.1078	-13.9965	4.29193	0.000449843		-9.19174	-25.4228	-13.515	4.29193	1.32571e+09
	-9.23101	-21.453	-11.7758	4.29193	15998.6		-9.23082	-38.0818	-14.3183	4.29193	0.000568987		-9.21687	-23.7662	-12.6784	4.29193	1.59986e+09
	-9.24872	-20.6143	-11.2445	4.29193	19307		-9.22199	-39.0665	-14.3683	4.29193	0.000719686		-9.2394	-22.3446	-11.8233	4.29193	1.9307e+09
	-9.26461	-19.9236	-10.7241	4.29193	23299.5		-9.21024	-40.2091	-14.7168	4.29193	0.000910298		-9.2587	-21.1637	-11.1527	4.29193	2.32995e+09
	-9.27717	-19.3613	-10.3351	4.29193	28117.7		-9.19753	-41.3494	-14.7328	4.29193	0.0011514		-9.27413	-20.2306	-10.6763	4.29193	2.81177e+09
	-9.28763	-18.9145	-10.0813	4.29193	33932.2		-9.18191	-42.5707	-15.1066	4.29193	0.00145635		-9.28726	-19.4647	-10.2716	4.29193	3.39322e+09
	-9.29618	-18.5678	-9.84284	4.29193	40949.2		-9.16412	-43.8805	-15.3595	4.29193	0.00184207		-9.29722	-18.8973	-10.0011	4.29193	4.09492e+09
	-9.30354	-18.2752	-9.69128	4.29193	49417.1		-9.14325	-45.2891	-15.5179	4.29193	0.00232995		-9.30482	-18.4527	-9.74822	4.29193	4.94171e+09
	-9.30892	-18.0416	-9.50938	4.29193	59636.2		-9.11929	-46.8107	-15.938	4.29193	0.00294705		-9.31065	-18.1319	-9.5714	4.29193	5.96362e+09
	-9.31351	-17.8552	-9.37919	4.29193	71968.6		-9.09174	-48.4526	-16.0971	4.29193	0.00372759		-9.31476	-17.9052	-9.3945	4.29193	7.19686e+09
	-9.31681	-17.7161	-9.32447	4.29193	86851.1		-9.06046	-50.2285	-16.1524	4.29193	0.00471487		-9.31781	-17.7487	-9.30027	4.29193	8.68511e+09
	-9.31866	-17.6285	-9.29588	4.29193	104811		-9.02323	-52.2583	-16.3621	4.29193	0.00596362		-9.32001	-17.6286	-9.22487	4.29193	1.04811e+10
	-9.32051	-17.5521	-9.22869	4.29193	126486		-8.98038	-54.4654	-16.7411	4.29193	0.00754312		-9.32156	-17.5551	-9.19413	4.29193	1.26486e+10
	-9.32184	-17.5002	-9.19782	4.29193	152642		-8.92995	-57.1021	-16.8874	4.29193	0.00954095		-9.32306	-17.481	-9.11409	4.29193	1.52642e+10
	-9.3228	-17.4514	-9.18527	4.29193	184207		-8.87002	-60.2817	-17.5019	4.29193	0.0120679		-9.32405	-17.4414	-9.08718	4.29193	1.84207e+10
	-9.32417	-17.4179	-9.06376	4.29193	222300		-8.79737	-64.1657	-17.9507	4.29193	0.0152642		-9.32455	-17.4119	-9.07238	4.29193	2.223e+10
	-9.32446	-17.4026	-9.06738	4.29193	268270		-8.71086	-68.7064	-18.5416	4.29193	0.019307		-9.3244	-17.4061	-9.16806	4.29193	2.6827e+10
	-9.32492	-17.3804	-9.12355	4.29193	323746		-8.60746	-73.9179	-18.804	4.29193	0.0244205		-9.32466	-17.3836	-9.11621	4.29193	3.23746e+10
	-9.32519	-17.3743	-9.09726	4.29193	390694		-8.48431	-79.9334	-19.0669	4.29193	0.0308884		-9.32474	-17.39	-9.11208	4.29193	3.90694e+10
	-9.32506	-17.3726	-9.03778	4.29193	471487		-8.34239	-86.3798	-19.5836	4.29193	0.0390694		-9.32476	-17.3776	-9.09463	4.29193	4.71487e+10
	-9.32477	-17.3698	-9.0868	4.29193	568987		-8.18373	-92.4121	-19.8695	4.29193	0.0494171		-9.32484	-17.3717	-9.09063	4.29193	5.68987e+10
	-9.32485	-17.3682	-9.09495	4.29193	686649		-8.01144	-97.8153	-20.2348	4.29193	0.0625055		-9.32542	-17.3678	-9.05457	4.29193	6.86649e+10
	-9.32558	-17.3607	-9.03624	4.29193	828643		-7.8288	-102.117	-20.4843	4.29193	0.0790604		-9.32563	-17.3582	-9.03134	4.29193	8.28643e+10
	-9.32494	-17.362	-9.14147	4.29193	1000000		-7.63886	-105.359	-20.6142	4.29193	0.1		-9.32575	-17.3579	-9.01584	4.29193	100000000000
	-8.08447	-109.21	-38.9655	5.17947	100		-9.38183	-20.7274	-9.96613	5.17947	1e-06		-8.02134	-112.132	-41.4359	5.17947	10000000
	-8.1379	-105.302	-38.47	5.17947	120.679		-9.38097	-21.0037	-10.039	5.17947	1.26486e-06		-8.0751	-108.058	-40.9484	5.17947	1.20679e+07
	-8.1905	-101.359	-37.8614	5.17947	145.635		-9.37947	-21.2943	-10.2146	5.17947	1.59986e-06		-8.12897	-103.995	-39.8668	5.17947	1.45635e+07
	-8.2436	-97.0909	-37.5807	5.17947	175.751		-9.37865	-21.5867	-10.2905	5.17947	2.02359e-06		-8.18309	-99.9263	-38.8508	5.17947	1.75751e+07
	-8.29712	-92.8503	-36.4112	5.17947	212.095		-9.37709	-21.9037	-10.4031	5.17947	2.55955e-06		-8.23656	-95.9367	-37.8814	5.17947	2.12095e+07
	-8.3492	-88.5974	-36.1047	5.17947	255.955		-9.3766	-22.2243	-10.378	5.17947	3.23746e-06		-8.28944	-91.9884	-37.2376	5.17947	2.55955e+07
	-8.40223	-84.161	-34.6708	5.17947	308.884		-9.37552	-22.535	-10.4938	5.17947	4.09492e-06		-8.34279	-88.0316	-36.1418	5.17947	3.08884e+07
	-8.4544	-79.7087	-33.8837	5.17947	372.759		-9.37436	-22.8694	-10.6251	5.17947	5.17947e-06		-8.39518	-84.209	-35.2439	5.17947	3.72759e+07
	-8.50588	-75.4239	-33.2392	5.17947	449.843		-9.3727	-23.2519	-10.7696	5.17947	6.55129e-06		-8.44802	-80.312	-34.2149	5.17947	4.49843e+07
	-8.55737	-71.0648	-32.2667	5.17947	542.868		-9.37182	-23.6061	-10.8493	5.17947	8.28643e-06		-8.49958	-76.5413	-33.2682	5.17947	5.42868e+07
	-8.60836	-66.8264	-31.0508	5.17947	655.129		-9.37061	-23.9709	-10.8504	5.17947	1.04811e-05		-8.55125	-72.763	-32.1272	5.17947	6.55129e+07
	-8.65833	-62.7231	-30.2485	5.17947	790.604		-9.36917	-24.3745	-11.0494	5.17947	1.32571e-05		-8.60219	-69.0804	-31.1321	5.17947	7.90604e+07
	-8.70907	-58.6215	-28.813	5.17947	954.095		-9.3678	-24.789	-11.1062	5.17947	1.67683e-05		-8.65307	-65.384	-29.8092	5.17947	9.54095e+07
	-8.75836	-54.6988	-27.6255	5.17947	1151.4		-9.36576	-25.2306	-11.2812	5.17947	2.12095e-05		-8.70277	-61.7782	-28.7431	5.17947	1.1514e+08
	-8.80677	-50.9209	-26.2673	5.17947	1389.5		-9.365	-25.6679	-11.269	5.17947	2.6827e-05		-8.75194	-58.2071	-27.4774	5.17947	1.3895e+08
	-8.8543	-47.2986	-25.1508	5.17947	1676.83		-9.36233	-26.1765	-11.5998	5.17947	3.39322e-05		-8.80056	-54.7145	-26.2401	5.17947	1.67683e+08
	-8.90084	-43.8676	-23.8016	5.17947	2023.59		-9.36117	-26.6447	-11.6162	5.17947	4.29193e-05		-8.84807	-51.3117	-24.9215	5.17947	2.02359e+08
	-8.94618	-40.6269	-22.5114	5.17947	2442.05		-9.35862	-27.1842	-11.8093	5.17947	5.42868e-05		-8.89458	-47.9778	-23.7859	5.17947	2.44205e+08
	-8.99015	-37.576	-21.2142	5.17947	2947.05		-9.35689	-27.7277	-11.86	5.17947	6.86649e-05		-8.93972	-44.7695	-22.6653	5.17947	2.94705e+08
	-9.03246	-34.7488	-19.9246	5.17947	3556.48		-9.35424	-28.2824	-12.001	5.17947	8.68511e-05		-8.98402	-41.6518	-21.4411	5.17947	3.55648e+08
	-9.07335	-32.0937	-18.4924	5.17947	4291.93		-9.35091	-28.9032	-12.2237	5.17947	0.000109854		-9.02742	-38.6608	-20.0727	5.17947	4.29193e+08
	-9.11226	-29.7017	-17.342	5.17947	5179.47		-9.34843	-29.5152	-12.3206	5.17947	0.00013895		-9.06854	-35.8174	-18.8695	5.17947	5.17947e+08
	-9.14872	-27.52	-16.156	5.17947	6250.55		-9.34449	-30.197	-12.5182	5.17947	0.000175751		-9.10864	-33.1417	-17.5826	5.17947	6.25055e+08
	-9.18269	-25.5822	-15.1016	5.17947	7543.12		-9.34064	-30.8711	-12.5823	5.17947	0.0002223		-9.14658	-30.6179	-16.4246	5.17947	7.54312e+08
	-9.21447	-23.8774	-14.0083	5.17947	9102.98		-9.33549	-31.6504	-12.8324	5.17947	0.000281177		-9.18201	-28.3055	-15.3143	5.17947	9.10298e+08
	-9.24302	-22.3817	-13.1361	5.17947	10985.4		-9.32943	-32.44	-12.9376	5.17947	0.000355648		-9.21559	-26.1875	-14.2472	5.17947	1.09854e+09
	-9.26993	-21.1058	-12.226	5.17947	13257.1		-9.32217	-33.3033	-13.2964	5.17947	0.000449843		-9.24615	-24.2778	-13.3193	5.17947	1.32571e+09
	-9.29248	-20.0425	-11.5754	5.17947	15998.6		-9.31488	-34.1529	-13.2684	5.17947	0.000568987		-9.2742	-22.5883	-12.44	5.17947	1.59986e+09
	-9.31331	-19.1521	-10.9486	5.17947	19307		-9.30561	-35.0908	-13.5292	5.17947	0.000719686		-9.29982	-21.1092	-11.5931	5.17947	1.9307e+09
	-9.33079	-18.424	-10.4698	5.17947	23299.5		-9.2936	-36.1721	-13.799	5.17947	0.000910298		-9.32149	-19.8826	-10.9409	5.17947	2.32995e+09
	-9.34633	-17.8169	-10.0408	5.17947	28117.7		-9.28034	-37.2327	-14.1562	5.17947	0.0011514		-9.34042	-18.8421	-10.3201	5.17947	2.81177e+09
	-9.35853	-17.3447	-9.72426	5.17947	33932.2		-9.26506	-38.4117	-14.3433	5.17947	0.00145635		-9.35566	-18.0256	-9.94622	5.17947	3.39322e+09
	-9.36826	-16.968	-9.47378	5.17947	40949.2		-9.24712	-39.6814	-14.5943	5.17947	0.00184207		-9.36817	-17.3821	-9.53845	5.17947	4.09492e+09
	-9.37663	-16.6573	-9.30974	5.17947	49417.1		-9.22671	-41.0034	-14.6849	5.17947	0.00232995		-9.37856	-16.8849	-9.21225	5.17947	4.94171e+09
	-9.38396	-16.4105	-9.06273	5.17947	59636.2		-9.20211	-42.4441	-15.0326	5.17947	0.00294705		-9.38547	-16.5274	-9.06056	5.17947	5.96362e+09
	-9.38954	-16.214	-8.98699	5.17947	71968.6		-9.17419	-44.0783	-15.3967	5.17947	0.00372759		-9.39109	-16.2656	-8.95556	5.17947	7.19686e+09
	-9.39394	-16.0495	-8.84623	5.17947	86851.1		-9.14278	-45.7419	-15.4348	5.17947	0.00471487		-9.39562	-16.0637	-8.77964	5.17947	8.68511e+09
	-9.39662	-15.9386	-8.779	5.17947	104811		-9.10565	-47.7296	-15.8264	5.17947	0.00596362		-9.39785	-15.9446	-8.75465	5.17947	1.04811e+10
	-9.39859	-15.8607	-8.75145	5.17947	126486		-9.06211	-49.9632	-16.2431	5.17947	0.00754312		-9.39989	-15.8485	-8.69853	5.17947	1.26486e+10
	-9.40069	-15.7848	-8.61738	5.17947	152642		-9.01181	-52.5538	-16.4885	5.17947	0.00954095		-9.40132	-15.7749	-8.64468	5.17947	1.52642e+10
	-9.40241	-15.731	-8.55294	5.17947	184207		-8.95188	-55.6329	-16.8887	5.17947	0.0120679		-9.40233	-15.7341	-8.60233	5.17947	1.84207e+10
	-9.40328	-15.6956	-8.57024	5.17947	222300		-8.87908	-59.5824	-17.6306	5.17947	0.0152642		-9.40341	-15.6928	-8.58366	5.17947	2.223e+10
	-9.40355	-15.6756	-8.56615	5.17947	268270		-8.79283	-64.0857	-17.8931	5.17947	0.019307		-9.4035	-15.6816	-8.55241	5.17947	2.6827e+10
	-9.40396	-15.6631	-8.5582	5.17947	323746		-8.68888	-69.6718	-18.4382	5.17947	0.0244205		-9.40465	-15.6564	-8.47602	5.17947	3.23746e+10
	-9.40429	-15.6486	-8.54948	5.17947	390694		-8.56571	-76.0246	-18.9822	5.17947	0.0308884		-9.40406	-15.6535	-8.54163	5.17947	3.90694e+10
	-9.40409	-15.6529	-8.55804	5.17947	471487		-8.42324	-82.7918	-19.5536	5.17947	0.0390694		-9.40512	-15.6306	-8.47583	5.17947	4.71487e+10
	-9.40442	-15.6407	-8.5337	5.17947	568987		-8.26515	-89.4508	-19.837	5.17947	0.0494171		-9.40502	-15.6354	-8.5184	5.17947	5.68987e+10
	-9.40442	-15.6433	-8.58604	5.17947	686649		-8.0924	-95.5175	-20.2034	5.17947	0.0625055		-9.40509	-15.629	-8.47504	5.17947	6.86649e+10
	-9.40441	-15.6328	-8.55362	5.17947	828643		-7.9103	-100.36	-20.2123	5.17947	0.0790604		-9.40514	-15.6283	-8.51503	5.17947	8.28643e+10
	-9.40445	-15.6406	-8.55326	5.17947	1000000		-7.71993	-104.236	-20.5683	5.17947	0.1		-9.40466	-15.6347	-8.52827	5.17947	100000000000
	-8.11194	-107.476	-38.8988	6.25055	100		-9.46406	-18.4655	-9.35402	6.25055	1e-06		-8.04953	-106.329	-40.1567	6.25055	10000000
	-8.1662	-103.44	-38.3354	6.25055	120.679		-9.46361	-18.6899	-9.3792	6.25055	1.26486e-06		-8.10302	-102.448	-39.6705	6.25055	1.20679e+07
	-8.21961	-99.3572	-37.5485	6.25055	145.635		-9.46294	-18.9428	-9.41214	6.25055	1.59986e-06		-8.15698	-98.5142	-38.8918	6.25055	1.45635e+07
	-8.27288	-95.1296	-36.7377	6.25055	175.751		-9.46197	-19.1856	-9.49748	6.25055	2.02359e-06		-8.21087	-94.6561	-37.9123	6.25055	1.75751e+07
	-8.32526	-90.85	-36.6769	6.25055	212.095		-9.46014	-19.4676	-9.64256	6.25055	2.55955e-06		-8.26426	-90.8897	-37.0827	6.25055	2.12095e+07
	-8.37889	-86.5228	-35.6741	6.25055	255.955		-9.45988	-19.734	-9.63065	6.25055	3.23746e-06		-8.31778	-87.1228	-36.1535	6.25055	2.55955e+07
	-8.43175	-82.1258	-34.7152	6.25055	308.884		-9.45869	-20.015	-9.77392	6.25055	4.09492e-06		-8.37146	-83.3483	-35.0341	6.25055	3.08884e+07
	-8.48373	-77.7604	-34.1029	6.25055	372.759		-9.45702	-20.3409	-9.92971	6.25055	5.17947e-06		-8.42406	-79.728	-34.3854	6.25055	3.72759e+07
	-8.53627	-73.4456	-32.7549	6.25055	449.843		-9.4558	-20.6508	-10.0555	6.25055	6.55129e-06		-8.47688	-76.0574	-33.352	6.25055	4.49843e+07
	-8.58745	-69.1719	-32.0702	6.25055	542.868		-9.45486	-20.9631	-10.0416	6.25055	8.28643e-06		-8.52963	-72.481	-32.1091	6.25055	5.42868e+07
	-8.63926	-64.9521	-31.0127	6.25055	655.129		-9.45346	-21.3061	-10.1349	6.25055	1.04811e-05		-8.58161	-68.9752	-31.1008	6.25055	6.55129e+07
	-8.68996	-60.8691	-30.1415	6.25055	790.604		-9.4526	-21.6451	-10.2379	6.25055	1.32571e-05		-8.6332	-65.5004	-30.1238	6.25055	7.90604e+07
	-8.74118	-56.8463	-28.6684	6.25055	954.095		-9.45148	-22.0081	-10.321	6.25055	1.67683e-05		-8.68424	-62.0603	-29.0912	6.25055	9.54095e+07
	-8.79079	-53.0122	-27.5558	6.25055	1151.4		-9.44952	-22.4023	-10.4483	6.25055	2.12095e-05		-8.73479	-58.6893	-27.9526	6.25055	1.1514e+08
	-8.84007	-49.3025	-26.1744	6.25055	1389.5		-9.44861	-22.7918	-10.468	6.25055	2.6827e-05		-8.78452	-55.3894	-26.8627	6.25055	1.3895e+08
	-8.88861	-45.7776	-25.0438	6.25055	1676.83		-9.44669	-23.228	-10.6461	6.25055	3.39322e-05		-8.83387	-52.1382	-25.649	6.25055	1.67683e+08
	-8.93659	-42.4106	-23.6164	6.25055	2023.59		-9.44437	-23.6752	-10.8944	6.25055	4.29193e-05		-8.88233	-48.9571	-24.4239	6.25055	2.02359e+08
	-8.98318	-39.2521	-22.3712	6.25055	2442.05		-9.44311	-24.1209	-10.8484	6.25055	5.42868e-05		-8.9299	-45.8593	-23.3246	6.25055	2.44205e+08
	-9.02856	-36.2602	-21.0959	6.25055	2947.05		-9.44098	-24.6167	-11.0151	6.25055	6.86649e-05		-8.97663	-42.8515	-22.097	6.25055	2.94705e+08
	-9.07269	-33.4994	-19.8771	6.25055	3556.48		-9.43849	-25.1169	-11.1375	6.25055	8.68511e-05		-9.02237	-39.9203	-20.8595	6.25055	3.55648e+08
	-9.11539	-30.9229	-18.5468	6.25055	4291.93		-9.43571	-25.6718	-11.3302	6.25055	0.000109854		-9.06648	-37.1078	-19.7147	6.25055	4.29193e+08
	-9.15526	-28.5668	-17.4223	6.25055	5179.47		-9.43246	-26.2286	-11.4381	6.25055	0.00013895		-9.10967	-34.4069	-18.5124	6.25055	5.17947e+08
	-9.19414	-26.4176	-16.2404	6.25055	6250.55		-9.42829	-26.8639	-11.7057	6.25055	0.000175751		-9.15127	-31.8452	-17.3289	6.25055	6.25055e+08
	-9.23131	-24.4783	-15.083	6.25055	7543.12		-9.42455	-27.5043	-11.6821	6.25055	0.0002223		-9.19092	-29.4348	-16.247	6.25055	7.54312e+08
	-9.26521	-22.7569	-14.0968	6.25055	9102.98		-9.41951	-28.1791	-11.9358	6.25055	0.000281177		-9.22894	-27.1881	-15.1376	6.25055	9.10298e+08
	-9.2977	-21.2478	-13.0368	6.25055	10985.4		-9.41335	-28.9172	-12.154	6.25055	0.000355648		-9.26481	-25.1165	-14.0686	6.25055	1.09854e+09
	-9.3267	-19.9442	-12.16	6.25055	13257.1		-9.4065	-29.6929	-12.3909	6.25055	0.000449843		-9.29859	-23.2263	-13.0823	6.25055	1.32571e+09
	-9.35196	-18.8503	-11.4359	6.25055	15998.6		-9.39838	-30.5256	-12.5702	6.25055	0.000568987		-9.32926	-21.536	-12.1576	6.25055	1.59986e+09
	-9.37574	-17.9304	-10.7681	6.25055	19307		-9.38837	-31.4261	-12.8263	6.25055	0.000719686		-9.35703	-20.057	-11.3942	6.25055	1.9307e+09
	-9.39536	-17.1815	-10.2637	6.25055	23299.5		-9.37735	-32.3561	-12.9704	6.25055	0.000910298		-9.38191	-18.7756	-10.6869	6.25055	2.32995e+09
	-9.41312	-16.5542	-9.80328	6.25055	28117.7		-9.364	-33.3715	-13.2251	6.25055	0.0011514		-9.40356	-17.7041	-10.1127	6.25055	2.81177e+09
	-9.42769	-16.07	-9.44693	6.25055	33932.2		-9.34922	-34.4375	-13.3826	6.25055	0.00145635		-9.42233	-16.8282	-9.54657	6.25055	3.39322e+09
	-9.43987	-15.6609	-9.14515	6.25055	40949.2		-9.33125	-35.6132	-13.5492	6.25055	0.00184207		-9.43737	-16.1352	-9.17213	6.25055	4.09492e+09
	-9.44997	-15.3443	-8.94108	6.25055	49417.1		-9.3105	-36.8666	-13.8986	6.25055	0.00232995		-9.45	-15.5883	-8.88368	6.25055	4.94171e+09
	-9.4576	-15.0862	-8.79929	6.25055	59636.2		-9.2859	-38.2477	-14.2629	6.25055	0.00294705		-9.45869	-15.2072	-8.70038	6.25055	5.96362e+09
	-9.46385	-14.8775	-8.66188	6.25055	71968.6		-9.25789	-39.7969	-14.4105	6.25055	0.00372759		-9.46644	-14.9054	-8.46168	6.25055	7.19686e+09
	-9.46936	-14.709	-8.52431	6.25055	86851.1		-9.22559	-41.4882	-14.706	6.25055	0.00471487		-9.47144	-14.7014	-8.34947	6.25055	8.68511e+09
	-9.47292	-14.5815	-8.44955	6.25055	104811		-9.18789	-43.3719	-15.1701	6.25055	0.00596362		-9.47511	-14.5595	-8.33	6.25055	1.04811e+10
	-9.47631	-14.4843	-8.33676	6.25055	126486		-9.14408	-45.5146	-15.6056	6.25055	0.00754312		-9.47794	-14.4509	-8.23202	6.25055	1.26486e+10
	-9.47814	-14.4154	-8.31735	6.25055	152642		-9.09402	-48.037	-15.9318	6.25055	0.00954095		-9.48017	-14.3787	-8.21081	6.25055	1.52642e+10
	-9.48053	-14.3575	-8.23299	6.25055	184207		-9.03368	-51.1503	-16.186	6.25055	0.0120679		-9.48133	-14.3279	-8.15964	6.25055	1.84207e+10
	-9.48178	-14.3104	-8.18436	6.25055	222300		-8.96081	-54.9847	-16.9556	6.25055	0.0152642		-9.48242	-14.2977	-8.12854	6.25055	2.223e+10
	-9.48212	-14.2917	-8.19821	6.25055	268270		-8.87436	-59.5642	-17.4229	6.25055	0.019307		-9.48259	-14.2767	-8.18215	6.25055	2.6827e+10
	-9.48309	-14.2663	-8.15033	6.25055	323746		-8.77022	-65.1133	-18.0005	6.25055	0.0244205		-9.48319	-14.2586	-8.17369	6.25055	3.23746e+10
	-9.48358	-14.2529	-8.13133	6.25055	390694		-8.64697	-71.7701	-18.6542	6.25055	0.0308884		-9.48372	-14.2446	-8.11225	6.25055	3.90694e+10
	-9.48308	-14.2504	-8.16125	6.25055	471487		-8.50507	-78.9215	-19.0291	6.25055	0.0390694		-9.4839	-14.2404	-8.12113	6.25055	4.71487e+10
	-9.48405	-14.2321	-8.13024	6.25055	568987		-8.34648	-86.0445	-19.5668	6.25055	0.0494171		-9.48386	-14.2382	-8.16082	6.25055	5.68987e+10
	-9.48348	-14.2419	-8.19369	6.25055	686649		-8.17428	-92.7263	-20.0529	6.25055	0.0625055		-9.48425	-14.2323	-8.09498	6.25055	6.86649e+10
	-9.48387	-14.2319	-8.12288	6.25055	828643		-7.99179	-98.3238	-20.2663	6.25055	0.0790604		-9.48355	-14.2377	-8.16959	6.25055	8.28643e+10
	-9.48434	-14.229	-8.1014	6.25055	1000000		-7.80192	-102.653	-20.5086	6.25055	0.1		-9.48429	-14.2302	-8.14504	6.25055	100000000000
	-8.14007	-105.64	-39.114	7.54312	100		-9.54683	-16.5074	-8.7115	7.54312	1e-06		-8.07677	-100.657	-39.2128	7.54312	10000000
	-8.19437	-101.474	-38.1766	7.54312	120.679		-9.54602	-16.7034	-8.77121	7.54312	1.26486e-06		-8.1306	-96.8537	-38.6089	7.54312	1.20679e+07
	-8.24791	-97.2889	-37.434	7.54312	145.635		-9.54567	-16.9035	-8.80306	7.54312	1.59986e-06		-8.18467	-93.1195	-37.7967	7.54312	1.45635e+07
	-8.30086	-93.1301	-37.1617	7.54312	175.751		-9.54454	-17.1146	-8.93712	7.54312	2.02359e-06		-8.23833	-89.4596	-36.9192	7.54312	1.75751e+07
	-8.35462	-88.7739	-35.9518	7.54312	212.095		-9.54342	-17.3401	-9.00793	7.54312	2.55955e-06		-8.29213	-85.8231	-36.0832	7.54312	2.12095e+07
	-8.40774	-84.4244	-35.3754	7.54312	255.955		-9.54257	-17.5719	-9.0059	7.54312	3.23746e-06		-8.34602	-82.1905	-35.031	7.54312	2.55955e+07
	-8.46079	-80.1096	-34.47	7.54312	308.884		-9.54205	-17.8078	-9.02995	7.54312	4.09492e-06		-8.3993	-78.6846	-34.1315	7.54312	3.08884e+07
	-8.51289	-75.7503	-33.8046	7.54312	372.759		-9.54054	-18.072	-9.14391	7.54312	5.17947e-06		-8.45312	-75.1844	-33.0651	7.54312	3.72759e+07
	-8.5659	-71.4479	-32.5006	7.54312	449.843		-9.54022	-18.3155	-9.2092	7.54312	6.55129e-06		-8.50583	-71.7792	-32.3018	7.54312	4.49843e+07
	-8.6175	-67.2088	-32.0701	7.54312	542.868		-9.53917	-18.6051	-9.26355	7.54312	8.28643e-06		-8.55896	-68.3976	-31.2021	7.54312	5.42868e+07
	-8.66945	-63.039	-30.7851	7.54312	655.129		-9.53776	-18.8834	-9.37613	7.54312	1.04811e-05		-8.61107	-65.1248	-30.2748	7.54312	6.55129e+07
	-8.72089	-59.0376	-29.8585	7.54312	790.604		-9.5369	-19.1875	-9.41199	7.54312	1.32571e-05		-8.66313	-61.8801	-29.1182	7.54312	7.90604e+07
	-8.77263	-55.0424	-28.5145	7.54312	954.095		-9.53519	-19.5238	-9.53594	7.54312	1.67683e-05		-8.71498	-58.6843	-28.1039	7.54312	9.54095e+07
	-8.82319	-51.2666	-27.2118	7.54312	1151.4		-9.53386	-19.8428	-9.6485	7.54312	2.12095e-05		-8.76595	-55.5558	-27.0932	7.54312	1.1514e+08
	-8.8732	-47.659	-26.0964	7.54312	1389.5		-9.53215	-20.2147	-9.82039	7.54312	2.6827e-05		-8.81703	-52.4588	-25.8413	7.54312	1.3895e+08
	-8.92261	-44.2363	-24.8357	7.54312	1676.83		-9.53112	-20.5682	-9.81035	7.54312	3.39322e-05		-8.8668	-49.4683	-24.8001	7.54312	1.67683e+08
	-8.97064	-40.9883	-23.586	7.54312	2023.59		-9.52945	-20.9562	-9.98994	7.54312	4.29193e-05		-8.91593	-46.504	-23.7393	7.54312	2.02359e+08
	-9.01894	-37.8928	-22.2688	7.54312	2442.05		-9.52697	-21.3771	-10.1646	7.54312	5.42868e-05		-8.96446	-43.6293	-22.6246	7.54312	2.44205e+08
	-9.06485	-35.0209	-21.1542	7.54312	2947.05		-9.5254	-21.7951	-10.1386	7.54312	6.86649e-05		-9.01223	-40.8206	-21.4533	7.54312	2.94705e+08
	-9.11077	-32.2952	-19.7909	7.54312	3556.48		-9.52228	-22.2702	-10.4008	7.54312	8.68511e-05		-9.05911	-38.1006	-20.3094	7.54312	3.55648e+08
	-9.15556	-29.7726	-18.4571	7.54312	4291.93		-9.5194	-22.7525	-10.5494	7.54312	0.000109854		-9.1046	-35.4649	-19.2505	7.54312	4.29193e+08
	-9.19809	-27.468	-17.2782	7.54312	5179.47		-9.51692	-23.2539	-10.6339	7.54312	0.00013895		-9.14892	-32.9502	-18.1342	7.54312	5.17947e+08
	-9.23898	-25.3738	-16.1386	7.54312	6250.55		-9.51296	-23.8	-10.7544	7.54312	0.000175751		-9.19251	-30.5183	-16.9523	7.54312	6.25055e+08
	-9.27802	-23.4678	-14.9186	7.54312	7543.12		-9.50869	-24.3803	-10.955	7.54312	0.0002223		-9.23416	-28.233	-15.8786	7.54312	7.54312e+08
	-9.31452	-21.7713	-14.0046	7.54312	9102.98		-9.50366	-25.0027	-11.1498	7.54312	0.000281177		-9.27402	-26.0949	-14.8148	7.54312	9.10298e+08
	-9.34869	-20.2768	-13.0603	7.54312	10985.4		-9.49806	-25.6561	-11.1879	7.54312	0.000355648		-9.31209	-24.0984	-13.7746	7.54312	1.09854e+09
	-9.38066	-18.974	-12.1602	7.54312	13257.1		-9.49114	-26.3493	-11.471	7.54312	0.000449843		-9.34801	-22.2581	-12.8467	7.54312	1.32571e+09
	-9.40987	-17.8609	-11.316	7.54312	15998.6		-9.48291	-27.1047	-11.6648	7.54312	0.000568987		-9.38126	-20.5974	-11.9436	7.54312	1.59986e+09
	-9.43509	-16.9434	-10.7501	7.54312	19307		-9.47334	-27.9207	-11.881	7.54312	0.000719686		-9.41203	-19.1263	-11.144	7.54312	1.9307e+09
	-9.45862	-16.174	-10.1802	7.54312	23299.5		-9.46169	-28.793	-12.1029	7.54312	0.000910298		-9.44	-17.8344	-10.4196	7.54312	2.32995e+09
	-9.47769	-15.5564	-9.77737	7.54312	28117.7		-9.44868	-29.7265	-12.3272	7.54312	0.0011514		-9.46493	-16.7333	-9.77536	7.54312	2.81177e+09
	-9.49532	-15.0619	-9.2974	7.54312	33932.2		-9.43253	-30.753	-12.6172	7.54312	0.00145635		-9.48669	-15.8311	-9.26666	7.54312	3.39322e+09
	-9.50889	-14.6629	-9.10844	7.54312	40949.2		-9.41492	-31.831	-12.7654	7.54312	0.00184207		-9.50473	-15.1154	-8.86495	7.54312	4.09492e+09
	-9.52135	-14.3378	-8.80767	7.54312	49417.1		-9.39345	-33.0077	-13.1233	7.54312	0.00232995		-9.51918	-14.5524	-8.57578	7.54312	4.94171e+09
	-9.53082	-14.0804	-8.63544	7.54312	59636.2		-9.36872	-34.3461	-13.5201	7.54312	0.00294705		-9.53081	-14.1458	-8.34428	7.54312	5.96362e+09
	-9.5385	-13.8709	-8.50011	7.54312	71968.6		-9.34113	-35.7598	-13.5725	7.54312	0.00372759		-9.53991	-13.8415	-8.18696	7.54312	7.19686e+09
	-9.5451	-13.6984	-8.34881	7.54312	86851.1		-9.3086	-37.3427	-13.8773	7.54312	0.00471487		-9.54591	-13.6401	-8.13641	7.54312	8.68511e+09
	-9.54919	-13.5684	-8.28373	7.54312	104811		-9.27094	-39.1504	-14.4013	7.54312	0.00596362		-9.55108	-13.4923	-8.09389	7.54312	1.04811e+10
	-9.55356	-13.4595	-8.15537	7.54312	126486		-9.22737	-41.2121	-14.7273	7.54312	0.00754312		-9.55488	-13.3927	-8.01099	7.54312	1.26486e+10
	-9.55605	-13.388	-8.10436	7.54312	152642		-9.17546	-43.7019	-15.2817	7.54312	0.00954095		-9.5568	-13.3287	-8.01824	7.54312	1.52642e+10
	-9.55746	-13.3299	-8.13559	7.54312	184207		-9.11516	-46.7206	-15.91	7.54312	0.0120679		-9.55877	-13.2793	-7.99042	7.54312	1.84207e+10
	-9.55961	-13.281	-8.05767	7.54312	222300		-9.04298	-50.416	-16.3531	7.54312	0.0152642		-9.55974	-13.2579	-8.03615	7.54312	2.223e+10
	-9.56063	-13.2557	-8.02595	7.54312	268270		-8.95628	-54.9991	-16.8759	7.54312	0.019307		-9.56128	-13.2253	-7.97272	7.54312	2.6827e+10
	-9.56104	-13.237	-8.00937	7.54312	323746		-8.85128	-60.685	-17.5263	7.54312	0.0244205		-9.56128	-13.218	-7.99349	7.54312	3.23746e+10
	-9.5619	-13.2137	-7.98618	7.54312	390694		-8.72835	-67.253	-18.2284	7.54312	0.0308884		-9.56217	-13.2054	-7.94499	7.54312	3.90694e+10
	-9.56202	-13.2034	-8.02258	7.54312	471487		-8.58626	-74.8305	-18.7371	7.54312	0.0390694		-9.56244	-13.1971	-7.97593	7.54312	4.71487e+10
	-9.56208	-13.2003	-8.02882	7.54312	568987		-8.42776	-82.5196	-19.3808	7.54312	0.0494171		-9.56236	-13.1966	-7.97707	7.54312	5.68987e+10
	-9.56232	-13.1962	-8.01408	7.54312	686649		-8.25564	-89.7349	-19.9056	7.54312	0.0625055		-9.56274	-13.1884	-7.99275	7.54312	6.86649e+10
	-9.56209	-13.1971	-8.0331	7.54312	828643		-8.07322	-96.0103	-20.0401	7.54312	0.0790604		-9.56225	-13.1918	-7.99973	7.54312	8.28643e+10
	-9.56253	-13.1918	-8.0204	7.54312	1000000		-7.88342	-100.843	-20.3058	7.54312	0.1		-9.56257	-13.1874	-8.00802	7.54312	100000000000
	-8.16807	-103.707	-38.6302	9.10298	100		-9.63033	-14.8635	-8.17328	9.10298	1e-06		-8.10449	-95.0086	-37.9414	9.10298	10000000
	-8.2226	-99.4997	-38.0366	9.10298	120.679		-9.62912	-15.0356	-8.26767	9.10298	1.26486e-06		-8.15825	-91.3814	-37.3391	9.10298	1.20679e+07
	-8.27601	-95.3238	-37.2462	9.10298	145.635		-9.62844	-15.1914	-8.30521	9.10298	1.59986e-06		-8.21211	-87.7799	-36.5235	9.10298	1.45635e+07
	-8.32966	-91.0993	-36.7826	9.10298	175.751		-9.6276	-15.3573	-8.31361	9.10298	2.02359e-06		-8.26636	-84.2212	-35.5707	9.10298	1.75751e+07
	-8.3831	-86.747	-36.0749	9.10298	212.095		-9.62757	-15.5266	-8.30947	9.10298	2.55955e-06		-8.32015	-80.7675	-34.6549	9.10298	2.12095e+07
	-8.43642	-82.4263	-35.2731	9.10298	255.955		-9.6268	-15.7058	-8.37929	9.10298	3.23746e-06		-8.37403	-77.3499	-33.8918	9.10298	2.55955e+07
	-8.48954	-77.9872	-34.3447	9.10298	308.884		-9.62519	-15.9097	-8.45347	9.10298	4.09492e-06		-8.42784	-73.982	-32.9621	9.10298	3.08884e+07
	-8.54268	-73.7206	-33.2945	9.10298	372.759		-9.62504	-16.1073	-8.47089	9.10298	5.17947e-06		-8.48096	-70.7518	-32.0929	9.10298	3.72759e+07
	-8.59467	-69.4866	-32.8343	9.10298	449.843		-9.62382	-16.3292	-8.57444	9.10298	6.55129e-06		-8.53434	-67.5276	-31.0704	9.10298	4.49843e+07
	-8.64719	-65.2528	-31.8064	9.10298	542.868		-9.62319	-16.5459	-8.58308	9.10298	8.28643e-06		-8.58732	-64.3695	-30.1446	9.10298	5.42868e+07
	-8.70007	-61.1449	-30.3811	9.10298	655.129		-9.62153	-16.7969	-8.71928	9.10298	1.04811e-05		-8.64061	-61.2654	-29.0445	9.10298	6.55129e+07
	-8.75168	-57.1652	-29.4891	9.10298	790.604		-9.62041	-17.059	-8.77867	9.10298	1.32571e-05		-8.69297	-58.2368	-28.0545	9.10298	7.90604e+07
	-8.8029	-53.3367	-28.2758	9.10298	954.095		-9.61988	-17.3132	-8.80181	9.10298	1.67683e-05		-8.74495	-55.2778	-27.0981	9.10298	9.54095e+07
	-8.8547	-49.6061	-26.9388	9.10298	1151.4		-9.6186	-17.5914	-8.91874	9.10298	2.12095e-05		-8.79665	-52.3739	-26.0924	9.10298	1.1514e+08
	-8.90531	-46.0961	-25.686	9.10298	1389.5		-9.61705	-17.885	-9.04814	9.10298	2.6827e-05		-8.84812	-49.511	-25.076	9.10298	1.3895e+08
	-8.95512	-42.7308	-24.6351	9.10298	1676.83		-9.61511	-18.2076	-9.16319	9.10298	3.39322e-05		-8.89885	-46.7273	-23.9321	9.10298	1.67683e+08
	-9.00482	-39.5389	-23.2717	9.10298	2023.59		-9.61343	-18.5474	-9.2571	9.10298	4.29193e-05		-8.94871	-43.994	-22.9119	9.10298	2.02359e+08
	-9.05364	-36.5381	-22.0414	9.10298	2442.05		-9.61159	-18.8956	-9.32667	9.10298	5.42868e-05		-8.99806	-41.3326	-21.8294	9.10298	2.44205e+08
	-9.1009	-33.7472	-20.8706	9.10298	2947.05		-9.60948	-19.2686	-9.47358	9.10298	6.86649e-05		-9.04665	-38.736	-20.8101	9.10298	2.94705e+08
	-9.14831	-31.1186	-19.4392	9.10298	3556.48		-9.60732	-19.665	-9.55528	9.10298	8.68511e-05		-9.09434	-36.2141	-19.7407	9.10298	3.55648e+08
	-9.19367	-28.6964	-18.3598	9.10298	4291.93		-9.6053	-20.0636	-9.60907	9.10298	0.000109854		-9.14118	-33.7751	-18.6125	9.10298	4.29193e+08
	-9.23836	-26.4491	-17.1169	9.10298	5179.47		-9.60115	-20.5501	-9.85675	9.10298	0.00013895		-9.18715	-31.4117	-17.6017	9.10298	5.17947e+08
	-9.2804	-24.4144	-16.0563	9.10298	6250.55		-9.59793	-21.0151	-9.98777	9.10298	0.000175751		-9.23177	-29.1631	-16.5223	9.10298	6.25055e+08
	-9.32229	-22.5462	-14.92	9.10298	7543.12		-9.59392	-21.5208	-10.0694	9.10298	0.0002223		-9.27532	-27.0153	-15.4722	9.10298	7.54312e+08
	-9.36152	-20.881	-13.8903	9.10298	9102.98		-9.58889	-22.0608	-10.2389	9.10298	0.000281177		-9.3172	-24.9835	-14.4304	9.10298	9.10298e+08
	-9.39837	-19.4124	-12.9689	9.10298	10985.4		-9.58245	-22.6807	-10.4159	9.10298	0.000355648		-9.35689	-23.0886	-13.4912	9.10298	1.09854e+09
	-9.43231	-18.1436	-12.1282	9.10298	13257.1		-9.57568	-23.2933	-10.6034	9.10298	0.000449843		-9.39508	-21.3184	-12.5957	9.10298	1.32571e+09
	-9.46462	-17.0486	-11.3163	9.10298	15998.6		-9.56743	-23.973	-10.7489	9.10298	0.000568987		-9.43124	-19.7111	-11.6976	9.10298	1.59986e+09
	-9.49342	-16.1323	-10.6833	9.10298	19307		-9.558	-24.7152	-10.9207	9.10298	0.000719686		-9.46469	-18.2764	-10.9198	9.10298	1.9307e+09
	-9.51912	-15.3817	-10.153	9.10298	23299.5		-9.54574	-25.5244	-11.3144	9.10298	0.000910298		-9.4959	-17.002	-10.168	9.10298	2.32995e+09
	-9.5418	-14.7807	-9.73688	9.10298	28117.7		-9.53307	-26.3596	-11.3552	9.10298	0.0011514		-9.52363	-15.9109	-9.51191	9.10298	2.81177e+09
	-9.56106	-14.3097	-9.36489	9.10298	33932.2		-9.51685	-27.2891	-11.8035	9.10298	0.00145635		-9.54817	-15.0074	-9.04128	9.10298	3.39322e+09
	-9.57723	-13.9424	-9.14937	9.10298	40949.2		-9.49906	-28.2682	-11.917	9.10298	0.00184207		-9.5692	-14.274	-8.63411	9.10298	4.09492e+09
	-9.59174	-13.6312	-8.86716	9.10298	49417.1		-9.4774	-29.401	-12.216	9.10298	0.00232995		-9.58675	-13.7115	-8.34145	9.10298	4.94171e+09
	-9.60254	-13.4013	-8.7465	9.10298	59636.2		-9.45309	-30.6007	-12.4938	9.10298	0.00294705		-9.60029	-13.3197	-8.20609	9.10298	5.96362e+09
	-9.61202	-13.2099	-8.57725	9.10298	71968.6		-9.42452	-31.9143	-12.8743	9.10298	0.00372759		-9.61193	-13.0356	-8.06446	9.10298	7.19686e+09
	-9.61958	-13.0471	-8.4334	9.10298	86851.1		-9.39185	-33.4267	-13.1966	9.10298	0.00471487		-9.62042	-12.8435	-8.009	9.10298	8.68511e+09
	-9.62485	-12.9192	-8.37959	9.10298	104811		-9.35398	-35.143	-13.5892	9.10298	0.00596362		-9.6262	-12.7217	-8.03414	9.10298	1.04811e+10
	-9.62997	-12.8048	-8.26227	9.10298	126486		-9.30966	-37.1253	-13.9273	9.10298	0.00754312		-9.63101	-12.6451	-8.00373	9.10298	1.26486e+10
	-9.63303	-12.7292	-8.21502	9.10298	152642		-9.25795	-39.4881	-14.5708	9.10298	0.00954095		-9.63412	-12.5984	-8.03188	9.10298	1.52642e+10
	-9.63483	-12.6721	-8.21594	9.10298	184207		-9.1978	-42.341	-14.8497	9.10298	0.0120679		-9.63599	-12.5719	-8.05039	9.10298	1.84207e+10
	-9.6373	-12.6184	-8.14832	9.10298	222300		-9.12506	-45.9098	-15.6522	9.10298	0.0152642		-9.63801	-12.5494	-8.04663	9.10298	2.223e+10
	-9.63858	-12.5894	-8.12786	9.10298	268270		-9.03697	-50.526	-16.3259	9.10298	0.019307		-9.63883	-12.5396	-8.06409	9.10298	2.6827e+10
	-9.63913	-12.5695	-8.09237	9.10298	323746		-8.93254	-56.0679	-17.1826	9.10298	0.0244205		-9.63985	-12.5308	-8.02413	9.10298	3.23746e+10
	-9.63983	-12.5515	-8.11006	9.10298	390694		-8.80864	-62.9297	-18.0699	9.10298	0.0308884		-9.64011	-12.5265	-8.07108	9.10298	3.90694e+10
	-9.64055	-12.5367	-8.0645	9.10298	471487		-8.66744	-70.5424	-18.5046	9.10298	0.0390694		-9.64072	-12.5182	-8.06348	9.10298	4.71487e+10
	-9.64029	-12.5351	-8.09687	9.10298	568987		-8.50897	-78.5645	-19.031	9.10298	0.0494171		-9.6403	-12.524	-8.10032	9.10298	5.68987e+10
	-9.64079	-12.525	-8.06773	9.10298	686649		-8.3367	-86.5333	-19.662	9.10298	0.0625055		-9.64047	-12.5189	-8.10591	9.10298	6.86649e+10
	-9.6409	-12.524	-8.0484	9.10298	828643		-8.15462	-93.34	-20.0861	9.10298	0.0790604		-9.64101	-12.5169	-8.06723	9.10298	8.28643e+10
	-9.64089	-12.5232	-8.09837	9.10298	1000000		-7.9649	-99.0101	-20.3533	9.10298	0.1		-9.64067	-12.5204	-8.08562	9.10298	100000000000
	-8.19625	-101.716	-38.388	10.9854	100		-9.713	-13.6009	-7.91276	10.9854	1e-06		-8.13192	-89.4621	-36.8907	10.9854	10000000
	-8.25041	-97.5247	-37.8799	10.9854	120.679		-9.71252	-13.7038	-7.91417	10.9854	1.26486e-06		-8.18648	-85.8813	-35.8208	10.9854	1.20679e+07
	-8.30418	-93.3063	-37.1956	10.9854	145.635		-9.71204	-13.8178	-7.91713	10.9854	1.59986e-06		-8.24017	-82.4836	-35.0115	10.9854	1.45635e+07
	-8.35788	-89.0303	-36.4669	10.9854	175.751		-9.71143	-13.934	-7.91515	10.9854	2.02359e-06		-8.29374	-79.1731	-34.3841	10.9854	1.75751e+07
	-8.41146	-84.6881	-35.657	10.9854	212.095		-9.7104	-14.0633	-7.98891	10.9854	2.55955e-06		-8.34765	-75.842	-33.5168	10.9854	2.12095e+07
	-8.46491	-80.3367	-35.039	10.9854	255.955		-9.70999	-14.1986	-7.96366	10.9854	3.23746e-06		-8.40143	-72.6186	-32.6992	10.9854	2.55955e+07
	-8.51748	-76.0587	-34.4857	10.9854	308.884		-9.70941	-14.3337	-8.01049	10.9854	4.09492e-06		-8.45548	-69.4488	-31.8129	10.9854	3.08884e+07
	-8.57142	-71.6695	-33.1605	10.9854	372.759		-9.70891	-14.4831	-8.01265	10.9854	5.17947e-06		-8.50904	-66.3523	-30.8409	10.9854	3.72759e+07
	-8.6241	-67.4334	-32.2848	10.9854	449.843		-9.7083	-14.6476	-7.99723	10.9854	6.55129e-06		-8.56288	-63.3018	-29.8003	10.9854	4.49843e+07
	-8.6772	-63.2764	-31.0164	10.9854	542.868		-9.70746	-14.8196	-8.07983	10.9854	8.28643e-06		-8.61644	-60.3213	-28.8662	10.9854	5.42868e+07
	-8.72973	-59.2546	-30.1861	10.9854	655.129		-9.70654	-14.9992	-8.11862	10.9854	1.04811e-05		-8.66919	-57.4583	-28.0163	10.9854	6.55129e+07
	-8.78115	-55.3801	-29.3148	10.9854	790.604		-9.70497	-15.2072	-8.20512	10.9854	1.32571e-05		-8.72204	-54.6353	-27.0108	10.9854	7.90604e+07
	-8.83332	-51.5892	-27.9162	10.9854	954.095		-9.70464	-15.4098	-8.19192	10.9854	1.67683e-05		-8.77457	-51.8739	-26.0681	10.9854	9.54095e+07
	-8.88489	-47.9514	-26.8671	10.9854	1151.4		-9.70295	-15.6403	-8.28696	10.9854	2.12095e-05		-8.82704	-49.1659	-24.9383	10.9854	1.1514e+08
	-8.93652	-44.4936	-25.4217	10.9854	1389.5		-9.7025	-15.8606	-8.30723	10.9854	2.6827e-05		-8.87879	-46.5203	-24.0633	10.9854	1.3895e+08
	-8.98756	-41.2296	-24.205	10.9854	1676.83		-9.70086	-16.1277	-8.40455	10.9854	3.39322e-05		-8.9301	-43.9465	-23.0233	10.9854	1.67683e+08
	-9.03746	-38.131	-22.9679	10.9854	2023.59		-9.69929	-16.3971	-8.47142	10.9854	4.29193e-05		-8.98092	-41.4308	-22.0265	10.9854	2.02359e+08
	-9.08736	-35.2377	-21.6176	10.9854	2442.05		-9.69756	-16.6925	-8.56841	10.9854	5.42868e-05		-9.03072	-38.9996	-21.0368	10.9854	2.44205e+08
	-9.13618	-32.5042	-20.4324	10.9854	2947.05		-9.69523	-17.0152	-8.67023	10.9854	6.86649e-05		-9.08034	-36.5868	-19.9509	10.9854	2.94705e+08
	-9.18386	-29.9839	-19.2301	10.9854	3556.48		-9.69253	-17.356	-8.83475	10.9854	8.68511e-05		-9.12928	-34.2615	-18.9329	10.9854	3.55648e+08
	-9.23051	-27.638	-18.149	10.9854	4291.93		-9.69058	-17.6954	-8.88603	10.9854	0.000109854		-9.17681	-32.0264	-18.0402	10.9854	4.29193e+08
	-9.27702	-25.4658	-16.9257	10.9854	5179.47		-9.68692	-18.0976	-9.05405	10.9854	0.00013895		-9.22376	-29.8439	-16.9977	10.9854	5.17947e+08
	-9.32122	-23.4854	-15.7845	10.9854	6250.55		-9.6838	-18.5025	-9.10411	10.9854	0.000175751		-9.2699	-27.7423	-16.0015	10.9854	6.25055e+08
	-9.3643	-21.6983	-14.7839	10.9854	7543.12		-9.67873	-18.9641	-9.30501	10.9854	0.0002223		-9.31469	-25.7443	-15.0096	10.9854	7.54312e+08
	-9.40593	-20.0832	-13.7758	10.9854	9102.98		-9.67444	-19.4294	-9.37997	10.9854	0.000281177		-9.35819	-23.8421	-14.0485	10.9854	9.10298e+08
	-9.44462	-18.6649	-12.9445	10.9854	10985.4		-9.66838	-19.9538	-9.55965	10.9854	0.000355648		-9.40037	-22.063	-13.1068	10.9854	1.09854e+09
	-9.48235	-17.4179	-12.0706	10.9854	13257.1		-9.66142	-20.5007	-9.73782	10.9854	0.000449843		-9.44067	-20.3868	-12.2178	10.9854	1.32571e+09
	-9.51692	-16.3635	-11.3261	10.9854	15998.6		-9.65257	-21.1238	-9.91994	10.9854	0.000568987		-9.47913	-18.8587	-11.3822	10.9854	1.59986e+09
	-9.54867	-15.485	-10.7268	10.9854	19307		-9.64326	-21.7612	-10.151	10.9854	0.000719686		-9.51509	-17.47	-10.6277	10.9854	1.9307e+09
	-9.577	-14.7757	-10.2406	10.9854	23299.5		-9.63137	-22.4922	-10.3738	10.9854	0.000910298		-9.54831	-16.2468	-9.97174	10.9854	2.32995e+09
	-9.6032	-14.2217	-9.80852	10.9854	28117.7		-9.61808	-23.2522	-10.549	10.9854	0.0011514		-9.57946	-15.1803	-9.30152	10.9854	2.81177e+09
	-9.6256	-13.7864	-9.50276	10.9854	33932.2		-9.60161	-24.114	-10.8206	10.9854	0.00145635		-9.60657	-14.2887	-8.87143	10.9854	3.39322e+09
	-9.64453	-13.4628	-9.27014	10.9854	40949.2		-9.58358	-25.019	-11.0379	10.9854	0.00184207		-9.63082	-13.5696	-8.46347	10.9854	4.09492e+09
	-9.66098	-13.2126	-9.12622	10.9854	49417.1		-9.56227	-26.0123	-11.3287	10.9854	0.00232995		-9.65198	-13.0406	-8.17251	10.9854	4.94171e+09
	-9.67375	-13.0058	-9.05204	10.9854	59636.2		-9.53713	-27.1494	-11.6173	10.9854	0.00294705		-9.66876	-12.6526	-8.04415	10.9854	5.96362e+09
	-9.68502	-12.8114	-8.84559	10.9854	71968.6		-9.50863	-28.3746	-11.9674	10.9854	0.00372759		-9.68246	-12.4119	-7.97725	10.9854	7.19686e+09
	-9.6936	-12.6594	-8.74404	10.9854	86851.1		-9.47534	-29.7799	-12.2426	10.9854	0.00471487		-9.69231	-12.2759	-8.05124	10.9854	8.68511e+09
	-9.70042	-12.5283	-8.63548	10.9854	104811		-9.43709	-31.3788	-12.7637	10.9854	0.00596362		-9.70076	-12.201	-8.05553	10.9854	1.04811e+10
	-9.70589	-12.4271	-8.53272	10.9854	126486		-9.39281	-33.2441	-13.0994	10.9854	0.00754312		-9.70652	-12.1576	-8.08488	10.9854	1.26486e+10
	-9.70962	-12.3422	-8.48461	10.9854	152642		-9.34117	-35.4512	-13.6401	10.9854	0.00954095		-9.71067	-12.1393	-8.14312	10.9854	1.52642e+10
	-9.71322	-12.275	-8.37705	10.9854	184207		-9.27996	-38.1832	-14.1849	10.9854	0.0120679		-9.71338	-12.126	-8.182	10.9854	1.84207e+10
	-9.71537	-12.2269	-8.35331	10.9854	222300		-9.20598	-41.7173	-15.1084	10.9854	0.0152642		-9.71544	-12.1183	-8.21258	10.9854	2.223e+10
	-9.71666	-12.1925	-8.33173	10.9854	268270		-9.1189	-46.0713	-15.6601	10.9854	0.019307		-9.7172	-12.1154	-8.22395	10.9854	2.6827e+10
	-9.71773	-12.169	-8.30466	10.9854	323746		-9.01365	-51.5817	-16.5281	10.9854	0.0244205		-9.71764	-12.1121	-8.2653	10.9854	3.23746e+10
	-9.71853	-12.1499	-8.2792	10.9854	390694		-8.8901	-58.3035	-17.2938	10.9854	0.0308884		-9.71899	-12.109	-8.21974	10.9854	3.90694e+10
	-9.71934	-12.135	-8.28763	10.9854	471487		-8.7478	-66.1736	-18.4177	10.9854	0.0390694		-9.71921	-12.1076	-8.22827	10.9854	4.71487e+10
	-9.71974	-12.1243	-8.25574	10.9854	568987		-8.59011	-74.5403	-18.8375	10.9854	0.0494171		-9.71917	-12.1099	-8.27657	10.9854	5.68987e+10
	-9.71999	-12.1155	-8.27025	10.9854	686649		-8.41821	-82.8911	-19.3522	10.9854	0.0625055		-9.71958	-12.106	-8.2823	10.9854	6.86649e+10
	-9.71968	-12.1142	-8.27667	10.9854	828643		-8.23554	-90.5704	-19.9058	10.9854	0.0790604		-9.72045	-12.1045	-8.2426	10.9854	8.28643e+10
	-9.7203	-12.1122	-8.25363	10.9854	1000000		-8.04577	-96.8397	-20.4745	10.9854	0.1		-9.71966	-12.1087	-8.29289	10.9854	100000000000
	-8.22358	-99.8215	-38.4989	13.2571	100		-9.79521	-12.7048	-7.81353	13.2571	1e-06		-8.15998	-84.0248	-35.4181	13.2571	10000000
	-8.27832	-95.4845	-37.4778	13.2571	120.679		-9.79468	-12.7598	-7.8342	13.2571	1.26486e-06		-8.21375	-80.6787	-34.597	13.2571	1.20679e+07
	-8.33217	-91.2637	-36.709	13.2571	145.635		-9.79474	-12.8144	-7.75646	13.2571	1.59986e-06		-8.26792	-77.3698	-33.7634	13.2571	1.45635e+07
	-8.3853	-87.0104	-36.6121	13.2571	175.751		-9.79399	-12.886	-7.74116	13.2571	2.02359e-06		-8.32131	-74.1918	-33.1958	13.2571	1.75751e+07
	-8.43907	-82.6162	-35.7262	13.2571	212.095		-9.79361	-12.9613	-7.74241	13.2571	2.55955e-06		-8.37569	-71.0086	-31.9772	13.2571	2.12095e+07
	-8.49262	-78.3003	-35.0042	13.2571	255.955		-9.79325	-13.0389	-7.71369	13.2571	3.23746e-06		-8.42928	-67.9643	-31.2438	13.2571	2.55955e+07
	-8.54662	-73.9252	-33.8721	13.2571	308.884		-9.79321	-13.1162	-7.68544	13.2571	4.09492e-06		-8.48347	-64.9514	-30.3173	13.2571	3.08884e+07
	-8.59934	-69.6806	-33.1819	13.2571	372.759		-9.79269	-13.2057	-7.65486	13.2571	5.17947e-06		-8.53733	-62.0441	-29.3725	13.2571	3.72759e+07
	-8.65329	-65.4416	-31.7546	13.2571	449.843		-9.79177	-13.3143	-7.68569	13.2571	6.55129e-06		-8.59081	-59.2023	-28.6174	13.2571	4.49843e+07
	-8.70549	-61.3808	-31.2408	13.2571	542.868		-9.79186	-13.4206	-7.61183	13.2571	8.28643e-06		-8.64448	-56.4197	-27.6387	13.2571	5.42868e+07
	-8.75879	-57.3605	-29.9045	13.2571	655.129		-9.79042	-13.5465	-7.7	13.2571	1.04811e-05		-8.69791	-53.6979	-26.6969	13.2571	6.55129e+07
	-8.81117	-53.5488	-28.6763	13.2571	790.604		-9.7901	-13.6784	-7.69561	13.2571	1.32571e-05		-8.75086	-51.0966	-25.7941	13.2571	7.90604e+07
	-8.86405	-49.8004	-27.4897	13.2571	954.095		-9.7889	-13.8303	-7.72484	13.2571	1.67683e-05		-8.80379	-48.5167	-24.908	13.2571	9.54095e+07
	-8.91551	-46.3181	-26.3362	13.2571	1151.4		-9.78865	-13.9871	-7.70769	13.2571	2.12095e-05		-8.8564	-46.0079	-23.9604	13.2571	1.1514e+08
	-8.96751	-42.9506	-24.9961	13.2571	1389.5		-9.78687	-14.1778	-7.79101	13.2571	2.6827e-05		-8.90889	-43.5516	-22.8997	13.2571	1.3895e+08
	-9.01878	-39.769	-23.8973	13.2571	1676.83		-9.78583	-14.3661	-7.85011	13.2571	3.39322e-05		-8.96073	-41.192	-21.9941	13.2571	1.67683e+08
	-9.06963	-36.752	-22.619	13.2571	2023.59		-9.7846	-14.5741	-7.84597	13.2571	4.29193e-05		-9.01183	-38.882	-21.0756	13.2571	2.02359e+08
	-9.12027	-33.9398	-21.2929	13.2571	2442.05		-9.78328	-14.7982	-7.93157	13.2571	5.42868e-05		-9.06295	-36.6053	-20.0869	13.2571	2.44205e+08
	-9.16914	-31.3219	-20.1862	13.2571	2947.05		-9.78109	-15.0504	-8.0238	13.2571	6.86649e-05		-9.11317	-34.4098	-19.0995	13.2571	2.94705e+08
	-9.21811	-28.8667	-19.0205	13.2571	3556.48		-9.77921	-15.3192	-8.07249	13.2571	8.68511e-05		-9.16276	-32.2747	-18.1693	13.2571	3.55648e+08
	-9.26626	-26.6007	-17.8014	13.2571	4291.93		-9.77662	-15.6099	-8.15208	13.2571	0.000109854		-9.21144	-30.2114	-17.2476	13.2571	4.29193e+08
	-9.31343	-24.5214	-16.6931	13.2571	5179.47		-9.77352	-15.9327	-8.21344	13.2571	0.00013895		-9.25975	-28.2055	-16.2765	13.2571	5.17947e+08
	-9.36032	-22.6087	-15.5469	13.2571	6250.55		-9.76916	-16.2824	-8.39734	13.2571	0.000175751		-9.30658	-26.2819	-15.3886	13.2571	6.25055e+08
	-9.40475	-20.8954	-14.5678	13.2571	7543.12		-9.7657	-16.6534	-8.43942	13.2571	0.0002223		-9.35299	-24.4305	-14.4714	13.2571	7.54312e+08
	-9.44838	-19.3435	-13.5891	13.2571	9102.98		-9.76063	-17.0659	-8.59373	13.2571	0.000281177		-9.39777	-22.6724	-13.5998	13.2571	9.10298e+08
	-9.48995	-17.9792	-12.7121	13.2571	10985.4		-9.75464	-17.5049	-8.74605	13.2571	0.000355648		-9.44152	-21.0182	-12.6905	13.2571	1.09854e+09
	-9.52949	-16.7966	-12.0125	13.2571	13257.1		-9.7472	-17.9913	-8.94228	13.2571	0.000449843		-9.48383	-19.4464	-11.8845	13.2571	1.32571e+09
	-9.56672	-15.7921	-11.2995	13.2571	15998.6		-9.73858	-18.5369	-9.12758	13.2571	0.000568987		-9.52434	-18.0176	-11.0857	13.2571	1.59986e+09
	-9.60119	-14.9704	-10.7677	13.2571	19307		-9.72881	-19.111	-9.28644	13.2571	0.000719686		-9.56262	-16.6954	-10.3542	13.2571	1.9307e+09
	-9.63362	-14.3117	-10.2641	13.2571	23299.5		-9.7169	-19.7445	-9.50326	13.2571	0.000910298		-9.59906	-15.5207	-9.66666	13.2571	2.32995e+09
	-9.66223	-13.8102	-10.0032	13.2571	28117.7		-9.7038	-20.4179	-9.65486	13.2571	0.0011514		-9.63231	-14.503	-9.11009	13.2571	2.81177e+09
	-9.68751	-13.4415	-9.69402	13.2571	33932.2		-9.68715	-21.1922	-9.96848	13.2571	0.00145635		-9.66339	-13.6399	-8.60724	13.2571	3.39322e+09
	-9.70978	-13.1625	-9.4958	13.2571	40949.2		-9.66839	-22.019	-10.2053	13.2571	0.00184207		-9.69084	-12.967	-8.24756	13.2571	4.09492e+09
	-9.729	-12.9136	-9.317	13.2571	49417.1		-9.64662	-22.9214	-10.4361	13.2571	0.00232995		-9.71474	-12.4491	-8.02949	13.2571	4.94171e+09
	-9.74461	-12.696	-9.19169	13.2571	59636.2		-9.62175	-23.9469	-10.7574	13.2571	0.00294705		-9.73481	-12.1196	-7.93041	13.2571	5.96362e+09
	-9.75801	-12.5026	-9.04462	13.2571	71968.6		-9.592	-25.0991	-11.1821	13.2571	0.00372759		-9.75079	-11.9176	-7.97035	13.2571	7.19686e+09
	-9.76802	-12.3434	-8.91503	13.2571	86851.1		-9.5592	-26.3729	-11.4313	13.2571	0.00471487		-9.76378	-11.8039	-8.05225	13.2571	8.68511e+09
	-9.77686	-12.1968	-8.7597	13.2571	104811		-9.52063	-27.838	-11.828	13.2571	0.00596362		-9.77429	-11.7487	-8.1009	13.2571	1.04811e+10
	-9.78332	-12.0745	-8.63423	13.2571	126486		-9.47601	-29.6034	-12.3199	13.2571	0.00754312		-9.78127	-11.7226	-8.18313	13.2571	1.26486e+10
	-9.78791	-11.9743	-8.54095	13.2571	152642		-9.4238	-31.7076	-12.811	13.2571	0.00954095		-9.78743	-11.703	-8.1785	13.2571	1.52642e+10
	-9.79185	-11.8875	-8.45076	13.2571	184207		-9.36203	-34.3061	-13.4318	13.2571	0.0120679		-9.79083	-11.698	-8.26013	13.2571	1.84207e+10
	-9.79447	-11.8284	-8.42504	13.2571	222300		-9.28837	-37.6139	-14.1963	13.2571	0.0152642		-9.79434	-11.6879	-8.24246	13.2571	2.223e+10
	-9.79595	-11.7861	-8.39947	13.2571	268270		-9.19937	-41.8654	-15.1866	13.2571	0.019307		-9.79647	-11.6831	-8.23447	13.2571	2.6827e+10
	-9.79776	-11.7512	-8.34249	13.2571	323746		-9.09464	-47.1368	-15.8374	13.2571	0.0244205		-9.79707	-11.6835	-8.29285	13.2571	3.23746e+10
	-9.79849	-11.7296	-8.34809	13.2571	390694		-8.97124	-53.7833	-16.8451	13.2571	0.0308884		-9.79845	-11.6805	-8.28565	13.2571	3.90694e+10
	-9.79874	-11.7155	-8.34534	13.2571	471487		-8.8287	-61.683	-17.8364	13.2571	0.0390694		-9.79896	-11.6802	-8.29842	13.2571	4.71487e+10
	-9.79964	-11.7015	-8.2976	13.2571	568987		-8.67112	-70.1805	-18.5736	13.2571	0.0494171		-9.79964	-11.6786	-8.28254	13.2571	5.68987e+10
	-9.8002	-11.6944	-8.30856	13.2571	686649		-8.49933	-79.0583	-19.2098	13.2571	0.0625055		-9.80043	-11.677	-8.26781	13.2571	6.86649e+10
	-9.79998	-11.6885	-8.32659	13.2571	828643		-8.31727	-87.2448	-19.5801	13.2571	0.0790604		-9.7999	-11.6791	-8.28873	13.2571	8.28643e+10
	-9.80017	-11.6845	-8.31966	13.2571	1000000		-8.12719	-94.3019	-20.2854	13.2571	0.1		-9.8002	-11.6777	-8.31031	13.2571	100000000000
	-8.25151	-97.7692	-37.9408	15.9986	100		-9.87854	-12.0156	-7.78417	15.9986	1e-06		-8.18792	-78.7421	-34.1228	15.9986	10000000
	-8.30611	-93.4448	-36.9932	15.9986	120.679		-9.87792	-12.0486	-7.7626	15.9986	1.26486e-06		-8.24142	-75.5607	-33.2776	15.9986	1.20679e+07
	-8.36008	-89.0991	-36.7405	15.9986	145.635		-9.8779	-12.0819	-7.73427	15.9986	1.59986e-06		-8.29532	-72.4295	-32.4722	15.9986	1.45635e+07
	-8.41395	-84.8304	-36.0168	15.9986	175.751		-9.87755	-12.1107	-7.68178	15.9986	2.02359e-06		-8.34931	-69.3673	-31.5705	15.9986	1.75751e+07
	-8.46771	-80.4159	-35.2176	15.9986	212.095		-9.87773	-12.1395	-7.63739	15.9986	2.55955e-06		-8.40276	-66.4171	-30.819	15.9986	2.12095e+07
	-8.52085	-76.1303	-34.6977	15.9986	255.955		-9.87723	-12.1776	-7.57794	15.9986	3.23746e-06		-8.45686	-63.4951	-29.9935	15.9986	2.55955e+07
	-8.57476	-71.8329	-33.4974	15.9986	308.884		-9.87692	-12.2152	-7.54216	15.9986	4.09492e-06		-8.51066	-60.6732	-29.0888	15.9986	3.08884e+07
	-8.62793	-67.6334	-32.7385	15.9986	372.759		-9.87633	-12.2566	-7.4966	15.9986	5.17947e-06		-8.5646	-57.898	-28.209	15.9986	3.72759e+07
	-8.68198	-63.4374	-31.5715	15.9986	449.843		-9.87655	-12.2999	-7.42671	15.9986	6.55129e-06		-8.61862	-55.2041	-27.2357	15.9986	4.49843e+07
	-8.73522	-59.3884	-30.3964	15.9986	542.868		-9.87622	-12.3509	-7.38891	15.9986	8.28643e-06		-8.6722	-52.6206	-26.4574	15.9986	5.42868e+07
	-8.78825	-55.5053	-29.3104	15.9986	655.129		-9.87571	-12.4136	-7.37808	15.9986	1.04811e-05		-8.726	-50.0678	-25.5084	15.9986	6.55129e+07
	-8.84111	-51.6963	-28.2678	15.9986	790.604		-9.87529	-12.4835	-7.36082	15.9986	1.32571e-05		-8.77981	-47.6011	-24.4768	15.9986	7.90604e+07
	-8.89306	-48.1541	-27.0815	15.9986	954.095		-9.87463	-12.5664	-7.32883	15.9986	1.67683e-05		-8.83302	-45.2114	-23.5454	15.9986	9.54095e+07
	-8.94634	-44.6701	-25.8336	15.9986	1151.4		-9.87345	-12.6624	-7.34774	15.9986	2.12095e-05		-8.88553	-42.9028	-22.791	15.9986	1.1514e+08
	-8.99833	-41.3874	-24.5507	15.9986	1389.5		-9.87302	-12.7764	-7.31554	15.9986	2.6827e-05		-8.93847	-40.6352	-21.8139	15.9986	1.3895e+08
	-9.05025	-38.3015	-23.3289	15.9986	1676.83		-9.87146	-12.9073	-7.34609	15.9986	3.39322e-05		-8.99048	-38.4518	-20.9822	15.9986	1.67683e+08
	-9.10089	-35.3985	-22.2711	15.9986	2023.59		-9.87011	-13.0529	-7.35612	15.9986	4.29193e-05		-9.0427	-36.3142	-19.9718	15.9986	2.02359e+08
	-9.15246	-32.6716	-20.8964	15.9986	2442.05		-9.86894	-13.2041	-7.37097	15.9986	5.42868e-05		-9.09418	-34.2368	-19.0984	15.9986	2.44205e+08
	-9.20236	-30.14	-19.7255	15.9986	2947.05		-9.8676	-13.3738	-7.37871	15.9986	6.86649e-05		-9.1449	-32.2308	-18.257	15.9986	2.94705e+08
	-9.25287	-27.7652	-18.4914	15.9986	3556.48		-9.86528	-13.5755	-7.46296	15.9986	8.68511e-05		-9.1955	-30.2687	-17.3119	15.9986	3.55648e+08
	-9.30188	-25.5964	-17.408	15.9986	4291.93		-9.86317	-13.8014	-7.46991	15.9986	0.000109854		-9.24504	-28.3744	-16.447	15.9986	4.29193e+08
	-9.34969	-23.6045	-16.3392	15.9986	5179.47		-9.86023	-14.0494	-7.54925	15.9986	0.00013895		-9.2942	-26.5449	-15.5526	15.9986	5.17947e+08
	-9.39707	-21.7803	-15.3182	15.9986	6250.55		-9.85669	-14.3214	-7.62442	15.9986	0.000175751		-9.3423	-24.7787	-14.7129	15.9986	6.25055e+08
	-9.44358	-20.1352	-14.3278	15.9986	7543.12		-9.85253	-14.6257	-7.70303	15.9986	0.0002223		-9.38941	-23.0956	-13.8915	15.9986	7.54312e+08
	-9.48894	-18.6515	-13.3986	15.9986	9102.98		-9.84678	-14.9766	-7.88908	15.9986	0.000281177		-9.43604	-21.4631	-13.0722	15.9986	9.10298e+08
	-9.53172	-17.3663	-12.639	15.9986	10985.4		-9.84118	-15.3388	-8.00844	15.9986	0.000355648		-9.48142	-19.9446	-12.2208	15.9986	1.09854e+09
	-9.57371	-16.2482	-11.939	15.9986	13257.1		-9.83451	-15.7349	-8.07356	15.9986	0.000449843		-9.52535	-18.4839	-11.4088	15.9986	1.32571e+09
	-9.61343	-15.3029	-11.2799	15.9986	15998.6		-9.82581	-16.2007	-8.25367	15.9986	0.000568987		-9.56751	-17.1526	-10.7262	15.9986	1.59986e+09
	-9.65145	-14.5327	-10.7509	15.9986	19307		-9.81576	-16.6962	-8.40514	15.9986	0.000719686		-9.60843	-15.926	-10.0417	15.9986	1.9307e+09
	-9.68672	-13.947	-10.3256	15.9986	23299.5		-9.80386	-17.2413	-8.59302	15.9986	0.000910298		-9.64712	-14.8211	-9.38184	15.9986	2.32995e+09
	-9.71876	-13.503	-10.0642	15.9986	28117.7		-9.78959	-17.8523	-8.81582	15.9986	0.0011514		-9.68348	-13.8612	-8.85295	15.9986	2.81177e+09
	-9.74764	-13.176	-9.82634	15.9986	33932.2		-9.773	-18.5198	-9.09399	15.9986	0.00145635		-9.71701	-13.0571	-8.38386	15.9986	3.39322e+09
	-9.77322	-12.8842	-9.58771	15.9986	40949.2		-9.75369	-19.2664	-9.34911	15.9986	0.00184207		-9.74772	-12.3964	-8.06141	15.9986	4.09492e+09
	-9.79468	-12.6269	-9.40212	15.9986	49417.1		-9.73231	-20.0801	-9.55778	15.9986	0.00232995		-9.77469	-11.924	-7.86389	15.9986	4.94171e+09
	-9.81417	-12.3906	-9.17162	15.9986	59636.2		-9.70617	-21.0313	-9.90021	15.9986	0.00294705		-9.79819	-11.608	-7.78508	15.9986	5.96362e+09
	-9.82983	-12.1729	-9.0269	15.9986	71968.6		-9.67697	-22.0614	-10.2345	15.9986	0.00372759		-9.81814	-11.4351	-7.84034	15.9986	7.19686e+09
	-9.84188	-11.975	-8.86075	15.9986	86851.1		-9.64346	-23.2374	-10.5157	15.9986	0.00471487		-9.8342	-11.3475	-7.94246	15.9986	8.68511e+09
	-9.85231	-11.7904	-8.67514	15.9986	104811		-9.60407	-24.6122	-10.9576	15.9986	0.00596362		-9.84698	-11.2955	-8.0256	15.9986	1.04811e+10
	-9.86066	-11.6399	-8.50361	15.9986	126486		-9.55921	-26.2277	-11.455	15.9986	0.00754312		-9.85618	-11.2687	-8.08909	15.9986	1.26486e+10
	-9.86675	-11.5235	-8.37288	15.9986	152642		-9.50632	-28.1997	-12.0502	15.9986	0.00954095		-9.86416	-11.2431	-8.07599	15.9986	1.52642e+10
	-9.87102	-11.432	-8.30836	15.9986	184207		-9.4442	-30.6208	-12.6072	15.9986	0.0120679		-9.86965	-11.2245	-8.10219	15.9986	1.84207e+10
	-9.87444	-11.3653	-8.24053	15.9986	222300		-9.37001	-33.7431	-13.3574	15.9986	0.0152642		-9.8736	-11.2114	-8.10475	15.9986	2.223e+10
	-9.87709	-11.3126	-8.18386	15.9986	268270		-9.28134	-37.7632	-14.1667	15.9986	0.019307		-9.87601	-11.2059	-8.1183	15.9986	2.6827e+10
	-9.87883	-11.277	-8.16941	15.9986	323746		-9.17546	-42.878	-15.2313	15.9986	0.0244205		-9.87787	-11.2021	-8.11302	15.9986	3.23746e+10
	-9.88009	-11.2473	-8.14837	15.9986	390694		-9.05173	-49.3401	-16.1488	15.9986	0.0308884		-9.87909	-11.1964	-8.12775	15.9986	3.90694e+10
	-9.88095	-11.2305	-8.11146	15.9986	471487		-8.90964	-57.128	-17.3017	15.9986	0.0390694		-9.88077	-11.1902	-8.07964	15.9986	4.71487e+10
	-9.88126	-11.2152	-8.13426	15.9986	568987		-8.75143	-65.8894	-18.2503	15.9986	0.0494171		-9.88149	-11.1874	-8.09811	15.9986	5.68987e+10
	-9.88134	-11.2113	-8.11841	15.9986	686649		-8.57995	-75.0135	-19.0346	15.9986	0.0625055		-9.88142	-11.1927	-8.12004	15.9986	6.86649e+10
	-9.88222	-11.2007	-8.11285	15.9986	828643		-8.39825	-83.8055	-19.6459	15.9986	0.0790604		-9.88216	-11.1887	-8.0991	15.9986	8.28643e+10
	-9.882	-11.1976	-8.10971	15.9986	1000000		-8.20906	-91.4728	-20.0078	15.9986	0.1		-9.88249	-11.185	-8.08613	15.9986	100000000000
	-8.2798	-95.5991	-37.7984	19.307	100		-9.96228	-11.3099	-7.59794	19.307	1e-06		-8.21595	-73.708	-32.6363	19.307	10000000
	-8.33387	-91.3151	-37.108	19.307	120.679		-9.96145	-11.3384	-7.58785	19.307	1.26486e-06		-8.26874	-70.6957	-32.1006	19.307	1.20679e+07
	-8.38707	-87.1405	-36.6224	19.307	145.635		-9.9617	-11.3633	-7.57926	19.307	1.59986e-06		-8.32302	-67.6753	-30.9649	19.307	1.45635e+07
	-8.44185	-82.7122	-35.6456	19.307	175.751		-9.96135	-11.3855	-7.53488	19.307	2.02359e-06		-8.37658	-64.7755	-30.3828	19.307	1.75751e+07
	-8.49572	-78.3489	-34.9536	19.307	212.095		-9.9618	-11.4008	-7.48587	19.307	2.55955e-06		-8.43052	-61.9352	-29.3606	19.307	2.12095e+07
	-8.54954	-73.9963	-33.8609	19.307	255.955		-9.96101	-11.4249	-7.46703	19.307	3.23746e-06		-8.48454	-59.1714	-28.5071	19.307	2.55955e+07
	-8.6025	-69.8359	-33.2376	19.307	308.884		-9.96075	-11.445	-7.42926	19.307	4.09492e-06		-8.53814	-56.5126	-27.7202	19.307	3.08884e+07
	-8.65613	-65.6204	-32.5169	19.307	372.759		-9.96109	-11.4581	-7.35381	19.307	5.17947e-06		-8.59205	-53.9331	-26.8732	19.307	3.72759e+07
	-8.70983	-61.4941	-31.3388	19.307	449.843		-9.96089	-11.4795	-7.33407	19.307	6.55129e-06		-8.64642	-51.3687	-25.8776	19.307	4.49843e+07
	-8.7636	-57.5068	-30.1525	19.307	542.868		-9.96034	-11.5024	-7.29224	19.307	8.28643e-06		-8.69995	-48.9384	-25.156	19.307	5.42868e+07
	-8.81635	-53.6784	-29.2073	19.307	655.129		-9.96035	-11.5202	-7.21165	19.307	1.04811e-05		-8.75371	-46.5704	-24.2277	19.307	6.55129e+07
	-8.8703	-49.9582	-27.7289	19.307	790.604		-9.95951	-11.5531	-7.18902	19.307	1.32571e-05		-8.80758	-44.2608	-23.2968	19.307	7.90604e+07
	-8.92323	-46.4193	-26.5313	19.307	954.095		-9.95955	-11.5826	-7.14941	19.307	1.67683e-05		-8.86121	-42.035	-22.39	19.307	9.54095e+07
	-8.97596	-43.0817	-25.2346	19.307	1151.4		-9.95907	-11.6168	-7.09108	19.307	2.12095e-05		-8.91453	-39.8824	-21.4979	19.307	1.1514e+08
	-9.02844	-39.8846	-24.0739	19.307	1389.5		-9.95783	-11.6699	-7.08333	19.307	2.6827e-05		-8.96725	-37.7913	-20.7184	19.307	1.3895e+08
	-9.08064	-36.9019	-22.7994	19.307	1676.83		-9.95777	-11.7219	-6.99882	19.307	3.39322e-05		-9.02048	-35.7534	-19.763	19.307	1.67683e+08
	-9.13266	-34.0733	-21.6223	19.307	2023.59		-9.95672	-11.8026	-6.99104	19.307	4.29193e-05		-9.07245	-33.806	-18.9739	19.307	2.02359e+08
	-9.18397	-31.4475	-20.4482	19.307	2442.05		-9.95502	-11.8938	-6.98249	19.307	5.42868e-05		-9.12462	-31.9069	-18.1271	19.307	2.44205e+08
	-9.23432	-28.9965	-19.3601	19.307	2947.05		-9.95382	-12.0045	-6.98753	19.307	6.86649e-05		-9.17631	-30.0534	-17.2453	19.307	2.94705e+08
	-9.28585	-26.7139	-18.1324	19.307	3556.48		-9.95225	-12.1325	-6.95082	19.307	8.68511e-05		-9.22727	-28.2656	-16.4269	19.307	3.55648e+08
	-9.33509	-24.633	-17.102	19.307	4291.93		-9.94979	-12.2787	-6.96046	19.307	0.000109854		-9.27784	-26.5328	-15.6117	19.307	4.29193e+08
	-9.38509	-22.7065	-15.9266	19.307	5179.47		-9.9473	-12.445	-6.99595	19.307	0.00013895		-9.32783	-24.8709	-14.7671	19.307	5.17947e+08
	-9.43364	-20.9657	-14.9919	19.307	6250.55		-9.94328	-12.6525	-7.0819	19.307	0.000175751		-9.37725	-23.2539	-13.9991	19.307	6.25055e+08
	-9.4813	-19.4045	-14.0514	19.307	7543.12		-9.93956	-12.8813	-7.08011	19.307	0.0002223		-9.42527	-21.7114	-13.2355	19.307	7.54312e+08
	-9.52727	-18.0136	-13.2033	19.307	9102.98		-9.93465	-13.1461	-7.17335	19.307	0.000281177		-9.4728	-20.2344	-12.4675	19.307	9.10298e+08
	-9.57323	-16.7797	-12.3672	19.307	10985.4		-9.92828	-13.4384	-7.25811	19.307	0.000355648		-9.51954	-18.8284	-11.6884	19.307	1.09854e+09
	-9.61708	-15.7302	-11.7237	19.307	13257.1		-9.92176	-13.7628	-7.31517	19.307	0.000449843		-9.56518	-17.4976	-11.0032	19.307	1.32571e+09
	-9.65926	-14.8563	-11.1364	19.307	15998.6		-9.91279	-14.1397	-7.50182	19.307	0.000568987		-9.60939	-16.2696	-10.2819	19.307	1.59986e+09
	-9.69868	-14.1778	-10.7317	19.307	19307		-9.90298	-14.5537	-7.61037	19.307	0.000719686		-9.65201	-15.1454	-9.65691	19.307	1.9307e+09
	-9.73699	-13.6355	-10.3285	19.307	23299.5		-9.89099	-15.0201	-7.7927	19.307	0.000910298		-9.69262	-14.1263	-9.11267	19.307	2.32995e+09
	-9.77224	-13.2472	-10.1048	19.307	28117.7		-9.87685	-15.5406	-7.99139	19.307	0.0011514		-9.73143	-13.2237	-8.56781	19.307	2.81177e+09
	-9.80469	-12.9053	-9.85035	19.307	33932.2		-9.85948	-16.1384	-8.23195	19.307	0.00145635		-9.76796	-12.4582	-8.16342	19.307	3.39322e+09
	-9.83376	-12.5951	-9.54576	19.307	40949.2		-9.84081	-16.7753	-8.41114	19.307	0.00184207		-9.80205	-11.8539	-7.84598	19.307	4.09492e+09
	-9.85932	-12.3113	-9.30648	19.307	49417.1		-9.81832	-17.5001	-8.67516	19.307	0.00232995		-9.83228	-11.4045	-7.65832	19.307	4.94171e+09
	-9.88075	-12.0391	-9.10109	19.307	59636.2		-9.79163	-18.3396	-9.04447	19.307	0.00294705		-9.85958	-11.1206	-7.60072	19.307	5.96362e+09
	-9.90008	-11.7608	-8.85879	19.307	71968.6		-9.76242	-19.2647	-9.27466	19.307	0.00372759		-9.8828	-10.9457	-7.64699	19.307	7.19686e+09
	-9.91545	-11.5311	-8.59684	19.307	86851.1		-9.72749	-20.3663	-9.72085	19.307	0.00471487		-9.90178	-10.8377	-7.73697	19.307	8.68511e+09
	-9.92761	-11.3332	-8.38641	19.307	104811		-9.68814	-21.6201	-10.1241	19.307	0.00596362		-9.91765	-10.7678	-7.80673	19.307	1.04811e+10
	-9.9375	-11.1619	-8.24398	19.307	126486		-9.64236	-23.119	-10.5875	19.307	0.00754312		-9.93026	-10.7137	-7.80091	19.307	1.26486e+10
	-9.94537	-11.0128	-8.12621	19.307	152642		-9.58932	-24.9326	-11.1203	19.307	0.00954095		-9.93985	-10.6753	-7.81791	19.307	1.52642e+10
	-9.95044	-10.8962	-8.04723	19.307	184207		-9.52643	-27.22	-11.7201	19.307	0.0120679		-9.94775	-10.643	-7.73826	19.307	1.84207e+10
	-9.95513	-10.8	-7.99584	19.307	222300		-9.45157	-30.1528	-12.465	19.307	0.0152642		-9.95253	-10.6278	-7.77334	19.307	2.223e+10
	-9.95821	-10.7313	-7.88382	19.307	268270		-9.36232	-33.8998	-13.4176	19.307	0.019307		-9.95689	-10.6055	-7.72865	19.307	2.6827e+10
	-9.96072	-10.6853	-7.79996	19.307	323746		-9.25638	-38.8186	-14.5109	19.307	0.0244205		-9.95969	-10.5983	-7.68757	19.307	3.23746e+10
	-9.9616	-10.6536	-7.78286	19.307	390694		-9.13194	-45.0214	-15.717	19.307	0.0308884		-9.96155	-10.5887	-7.69456	19.307	3.90694e+10
	-9.96338	-10.6269	-7.73104	19.307	471487		-8.99013	-52.6098	-16.8647	19.307	0.0390694		-9.96237	-10.585	-7.72162	19.307	4.71487e+10
	-9.9642	-10.6081	-7.71513	19.307	568987		-8.83285	-61.3149	-17.715	19.307	0.0494171		-9.96359	-10.5794	-7.70007	19.307	5.68987e+10
	-9.96444	-10.5985	-7.72764	19.307	686649		-8.66136	-70.7191	-18.5898	19.307	0.0625055		-9.96448	-10.5748	-7.68438	19.307	6.86649e+10
	-9.96461	-10.5909	-7.72785	19.307	828643		-8.47962	-79.9731	-19.2667	19.307	0.0790604		-9.96466	-10.5743	-7.7008	19.307	8.28643e+10
	-9.96504	-10.586	-7.70879	19.307	1000000		-8.29037	-88.2374	-19.6834	19.307	0.1		-9.96525	-10.5733	-7.65849	19.307	100000000000
	-8.30742	-93.5501	-37.5427	23.2995	100		-10.046	-10.5102	-7.19775	23.2995	1e-06		-8.24445	-68.7949	-31.1297	23.2995	10000000
	-8.36093	-89.3397	-36.8091	23.2995	120.679		-10.0454	-10.5334	-7.19738	23.2995	1.26486e-06		-8.29674	-65.9804	-30.6536	23.2995	1.20679e+07
	-8.41576	-84.8273	-36.1256	23.2995	145.635		-10.046	-10.553	-7.17534	23.2995	1.59986e-06		-8.35065	-63.1281	-29.6727	23.2995	1.45635e+07
	-8.46933	-80.5668	-35.4319	23.2995	175.751		-10.0458	-10.5764	-7.16189	23.2995	2.02359e-06		-8.40412	-60.3642	-28.8678	23.2995	1.75751e+07
	-8.52365	-76.2062	-34.4941	23.2995	212.095		-10.0459	-10.5919	-7.13021	23.2995	2.55955e-06		-8.45797	-57.6669	-28.1262	23.2995	2.12095e+07
	-8.5769	-71.9648	-33.9839	23.2995	255.955		-10.045	-10.6172	-7.16644	23.2995	3.23746e-06		-8.51151	-55.0784	-27.2187	23.2995	2.55955e+07
	-8.63111	-67.7126	-32.8806	23.2995	308.884		-10.0454	-10.6325	-7.13073	23.2995	4.09492e-06		-8.56611	-52.5279	-26.2562	23.2995	3.08884e+07
	-8.68533	-63.5514	-31.675	23.2995	372.759		-10.0452	-10.6467	-7.11599	23.2995	5.17947e-06		-8.61998	-50.0893	-25.4052	23.2995	3.72759e+07
	-8.73805	-59.5456	-31.0058	23.2995	449.843		-10.045	-10.6654	-7.09061	23.2995	6.55129e-06		-8.67377	-47.7107	-24.6044	23.2995	4.49843e+07
	-8.79209	-55.6295	-29.6304	23.2995	542.868		-10.0448	-10.6806	-7.06616	23.2995	8.28643e-06		-8.72765	-45.4095	-23.7778	23.2995	5.42868e+07
	-8.84509	-51.8752	-28.6233	23.2995	655.129		-10.0444	-10.6956	-7.03664	23.2995	1.04811e-05		-8.78158	-43.2021	-22.9435	23.2995	6.55129e+07
	-8.89914	-48.2445	-27.2778	23.2995	790.604		-10.0444	-10.7052	-6.96709	23.2995	1.32571e-05		-8.83524	-41.0635	-22.1241	23.2995	7.90604e+07
	-8.9524	-44.7854	-25.9425	23.2995	954.095		-10.0441	-10.7169	-6.94515	23.2995	1.67683e-05		-8.88895	-38.9875	-21.2601	23.2995	9.54095e+07
	-9.00533	-41.5144	-24.9631	23.2995	1151.4		-10.0438	-10.7322	-6.86797	23.2995	2.12095e-05		-8.94252	-36.9767	-20.4125	23.2995	1.1514e+08
	-9.05822	-38.421	-23.6664	23.2995	1389.5		-10.0429	-10.7488	-6.8456	23.2995	2.6827e-05		-8.99616	-35.0312	-19.4929	23.2995	1.3895e+08
	-9.11038	-35.5263	-22.3784	23.2995	1676.83		-10.0428	-10.7677	-6.75754	23.2995	3.39322e-05		-9.04924	-33.1687	-18.6789	23.2995	1.67683e+08
	-9.16248	-32.8049	-21.2621	23.2995	2023.59		-10.0415	-10.7978	-6.71373	23.2995	4.29193e-05		-9.10224	-31.3502	-17.8721	23.2995	2.02359e+08
	-9.2145	-30.2438	-20.0901	23.2995	2442.05		-10.0413	-10.8249	-6.63733	23.2995	5.42868e-05		-9.15468	-29.6001	-17.0837	23.2995	2.44205e+08
	-9.26674	-27.8848	-18.8065	23.2995	2947.05		-10.0401	-10.8711	-6.5689	23.2995	6.86649e-05		-9.2069	-27.9171	-16.2438	23.2995	2.94705e+08
	-9.31799	-25.7006	-17.6465	23.2995	3556.48		-10.0387	-10.9344	-6.51888	23.2995	8.68511e-05		-9.25838	-26.2846	-15.5039	23.2995	3.55648e+08
	-9.36795	-23.7005	-16.6655	23.2995	4291.93		-10.0363	-11.0174	-6.53183	23.2995	0.000109854		-9.30966	-24.7018	-14.7381	23.2995	4.29193e+08
	-9.41897	-21.8561	-15.5101	23.2995	5179.47		-10.0336	-11.1153	-6.53716	23.2995	0.00013895		-9.36054	-23.1873	-13.9843	23.2995	5.17947e+08
	-9.4682	-20.1986	-14.6352	23.2995	6250.55		-10.0312	-11.2327	-6.47873	23.2995	0.000175751		-9.41047	-21.7209	-13.2336	23.2995	6.25055e+08
	-9.51736	-18.7079	-13.721	23.2995	7543.12		-10.0271	-11.3907	-6.53149	23.2995	0.0002223		-9.45972	-20.3236	-12.5367	23.2995	7.54312e+08
	-9.5653	-17.3903	-12.9371	23.2995	9102.98		-10.0226	-11.5628	-6.55267	23.2995	0.000281177		-9.50884	-18.9828	-11.7959	23.2995	9.10298e+08
	-9.61219	-16.2469	-12.1529	23.2995	10985.4		-10.0165	-11.7828	-6.60217	23.2995	0.000355648		-9.55629	-17.6991	-11.1354	23.2995	1.09854e+09
	-9.65755	-15.2715	-11.5505	23.2995	13257.1		-10.0094	-12.0385	-6.6846	23.2995	0.000449843		-9.60326	-16.492	-10.4631	23.2995	1.32571e+09
	-9.70209	-14.4666	-11.0634	23.2995	15998.6		-10.0012	-12.327	-6.77558	23.2995	0.000568987		-9.64898	-15.3671	-9.87219	23.2995	1.59986e+09
	-9.74464	-13.837	-10.6006	23.2995	19307		-9.99067	-12.661	-6.92056	23.2995	0.000719686		-9.69382	-14.3301	-9.23106	23.2995	1.9307e+09
	-9.78468	-13.3649	-10.2953	23.2995	23299.5		-9.97849	-13.0527	-7.05428	23.2995	0.000910298		-9.73664	-13.392	-8.71409	23.2995	2.32995e+09
	-9.82306	-12.9786	-10.0449	23.2995	28117.7		-9.96409	-13.4892	-7.16392	23.2995	0.0011514		-9.77781	-12.5647	-8.26442	23.2995	2.81177e+09
	-9.859	-12.6166	-9.71617	23.2995	33932.2		-9.94753	-13.9854	-7.34758	23.2995	0.00145635		-9.81701	-11.8653	-7.89843	23.2995	3.39322e+09
	-9.8913	-12.2852	-9.41828	23.2995	40949.2		-9.92752	-14.553	-7.59374	23.2995	0.00184207		-9.85346	-11.3022	-7.59971	23.2995	4.09492e+09
	-9.92038	-11.9443	-9.15717	23.2995	49417.1		-9.90505	-15.1905	-7.81484	23.2995	0.00232995		-9.88722	-10.8807	-7.42705	23.2995	4.94171e+09
	-9.94595	-11.6143	-8.89488	23.2995	59636.2		-9.87813	-15.9258	-8.1323	23.2995	0.00294705		-9.91796	-10.5863	-7.37324	23.2995	5.96362e+09
	-9.96781	-11.3266	-8.54898	23.2995	71968.6		-9.84798	-16.7558	-8.4025	23.2995	0.00372759		-9.94456	-10.4155	-7.40486	23.2995	7.19686e+09
	-9.98604	-11.0566	-8.30951	23.2995	86851.1		-9.81303	-17.7378	-8.75486	23.2995	0.00471487		-9.96764	-10.2981	-7.41948	23.2995	8.68511e+09
	-10.0009	-10.7949	-8.1253	23.2995	104811		-9.77204	-18.8977	-9.25858	23.2995	0.00596362		-9.98713	-10.2106	-7.41566	23.2995	1.04811e+10
	-10.0132	-10.5863	-7.95652	23.2995	126486		-9.72626	-20.2593	-9.60413	23.2995	0.00754312		-10.0027	-10.1359	-7.38716	23.2995	1.26486e+10
	-10.0227	-10.4195	-7.73979	23.2995	152642		-9.67213	-21.9437	-10.218	23.2995	0.00954095		-10.0155	-10.0753	-7.32673	23.2995	1.52642e+10
	-10.0302	-10.2856	-7.5598	23.2995	184207		-9.60808	-24.0674	-10.9644	23.2995	0.0120679		-10.0249	-10.0274	-7.30336	23.2995	1.84207e+10
	-10.0352	-10.1859	-7.44927	23.2995	222300		-9.53287	-26.8069	-11.713	23.2995	0.0152642		-10.032	-9.98858	-7.25433	23.2995	2.223e+10
	-10.0394	-10.1043	-7.34785	23.2995	268270		-9.44307	-30.3349	-12.6853	23.2995	0.019307		-10.0371	-9.95874	-7.23936	23.2995	2.6827e+10
	-10.0422	-10.0405	-7.31195	23.2995	323746		-9.3362	-34.9961	-13.8607	23.2995	0.0244205		-10.0402	-9.93835	-7.23375	23.2995	3.23746e+10
	-10.0441	-9.99402	-7.27812	23.2995	390694		-9.21268	-40.8927	-14.9321	23.2995	0.0308884		-10.0431	-9.92223	-7.21948	23.2995	3.90694e+10
	-10.0455	-9.96429	-7.26187	23.2995	471487		-9.07074	-48.216	-16.197	23.2995	0.0390694		-10.0451	-9.90968	-7.20444	23.2995	4.71487e+10
	-10.0463	-9.94004	-7.23837	23.2995	568987		-8.91328	-56.8152	-17.2544	23.2995	0.0494171		-10.0464	-9.90225	-7.19169	23.2995	5.68987e+10
	-10.0477	-9.92103	-7.19819	23.2995	686649		-8.74216	-66.3032	-18.0481	23.2995	0.0625055		-10.0469	-9.89803	-7.20779	23.2995	6.86649e+10
	-10.0482	-9.90854	-7.18987	23.2995	828643		-8.56017	-76.0278	-19.1323	23.2995	0.0790604		-10.0479	-9.88929	-7.18922	23.2995	8.28643e+10
	-10.0485	-9.90195	-7.19094	23.2995	1000000		-8.37162	-84.9299	-19.6204	23.2995	0.1		-10.0481	-9.88795	-7.19452	23.2995	100000000000
	-8.33421	-91.5022	-37.7181	28.1177	100		-10.1288	-9.62891	-6.61673	28.1177	1e-06		-8.27224	-64.2213	-29.7887	28.1177	10000000
	-8.38919	-87.1187	-36.5881	28.1177	120.679		-10.1294	-9.64884	-6.57305	28.1177	1.26486e-06		-8.32534	-61.4412	-28.989	28.1177	1.20679e+07
	-8.4433	-82.7365	-35.6729	28.1177	145.635		-10.1286	-9.67483	-6.61342	28.1177	1.59986e-06		-8.37874	-58.745	-28.2893	28.1177	1.45635e+07
	-8.49668	-78.4723	-35.1511	28.1177	175.751		-10.1285	-9.6963	-6.61222	28.1177	2.02359e-06		-8.43162	-56.1773	-27.566	28.1177	1.75751e+07
	-8.55081	-74.1387	-34.3245	28.1177	212.095		-10.1289	-9.7133	-6.5802	28.1177	2.55955e-06		-8.48544	-53.6346	-26.7004	28.1177	2.12095e+07
	-8.60518	-69.8644	-33.3929	28.1177	255.955		-10.1288	-9.73224	-6.59007	28.1177	3.23746e-06		-8.5392	-51.1564	-25.8191	28.1177	2.55955e+07
	-8.65941	-65.6684	-32.1099	28.1177	308.884		-10.1281	-9.75414	-6.61678	28.1177	4.09492e-06		-8.5931	-48.7753	-24.9825	28.1177	3.08884e+07
	-8.71265	-61.5974	-31.5572	28.1177	372.759		-10.1285	-9.76886	-6.58332	28.1177	5.17947e-06		-8.64735	-46.4331	-24.113	28.1177	3.72759e+07
	-8.76702	-57.6058	-30.162	28.1177	449.843		-10.1284	-9.78093	-6.5669	28.1177	6.55129e-06		-8.70119	-44.2202	-23.2709	28.1177	4.49843e+07
	-8.82096	-53.746	-28.9377	28.1177	542.868		-10.1277	-9.7982	-6.56905	28.1177	8.28643e-06		-8.75492	-42.0792	-22.5201	28.1177	5.42868e+07
	-8.87446	-50.0541	-27.8318	28.1177	655.129		-10.1275	-9.8146	-6.55658	28.1177	1.04811e-05		-8.80908	-39.9841	-21.6851	28.1177	6.55129e+07
	-8.92719	-46.5389	-27.0101	28.1177	790.604		-10.128	-9.82152	-6.51664	28.1177	1.32571e-05		-8.86313	-37.9755	-20.7582	28.1177	7.90604e+07
	-8.9808	-43.1951	-25.6236	28.1177	954.095		-10.1278	-9.83014	-6.49688	28.1177	1.67683e-05		-8.91678	-36.0572	-20.0085	28.1177	9.54095e+07
	-9.0338	-40.0097	-24.4618	28.1177	1151.4		-10.1273	-9.84035	-6.46946	28.1177	2.12095e-05		-8.97056	-34.1917	-19.1925	28.1177	1.1514e+08
	-9.08769	-36.9961	-23.1505	28.1177	1389.5		-10.1271	-9.85185	-6.42517	28.1177	2.6827e-05		-9.02459	-32.3799	-18.3059	28.1177	1.3895e+08
	-9.14051	-34.1715	-21.9421	28.1177	1676.83		-10.126	-9.86205	-6.4304	28.1177	3.39322e-05		-9.07754	-30.665	-17.5956	28.1177	1.67683e+08
	-9.19324	-31.531	-20.6883	28.1177	2023.59		-10.1256	-9.87636	-6.35949	28.1177	4.29193e-05		-9.13109	-28.9939	-16.821	28.1177	2.02359e+08
	-9.2457	-29.0845	-19.4207	28.1177	2442.05		-10.1255	-9.87846	-6.31336	28.1177	5.42868e-05		-9.18376	-27.3867	-16.0473	28.1177	2.44205e+08
	-9.29734	-26.8101	-18.4198	28.1177	2947.05		-10.1243	-9.89776	-6.27525	28.1177	6.86649e-05		-9.23668	-25.8396	-15.2926	28.1177	2.94705e+08
	-9.34964	-24.7117	-17.2457	28.1177	3556.48		-10.123	-9.91829	-6.23816	28.1177	8.68511e-05		-9.28915	-24.339	-14.5336	28.1177	3.55648e+08
	-9.40107	-22.7892	-16.154	28.1177	4291.93		-10.1224	-9.94417	-6.13803	28.1177	0.000109854		-9.3407	-22.9086	-13.8358	28.1177	4.29193e+08
	-9.45202	-21.0418	-15.1752	28.1177	5179.47		-10.1202	-9.98641	-6.13138	28.1177	0.00013895		-9.3922	-21.5214	-13.1518	28.1177	5.17947e+08
	-9.50217	-19.4558	-14.2656	28.1177	6250.55		-10.1173	-10.0535	-6.10608	28.1177	0.000175751		-9.44322	-20.1974	-12.4484	28.1177	6.25055e+08
	-9.55231	-18.0467	-13.3796	28.1177	7543.12		-10.1136	-10.1372	-6.07958	28.1177	0.0002223		-9.4936	-18.9318	-11.7731	28.1177	7.54312e+08
	-9.60139	-16.7999	-12.6044	28.1177	9102.98		-10.1092	-10.2414	-6.0952	28.1177	0.000281177		-9.54342	-17.7031	-11.1151	28.1177	9.10298e+08
	-9.64965	-15.7283	-11.9928	28.1177	10985.4		-10.1044	-10.3774	-6.05074	28.1177	0.000355648		-9.59205	-16.5497	-10.5108	28.1177	1.09854e+09
	-9.6969	-14.8296	-11.3254	28.1177	13257.1		-10.0969	-10.5577	-6.13232	28.1177	0.000449843		-9.64037	-15.4592	-9.92339	28.1177	1.32571e+09
	-9.74308	-14.1115	-10.921	28.1177	15998.6		-10.0891	-10.7629	-6.14118	28.1177	0.000568987		-9.68752	-14.4411	-9.32843	28.1177	1.59986e+09
	-9.78729	-13.5379	-10.4966	28.1177	19307		-10.0786	-11.0251	-6.21633	28.1177	0.000719686		-9.73388	-13.4966	-8.81124	28.1177	1.9307e+09
	-9.83046	-13.0961	-10.1837	28.1177	23299.5		-10.0668	-11.3244	-6.3215	28.1177	0.000910298		-9.77874	-12.6464	-8.32131	28.1177	2.32995e+09
	-9.87132	-12.6851	-9.95232	28.1177	28117.7		-10.0523	-11.6727	-6.43189	28.1177	0.0011514		-9.82174	-11.9012	-7.94394	28.1177	2.81177e+09
	-9.9095	-12.3153	-9.57328	28.1177	33932.2		-10.0349	-12.0947	-6.5935	28.1177	0.00145635		-9.86356	-11.2541	-7.54854	28.1177	3.39322e+09
	-9.94504	-11.9216	-9.24962	28.1177	40949.2		-10.0149	-12.572	-6.81748	28.1177	0.00184207		-9.90297	-10.719	-7.28746	28.1177	4.09492e+09
	-9.97802	-11.5388	-8.99203	28.1177	49417.1		-9.99147	-13.1307	-7.03852	28.1177	0.00232995		-9.93978	-10.3274	-7.16487	28.1177	4.94171e+09
	-10.0068	-11.1845	-8.56338	28.1177	59636.2		-9.96492	-13.7569	-7.2762	28.1177	0.00294705		-9.97356	-10.0557	-7.12112	28.1177	5.96362e+09
	-10.032	-10.8192	-8.26916	28.1177	71968.6		-9.93336	-14.5144	-7.55471	28.1177	0.00372759		-10.0041	-9.84179	-7.10667	28.1177	7.19686e+09
	-10.0539	-10.507	-8.03931	28.1177	86851.1		-9.89829	-15.3804	-7.92263	28.1177	0.00471487		-10.0305	-9.68773	-7.11233	28.1177	8.68511e+09
	-10.0722	-10.2341	-7.69499	28.1177	104811		-9.85721	-16.4174	-8.31893	28.1177	0.00596362		-10.0539	-9.56641	-7.05386	28.1177	1.04811e+10
	-10.0862	-9.98026	-7.46089	28.1177	126486		-9.80959	-17.6773	-8.80419	28.1177	0.00754312		-10.0731	-9.46876	-7.01924	28.1177	1.26486e+10
	-10.0985	-9.75716	-7.24473	28.1177	152642		-9.75507	-19.2161	-9.31998	28.1177	0.00954095		-10.0879	-9.39598	-6.97536	28.1177	1.52642e+10
	-10.1069	-9.59591	-7.13345	28.1177	184207		-9.69026	-21.1794	-9.97132	28.1177	0.0120679		-10.0998	-9.33279	-6.8581	28.1177	1.84207e+10
	-10.1137	-9.47407	-7.04219	28.1177	222300		-9.61393	-23.72	-10.8616	28.1177	0.0152642		-10.1093	-9.2802	-6.79735	28.1177	2.223e+10
	-10.1187	-9.38313	-6.95561	28.1177	268270		-9.52343	-27.0163	-11.8424	28.1177	0.019307		-10.1157	-9.24391	-6.73016	28.1177	2.6827e+10
	-10.1224	-9.31409	-6.85179	28.1177	323746		-9.416	-31.3856	-13.0907	28.1177	0.0244205		-10.1201	-9.21494	-6.69194	28.1177	3.23746e+10
	-10.1251	-9.26405	-6.77575	28.1177	390694		-9.29253	-36.9413	-14.2267	28.1177	0.0308884		-10.124	-9.19066	-6.65841	28.1177	3.90694e+10
	-10.1273	-9.22603	-6.71175	28.1177	471487		-9.15097	-43.9054	-15.3934	28.1177	0.0390694		-10.1259	-9.1775	-6.65146	28.1177	4.71487e+10
	-10.1289	-9.19822	-6.66455	28.1177	568987		-8.99307	-52.3866	-16.8313	28.1177	0.0494171		-10.1279	-9.16319	-6.60779	28.1177	5.68987e+10
	-10.1292	-9.18065	-6.64239	28.1177	686649		-8.82228	-61.8524	-17.8272	28.1177	0.0625055		-10.1291	-9.15395	-6.60626	28.1177	6.86649e+10
	-10.1298	-9.16869	-6.64884	28.1177	828643		-8.64114	-71.7235	-18.8638	28.1177	0.0790604		-10.13	-9.14998	-6.59872	28.1177	8.28643e+10
	-10.1309	-9.1536	-6.59412	28.1177	1000000		-8.45284	-81.1977	-19.3645	28.1177	0.1		-10.1306	-9.14523	-6.59992	28.1177	100000000000
	-8.36254	-89.3192	-36.9965	33.9322	100		-10.2102	-8.68638	-6.03719	33.9322	1e-06		-8.30128	-59.7372	-28.2709	33.9322	10000000
	-8.4161	-84.9774	-36.2169	33.9322	120.679		-10.21	-8.71064	-6.02806	33.9322	1.26486e-06		-8.35332	-57.174	-27.7331	33.9322	1.20679e+07
	-8.47031	-80.7058	-35.5477	33.9322	145.635		-10.2102	-8.73208	-6.01957	33.9322	1.59986e-06		-8.40652	-54.6268	-26.8083	33.9322	1.45635e+07
	-8.52429	-76.3357	-34.7431	33.9322	175.751		-10.2101	-8.75617	-6.02151	33.9322	2.02359e-06		-8.45963	-52.1706	-26.0441	33.9322	1.75751e+07
	-8.57893	-72.0452	-33.7387	33.9322	212.095		-10.2104	-8.77351	-6.02179	33.9322	2.55955e-06		-8.51261	-49.7826	-25.373	33.9322	2.12095e+07
	-8.63269	-67.7909	-33.042	33.9322	255.955		-10.2101	-8.79328	-6.04171	33.9322	3.23746e-06		-8.5667	-47.4371	-24.4538	33.9322	2.55955e+07
	-8.68663	-63.6881	-32.0545	33.9322	308.884		-10.2102	-8.81028	-6.01105	33.9322	4.09492e-06		-8.62035	-45.2052	-23.7218	33.9322	3.08884e+07
	-8.74124	-59.6022	-30.6277	33.9322	372.759		-10.2093	-8.83109	-6.04478	33.9322	5.17947e-06		-8.67416	-43.0259	-22.9077	33.9322	3.72759e+07
	-8.79524	-55.6773	-29.5336	33.9322	449.843		-10.2098	-8.84645	-6.01497	33.9322	6.55129e-06		-8.72827	-40.9154	-22.0999	33.9322	4.49843e+07
	-8.84924	-51.9019	-28.602	33.9322	542.868		-10.2096	-8.85916	-6.02256	33.9322	8.28643e-06		-8.78236	-38.9013	-21.1618	33.9322	5.42868e+07
	-8.90278	-48.3124	-27.4644	33.9322	655.129		-10.2092	-8.87381	-6.02686	33.9322	1.04811e-05		-8.83666	-36.9483	-20.3308	33.9322	6.55129e+07
	-8.95588	-44.8827	-26.3249	33.9322	790.604		-10.2087	-8.88704	-6.04109	33.9322	1.32571e-05		-8.8908	-35.0615	-19.504	33.9322	7.90604e+07
	-9.01001	-41.6017	-25.0308	33.9322	954.095		-10.2086	-8.90125	-6.03145	33.9322	1.67683e-05		-8.94474	-33.2667	-18.7485	33.9322	9.54095e+07
	-9.06329	-38.5047	-23.875	33.9322	1151.4		-10.2083	-8.90929	-6.02991	33.9322	2.12095e-05		-8.99849	-31.5365	-18.0272	33.9322	1.1514e+08
	-9.11627	-35.6084	-22.6713	33.9322	1389.5		-10.2086	-8.91181	-5.96298	33.9322	2.6827e-05		-9.05228	-29.8726	-17.2281	33.9322	1.3895e+08
	-9.17002	-32.871	-21.3386	33.9322	1676.83		-10.2081	-8.92781	-5.95184	33.9322	3.39322e-05		-9.10571	-28.2751	-16.5129	33.9322	1.67683e+08
	-9.22312	-30.3125	-20.1429	33.9322	2023.59		-10.2079	-8.93463	-5.95518	33.9322	4.29193e-05		-9.15955	-26.7244	-15.7076	33.9322	2.02359e+08
	-9.27591	-27.9572	-19.0327	33.9322	2442.05		-10.2072	-8.93844	-5.91432	33.9322	5.42868e-05		-9.21259	-25.2544	-15.0617	33.9322	2.44205e+08
	-9.32847	-25.7695	-17.8947	33.9322	2947.05		-10.207	-8.9486	-5.86369	33.9322	6.86649e-05		-9.26571	-23.8324	-14.3152	33.9322	2.94705e+08
	-9.3805	-23.7596	-16.7694	33.9322	3556.48		-10.2054	-8.95826	-5.85529	33.9322	8.68511e-05		-9.31876	-22.4627	-13.6054	33.9322	3.55648e+08
	-9.43244	-21.9229	-15.7629	33.9322	4291.93		-10.205	-8.96588	-5.76576	33.9322	0.000109854		-9.37094	-21.162	-12.9715	33.9322	4.29193e+08
	-9.48408	-20.2499	-14.769	33.9322	5179.47		-10.2035	-8.98814	-5.71901	33.9322	0.00013895		-9.42301	-19.9013	-12.2978	33.9322	5.17947e+08
	-9.53554	-18.7503	-13.9152	33.9322	6250.55		-10.2008	-9.01724	-5.70441	33.9322	0.000175751		-9.47505	-18.6859	-11.6168	33.9322	6.25055e+08
	-9.58575	-17.4258	-13.1164	33.9322	7543.12		-10.1984	-9.05478	-5.62006	33.9322	0.0002223		-9.52616	-17.5395	-11.047	33.9322	7.54312e+08
	-9.63636	-16.2595	-12.3064	33.9322	9102.98		-10.1944	-9.10858	-5.6043	33.9322	0.000281177		-9.57675	-16.4373	-10.4371	33.9322	9.10298e+08
	-9.68577	-15.2597	-11.6746	33.9322	10985.4		-10.1904	-9.17795	-5.55641	33.9322	0.000355648		-9.62668	-15.3993	-9.89139	33.9322	1.09854e+09
	-9.73407	-14.4347	-11.1531	33.9322	13257.1		-10.1833	-9.29695	-5.58529	33.9322	0.000449843		-9.6759	-14.4146	-9.33531	33.9322	1.32571e+09
	-9.7821	-13.7628	-10.7175	33.9322	15998.6		-10.1761	-9.42478	-5.58311	33.9322	0.000568987		-9.7246	-13.4954	-8.82309	33.9322	1.59986e+09
	-9.82838	-13.2577	-10.3525	33.9322	19307		-10.1665	-9.60271	-5.61588	33.9322	0.000719686		-9.77238	-12.649	-8.32783	33.9322	1.9307e+09
	-9.87334	-12.8003	-10.0886	33.9322	23299.5		-10.1541	-9.83381	-5.68479	33.9322	0.000910298		-9.81891	-11.8878	-7.91504	33.9322	2.32995e+09
	-9.91628	-12.393	-9.74831	33.9322	28117.7		-10.1399	-10.112	-5.76488	33.9322	0.0011514		-9.86398	-11.2042	-7.51521	33.9322	2.81177e+09
	-9.95745	-11.9667	-9.35969	33.9322	33932.2		-10.1221	-10.4465	-5.97623	33.9322	0.00145635		-9.90759	-10.604	-7.22263	33.9322	3.39322e+09
	-9.99636	-11.5341	-9.06303	33.9322	40949.2		-10.1019	-10.8398	-6.09008	33.9322	0.00184207		-9.94947	-10.1361	-7.04076	33.9322	4.09492e+09
	-10.0318	-11.1156	-8.64075	33.9322	49417.1		-10.0788	-11.3045	-6.23975	33.9322	0.00232995		-9.9891	-9.73573	-6.88362	33.9322	4.94171e+09
	-10.0642	-10.6865	-8.26998	33.9322	59636.2		-10.0514	-11.8489	-6.44568	33.9322	0.00294705		-10.0262	-9.45755	-6.78328	33.9322	5.96362e+09
	-10.0926	-10.3132	-8.01401	33.9322	71968.6		-10.0194	-12.5051	-6.79722	33.9322	0.00372759		-10.06	-9.2556	-6.72686	33.9322	7.19686e+09
	-10.1179	-9.94145	-7.57697	33.9322	86851.1		-9.98314	-13.2846	-7.1196	33.9322	0.00471487		-10.0906	-9.0767	-6.64712	33.9322	8.68511e+09
	-10.139	-9.60721	-7.2714	33.9322	104811		-9.94162	-14.2102	-7.45742	33.9322	0.00596362		-10.1174	-8.91636	-6.54824	33.9322	1.04811e+10
	-10.156	-9.34283	-7.07315	33.9322	126486		-9.89305	-15.3482	-7.99683	33.9322	0.00754312		-10.14	-8.77415	-6.43463	33.9322	1.26486e+10
	-10.1707	-9.10347	-6.7959	33.9322	152642		-9.83732	-16.7504	-8.51003	33.9322	0.00954095		-10.158	-8.66613	-6.34242	33.9322	1.52642e+10
	-10.1817	-8.8858	-6.5442	33.9322	184207		-9.7718	-18.5637	-9.19595	33.9322	0.0120679		-10.1725	-8.57812	-6.267	33.9322	1.84207e+10
	-10.1895	-8.72794	-6.41686	33.9322	222300		-9.69446	-20.8986	-10.0369	33.9322	0.0152642		-10.1841	-8.51131	-6.18734	33.9322	2.223e+10
	-10.1959	-8.61148	-6.29632	33.9322	268270		-9.60334	-23.9641	-10.9514	33.9322	0.019307		-10.1918	-8.46101	-6.17238	33.9322	2.6827e+10
	-10.2011	-8.52271	-6.20309	33.9322	323746		-9.49555	-28.024	-12.27	33.9322	0.0244205		-10.1977	-8.42007	-6.13	33.9322	3.23746e+10
	-10.2045	-8.46262	-6.15675	33.9322	390694		-9.37198	-33.2272	-13.3903	33.9322	0.0308884		-10.202	-8.3912	-6.1088	33.9322	3.90694e+10
	-10.2069	-8.42039	-6.11164	33.9322	471487		-9.23037	-39.885	-14.8433	33.9322	0.0390694		-10.2056	-8.36868	-6.07229	33.9322	4.71487e+10
	-10.2086	-8.38871	-6.09295	33.9322	568987		-9.07316	-47.9737	-16.1806	33.9322	0.0494171		-10.2077	-8.35247	-6.05219	33.9322	5.68987e+10
	-10.2098	-8.36536	-6.06174	33.9322	686649		-8.90259	-57.3362	-17.363	33.9322	0.0625055		-10.2086	-8.34376	-6.07133	33.9322	6.86649e+10
	-10.2102	-8.35349	-6.07545	33.9322	828643		-8.72231	-67.3124	-18.1909	33.9322	0.0790604		-10.2102	-8.33233	-6.05007	33.9322	8.28643e+10
	-10.2112	-8.33898	-6.04295	33.9322	1000000		-8.5338	-77.2842	-18.9703	33.9322	0.1		-10.2103	-8.32951	-6.06472	33.9322	100000000000
	-8.39007	-87.1811	-36.5177	40.9492	100		-10.2887	-7.71452	-5.29114	40.9492	1e-06		-8.33032	-55.523	-26.8328	40.9492	10000000
	-8.44432	-82.8427	-35.9748	40.9492	120.679		-10.2886	-7.73587	-5.30003	40.9492	1.26486e-06		-8.38192	-53.1128	-26.2877	40.9492	1.20679e+07
	-8.49855	-78.4661	-35.0436	40.9492	145.635		-10.2883	-7.7627	-5.31625	40.9492	1.59986e-06		-8.43452	-50.7211	-25.3334	40.9492	1.45635e+07
	-8.55293	-74.1098	-33.9805	40.9492	175.751		-10.2884	-7.7827	-5.30258	40.9492	2.02359e-06		-8.48747	-48.3956	-24.7063	40.9492	1.75751e+07
	-8.60629	-69.9226	-33.6895	40.9492	212.095		-10.2883	-7.80439	-5.30412	40.9492	2.55955e-06		-8.54045	-46.1409	-24.0347	40.9492	2.12095e+07
	-8.66111	-65.7149	-32.4226	40.9492	255.955		-10.2882	-7.82782	-5.33079	40.9492	3.23746e-06		-8.59371	-43.9637	-23.2688	40.9492	2.55955e+07
	-8.71536	-61.6163	-31.2708	40.9492	308.884		-10.2878	-7.84599	-5.33883	40.9492	4.09492e-06		-8.64796	-41.8248	-22.2861	40.9492	3.08884e+07
	-8.76895	-57.6743	-30.3734	40.9492	372.759		-10.2877	-7.86668	-5.34581	40.9492	5.17947e-06		-8.70141	-39.7835	-21.5717	40.9492	3.72759e+07
	-8.8233	-53.8153	-29.1552	40.9492	449.843		-10.2879	-7.88113	-5.34367	40.9492	6.55129e-06		-8.75541	-37.8165	-20.7639	40.9492	4.49843e+07
	-8.87724	-50.1257	-28.0524	40.9492	542.868		-10.2874	-7.89829	-5.34326	40.9492	8.28643e-06		-8.80936	-35.9127	-19.9322	40.9492	5.42868e+07
	-8.93084	-46.5988	-26.9057	40.9492	655.129		-10.2876	-7.91396	-5.32633	40.9492	1.04811e-05		-8.86362	-34.0873	-19.1109	40.9492	6.55129e+07
	-8.98499	-43.2146	-25.651	40.9492	790.604		-10.2869	-7.92847	-5.36047	40.9492	1.32571e-05		-8.9174	-32.3347	-18.3786	40.9492	7.90604e+07
	-9.03874	-40.0579	-24.3657	40.9492	954.095		-10.2867	-7.94334	-5.34868	40.9492	1.67683e-05		-8.97169	-30.6541	-17.5977	40.9492	9.54095e+07
	-9.09239	-37.0569	-23.1897	40.9492	1151.4		-10.2866	-7.95533	-5.34441	40.9492	2.12095e-05		-9.02582	-29.0432	-16.8583	40.9492	1.1514e+08
	-9.14543	-34.2426	-22.1304	40.9492	1389.5		-10.2863	-7.96342	-5.34886	40.9492	2.6827e-05		-9.07964	-27.4899	-16.1282	40.9492	1.3895e+08
	-9.19939	-31.5904	-20.8371	40.9492	1676.83		-10.2867	-7.96815	-5.33195	40.9492	3.39322e-05		-9.13379	-26.0063	-15.3525	40.9492	1.67683e+08
	-9.25187	-29.1533	-19.7631	40.9492	2023.59		-10.2863	-7.97961	-5.30819	40.9492	4.29193e-05		-9.18759	-24.5756	-14.6502	40.9492	2.02359e+08
	-9.30526	-26.8694	-18.5559	40.9492	2442.05		-10.2855	-7.9913	-5.32452	40.9492	5.42868e-05		-9.24122	-23.2163	-13.9867	40.9492	2.44205e+08
	-9.35792	-24.7749	-17.4186	40.9492	2947.05		-10.2854	-7.99378	-5.29433	40.9492	6.86649e-05		-9.29455	-21.9145	-13.3356	40.9492	2.94705e+08
	-9.41149	-22.8374	-16.2628	40.9492	3556.48		-10.2845	-8.00401	-5.28871	40.9492	8.68511e-05		-9.34761	-20.6626	-12.687	40.9492	3.55648e+08
	-9.46394	-21.0781	-15.2884	40.9492	4291.93		-10.2839	-8.0126	-5.26337	40.9492	0.000109854		-9.40091	-19.4638	-12.042	40.9492	4.29193e+08
	-9.5158	-19.4996	-14.3823	40.9492	5179.47		-10.2827	-8.02337	-5.24098	40.9492	0.00013895		-9.45348	-18.32	-11.4249	40.9492	5.17947e+08
	-9.56795	-18.0812	-13.5076	40.9492	6250.55		-10.2805	-8.0395	-5.23984	40.9492	0.000175751		-9.50576	-17.2295	-10.8599	40.9492	6.25055e+08
	-9.61937	-16.8187	-12.7518	40.9492	7543.12		-10.279	-8.05485	-5.1961	40.9492	0.0002223		-9.55747	-16.1907	-10.2872	40.9492	7.54312e+08
	-9.67033	-15.7277	-12.0781	40.9492	9102.98		-10.2761	-8.08751	-5.17401	40.9492	0.000281177		-9.60917	-15.1958	-9.73234	40.9492	9.10298e+08
	-9.72073	-14.8099	-11.4191	40.9492	10985.4		-10.2719	-8.13266	-5.13783	40.9492	0.000355648		-9.66007	-14.2585	-9.22356	40.9492	1.09854e+09
	-9.77047	-14.0643	-11.0114	40.9492	13257.1		-10.2664	-8.19619	-5.12662	40.9492	0.000449843		-9.71049	-13.372	-8.71608	40.9492	1.32571e+09
	-9.81939	-13.4575	-10.5424	40.9492	15998.6		-10.2599	-8.27994	-5.11684	40.9492	0.000568987		-9.76043	-12.5441	-8.25122	40.9492	1.59986e+09
	-9.86703	-12.9589	-10.2246	40.9492	19307		-10.2503	-8.40011	-5.15548	40.9492	0.000719686		-9.80911	-11.7924	-7.86275	40.9492	1.9307e+09
	-9.91363	-12.5127	-9.94471	40.9492	23299.5		-10.2391	-8.55799	-5.15973	40.9492	0.000910298		-9.85717	-11.1086	-7.44047	40.9492	2.32995e+09
	-9.95933	-12.0678	-9.48898	40.9492	28117.7		-10.2252	-8.75809	-5.21609	40.9492	0.0011514		-9.90447	-10.475	-7.12604	40.9492	2.81177e+09
	-10.0025	-11.5939	-9.16395	40.9492	33932.2		-10.2089	-9.01307	-5.28759	40.9492	0.00145635		-9.94984	-9.95427	-6.87393	40.9492	3.39322e+09
	-10.0441	-11.1378	-8.75959	40.9492	40949.2		-10.1884	-9.33663	-5.4252	40.9492	0.00184207		-9.99427	-9.49027	-6.61251	40.9492	4.09492e+09
	-10.0825	-10.6511	-8.30996	40.9492	49417.1		-10.1643	-9.71893	-5.5941	40.9492	0.00232995		-10.0365	-9.14357	-6.4499	40.9492	4.94171e+09
	-10.1174	-10.2191	-8.0212	40.9492	59636.2		-10.1366	-10.1903	-5.80366	40.9492	0.00294705		-10.0762	-8.84263	-6.35999	40.9492	5.96362e+09
	-10.1494	-9.76357	-7.53456	40.9492	71968.6		-10.1048	-10.7403	-6.04343	40.9492	0.00372759		-10.1135	-8.59962	-6.27647	40.9492	7.19686e+09
	-10.1776	-9.37805	-7.1899	40.9492	86851.1		-10.0677	-11.4201	-6.34564	40.9492	0.00471487		-10.1471	-8.41232	-6.1994	40.9492	8.68511e+09
	-10.2016	-9.00918	-6.95087	40.9492	104811		-10.0251	-12.2481	-6.71378	40.9492	0.00596362		-10.1771	-8.24877	-6.11086	40.9492	1.04811e+10
	-10.2211	-8.67154	-6.55014	40.9492	126486		-9.97616	-13.2633	-7.15346	40.9492	0.00754312		-10.2034	-8.09427	-6.02034	40.9492	1.26486e+10
	-10.2383	-8.41515	-6.2818	40.9492	152642		-9.91906	-14.5606	-7.66297	40.9492	0.00954095		-10.2245	-7.94164	-5.89061	40.9492	1.52642e+10
	-10.2509	-8.20255	-6.12406	40.9492	184207		-9.8525	-16.2035	-8.35921	40.9492	0.0120679		-10.2416	-7.81604	-5.72892	40.9492	1.84207e+10
	-10.2617	-8.00772	-5.98009	40.9492	222300		-9.77435	-18.3575	-9.18556	40.9492	0.0152642		-10.2554	-7.72033	-5.61771	40.9492	2.223e+10
	-10.2695	-7.84234	-5.78266	40.9492	268270		-9.68226	-21.1846	-10.1973	40.9492	0.019307		-10.2653	-7.65302	-5.51863	40.9492	2.6827e+10
	-10.2748	-7.73362	-5.667	40.9492	323746		-9.57505	-24.9084	-11.3316	40.9492	0.0244205		-10.2722	-7.59755	-5.46423	40.9492	3.23746e+10
	-10.2797	-7.65101	-5.54523	40.9492	390694		-9.45085	-29.7686	-12.5887	40.9492	0.0308884		-10.2772	-7.56107	-5.43342	40.9492	3.90694e+10
	-10.2823	-7.5986	-5.48755	40.9492	471487		-9.3098	-36.0249	-13.9917	40.9492	0.0390694		-10.2814	-7.53418	-5.38123	40.9492	4.71487e+10
	-10.2845	-7.55772	-5.43899	40.9492	568987		-9.15299	-43.7722	-15.507	40.9492	0.0494171		-10.2835	-7.51575	-5.38232	40.9492	5.68987e+10
	-10.2864	-7.53238	-5.38952	40.9492	686649		-8.9833	-52.8545	-16.7325	40.9492	0.0625055		-10.2858	-7.49867	-5.36198	40.9492	6.86649e+10
	-10.2875	-7.51171	-5.36678	40.9492	828643		-8.80291	-62.8905	-17.8842	40.9492	0.0790604		-10.2871	-7.49072	-5.34141	40.9492	8.28643e+10
	-10.2883	-7.49954	-5.35616	40.9492	1000000		-8.61425	-73.1212	-18.8159	40.9492	0.1		-10.288	-7.48465	-5.33384	40.9492	100000000000
	-8.41755	-85.0356	-35.9738	49.4171	100		-10.3617	-6.76042	-4.68101	49.4171	1e-06		-8.35897	-51.5773	-25.5026	49.4171	10000000
	-8.47187	-80.6659	-35.3513	49.4171	120.679		-10.3616	-6.78338	-4.67737	49.4171	1.26486e-06		-8.41073	-49.2681	-24.8354	49.4171	1.20679e+07
	-8.52532	-76.3674	-35.0832	49.4171	145.635		-10.3618	-6.80347	-4.68438	49.4171	1.59986e-06		-8.46236	-47.0536	-24.1994	49.4171	1.45635e+07
	-8.5804	-72.0065	-33.7356	49.4171	175.751		-10.3615	-6.82606	-4.70764	49.4171	2.02359e-06		-8.51458	-44.878	-23.5658	49.4171	1.75751e+07
	-8.63462	-67.8352	-32.8828	49.4171	212.095		-10.3614	-6.84871	-4.71947	49.4171	2.55955e-06		-8.56841	-42.7108	-22.5497	49.4171	2.12095e+07
	-8.68801	-63.7221	-32.0871	49.4171	255.955		-10.3616	-6.86483	-4.72843	49.4171	3.23746e-06		-8.62156	-40.6448	-21.9072	49.4171	2.55955e+07
	-8.74228	-59.6921	-30.9768	49.4171	308.884		-10.3612	-6.89223	-4.74569	49.4171	4.09492e-06		-8.67476	-38.6674	-21.1017	49.4171	3.08884e+07
	-8.79681	-55.7471	-29.9913	49.4171	372.759		-10.3614	-6.90642	-4.74582	49.4171	5.17947e-06		-8.72875	-36.7382	-20.2627	49.4171	3.72759e+07
	-8.85072	-51.9943	-28.9132	49.4171	449.843		-10.3613	-6.92457	-4.74783	49.4171	6.55129e-06		-8.78243	-34.8922	-19.5111	49.4171	4.49843e+07
	-8.90473	-48.3837	-27.6051	49.4171	542.868		-10.3614	-6.93891	-4.74036	49.4171	8.28643e-06		-8.83645	-33.109	-18.7474	49.4171	5.42868e+07
	-8.95856	-44.9528	-26.4316	49.4171	655.129		-10.3608	-6.95763	-4.76238	49.4171	1.04811e-05		-8.89036	-31.4104	-18.008	49.4171	6.55129e+07
	-9.01265	-41.6696	-25.308	49.4171	790.604		-10.3609	-6.97658	-4.76461	49.4171	1.32571e-05		-8.94494	-29.7571	-17.1582	49.4171	7.90604e+07
	-9.06686	-38.5671	-24.0311	49.4171	954.095		-10.361	-6.98948	-4.76334	49.4171	1.67683e-05		-8.99896	-28.1903	-16.4596	49.4171	9.54095e+07
	-9.12103	-35.6373	-22.6923	49.4171	1151.4		-10.3604	-7.00689	-4.785	49.4171	2.12095e-05		-9.05311	-26.6867	-15.7086	49.4171	1.1514e+08
	-9.17414	-32.9259	-21.5874	49.4171	1389.5		-10.3603	-7.01581	-4.78259	49.4171	2.6827e-05		-9.10693	-25.2553	-15.0427	49.4171	1.3895e+08
	-9.22858	-30.3663	-20.2124	49.4171	1676.83		-10.3602	-7.02818	-4.77679	49.4171	3.39322e-05		-9.16109	-23.8735	-14.3512	49.4171	1.67683e+08
	-9.28199	-27.998	-19.126	49.4171	2023.59		-10.3602	-7.03731	-4.76117	49.4171	4.29193e-05		-9.21522	-22.5545	-13.6549	49.4171	2.02359e+08
	-9.33537	-25.8066	-17.9848	49.4171	2442.05		-10.3593	-7.05055	-4.78	49.4171	5.42868e-05		-9.26901	-21.2948	-13.0331	49.4171	2.44205e+08
	-9.38867	-23.7939	-16.9149	49.4171	2947.05		-10.3594	-7.0519	-4.74122	49.4171	6.86649e-05		-9.32261	-20.1037	-12.3798	49.4171	2.94705e+08
	-9.44173	-21.9575	-15.8123	49.4171	3556.48		-10.3586	-7.06472	-4.74524	49.4171	8.68511e-05		-9.37639	-18.9506	-11.7629	49.4171	3.55648e+08
	-9.49384	-20.2935	-14.9763	49.4171	4291.93		-10.3578	-7.07505	-4.72885	49.4171	0.000109854		-9.42969	-17.8567	-11.1762	49.4171	4.29193e+08
	-9.54729	-18.7777	-14.0223	49.4171	5179.47		-10.3568	-7.08428	-4.72465	49.4171	0.00013895		-9.48267	-16.8161	-10.63	49.4171	5.17947e+08
	-9.59939	-17.4393	-13.1506	49.4171	6250.55		-10.3558	-7.09601	-4.70038	49.4171	0.000175751		-9.53583	-15.8162	-10.0736	49.4171	6.25055e+08
	-9.65177	-16.2611	-12.4001	49.4171	7543.12		-10.3534	-7.11262	-4.71318	49.4171	0.0002223		-9.58815	-14.8769	-9.5505	49.4171	7.54312e+08
	-9.70347	-15.2521	-11.778	49.4171	9102.98		-10.3516	-7.13055	-4.67102	49.4171	0.000281177		-9.64059	-13.9845	-9.0649	49.4171	9.10298e+08
	-9.75471	-14.4041	-11.2187	49.4171	10985.4		-10.3479	-7.16331	-4.65681	49.4171	0.000355648		-9.69221	-13.139	-8.56897	49.4171	1.09854e+09
	-9.80512	-13.7091	-10.7784	49.4171	13257.1		-10.3434	-7.20597	-4.65215	49.4171	0.000449843		-9.74384	-12.3401	-8.12097	49.4171	1.32571e+09
	-9.85544	-13.1609	-10.3573	49.4171	15998.6		-10.3375	-7.26503	-4.64836	49.4171	0.000568987		-9.79435	-11.5983	-7.70973	49.4171	1.59986e+09
	-9.90467	-12.6666	-10.069	49.4171	19307		-10.3303	-7.34166	-4.63293	49.4171	0.000719686		-9.84488	-10.9323	-7.30839	49.4171	1.9307e+09
	-9.95292	-12.2057	-9.67573	49.4171	23299.5		-10.3197	-7.45511	-4.66629	49.4171	0.000910298		-9.89408	-10.3022	-7.02655	49.4171	2.32995e+09
	-9.99988	-11.7092	-9.27793	49.4171	28117.7		-10.3074	-7.59511	-4.68132	49.4171	0.0011514		-9.94288	-9.74113	-6.67224	49.4171	2.81177e+09
	-10.0452	-11.2252	-8.96225	49.4171	33932.2		-10.2908	-7.79363	-4.77775	49.4171	0.00145635		-9.99039	-9.26509	-6.40554	49.4171	3.39322e+09
	-10.0883	-10.6997	-8.43426	49.4171	40949.2		-10.2716	-8.04987	-4.8919	49.4171	0.00184207		-10.0365	-8.8441	-6.2264	49.4171	4.09492e+09
	-10.1287	-10.2224	-8.09616	49.4171	49417.1		-10.2484	-8.36187	-5.03361	49.4171	0.00232995		-10.0811	-8.4912	-6.10724	49.4171	4.94171e+09
	-10.1665	-9.70776	-7.60715	49.4171	59636.2		-10.2207	-8.73892	-5.16528	49.4171	0.00294705		-10.1236	-8.22193	-6.026	49.4171	5.96362e+09
	-10.2016	-9.25802	-7.20624	49.4171	71968.6		-10.1884	-9.22451	-5.36779	49.4171	0.00372759		-10.1636	-7.96348	-5.88656	49.4171	7.19686e+09
	-10.2316	-8.79371	-6.90881	49.4171	86851.1		-10.1508	-9.80632	-5.6583	49.4171	0.00471487		-10.2006	-7.71723	-5.71016	49.4171	8.68511e+09
	-10.2588	-8.41657	-6.43889	49.4171	104811		-10.1075	-10.5373	-6.03139	49.4171	0.00596362		-10.2337	-7.52627	-5.5403	49.4171	1.04811e+10
	-10.2815	-8.0685	-6.15714	49.4171	126486		-10.0569	-11.4587	-6.43357	49.4171	0.00754312		-10.2628	-7.36329	-5.37036	49.4171	1.26486e+10
	-10.3001	-7.73058	-5.94181	49.4171	152642		-9.99954	-12.6051	-6.98085	49.4171	0.00954095		-10.2871	-7.21925	-5.24691	49.4171	1.52642e+10
	-10.3152	-7.48843	-5.61855	49.4171	184207		-9.93196	-14.104	-7.60451	49.4171	0.0120679		-10.3068	-7.0904	-5.15153	49.4171	1.84207e+10
	-10.3277	-7.29864	-5.36639	49.4171	222300		-9.85248	-16.0823	-8.39827	49.4171	0.0152642		-10.3218	-6.96331	-5.08243	49.4171	2.223e+10
	-10.3375	-7.12941	-5.22238	49.4171	268270		-9.75997	-18.6625	-9.46095	49.4171	0.019307		-10.3335	-6.86192	-5.03865	49.4171	2.6827e+10
	-10.3446	-6.9866	-5.12553	49.4171	323746		-9.65279	-22.091	-10.5507	49.4171	0.0244205		-10.3422	-6.78913	-4.98053	49.4171	3.23746e+10
	-10.3499	-6.87297	-5.05282	49.4171	390694		-9.52903	-26.5812	-11.8447	49.4171	0.0308884		-10.3481	-6.7386	-4.92104	49.4171	3.90694e+10
	-10.3535	-6.79597	-5.01351	49.4171	471487		-9.38845	-32.4063	-13.315	49.4171	0.0390694		-10.3528	-6.70373	-4.87869	49.4171	4.71487e+10
	-10.3565	-6.74244	-4.95731	49.4171	568987		-9.23219	-39.7154	-14.8477	49.4171	0.0494171		-10.3554	-6.6832	-4.87287	49.4171	5.68987e+10
	-10.3579	-6.70905	-4.93143	49.4171	686649		-9.06314	-48.4838	-16.2192	49.4171	0.0625055		-10.358	-6.66341	-4.82354	49.4171	6.86649e+10
	-10.3598	-6.68331	-4.85062	49.4171	828643		-8.88326	-58.3731	-17.4675	49.4171	0.0790604		-10.3596	-6.65227	-4.81451	49.4171	8.28643e+10
	-10.3608	-6.66409	-4.845	49.4171	1000000		-8.69545	-68.742	-18.4822	49.4171	0.1		-10.3604	-6.64435	-4.81285	49.4171	100000000000
	-8.44501	-82.8055	-35.7754	59.6362	100		-10.4298	-5.87549	-4.10919	59.6362	1e-06		-8.38801	-47.8514	-24.177	59.6362	10000000
	-8.49936	-78.5075	-34.8933	59.6362	120.679		-10.4301	-5.88926	-4.10482	59.6362	1.26486e-06		-8.43942	-45.6685	-23.504	59.6362	1.20679e+07
	-8.55359	-74.1787	-34.1829	59.6362	145.635		-10.4296	-5.90984	-4.12453	59.6362	1.59986e-06		-8.49116	-43.5535	-22.7927	59.6362	1.45635e+07
	-8.60767	-69.9816	-33.4944	59.6362	175.751		-10.4295	-5.92919	-4.1301	59.6362	2.02359e-06		-8.54346	-41.4956	-22.1285	59.6362	1.75751e+07
	-8.66159	-65.7877	-32.8021	59.6362	212.095		-10.4299	-5.94648	-4.12686	59.6362	2.55955e-06		-8.59595	-39.5035	-21.3668	59.6362	2.12095e+07
	-8.71666	-61.65	-31.2424	59.6362	255.955		-10.4294	-5.96775	-4.1388	59.6362	3.23746e-06		-8.64892	-37.5683	-20.5786	59.6362	2.55955e+07
	-8.77001	-57.7163	-30.6411	59.6362	308.884		-10.4293	-5.9866	-4.13818	59.6362	4.09492e-06		-8.70222	-35.6989	-19.8633	59.6362	3.08884e+07
	-8.8249	-53.8596	-29.3068	59.6362	372.759		-10.4298	-6.00366	-4.14135	59.6362	5.17947e-06		-8.75601	-33.8926	-19.0396	59.6362	3.72759e+07
	-8.87849	-50.1702	-28.3803	59.6362	449.843		-10.4291	-6.02247	-4.15085	59.6362	6.55129e-06		-8.80918	-32.1725	-18.3513	59.6362	4.49843e+07
	-8.93332	-46.6343	-27.0158	59.6362	542.868		-10.429	-6.0415	-4.16019	59.6362	8.28643e-06		-8.86344	-30.4899	-17.5356	59.6362	5.42868e+07
	-8.98689	-43.2842	-25.8775	59.6362	655.129		-10.4295	-6.05149	-4.15817	59.6362	1.04811e-05		-8.91721	-28.9012	-16.8523	59.6362	6.55129e+07
	-9.04122	-40.0936	-24.6074	59.6362	790.604		-10.4293	-6.06636	-4.15643	59.6362	1.32571e-05		-8.97155	-27.361	-16.1189	59.6362	7.90604e+07
	-9.09555	-37.0999	-23.3689	59.6362	954.095		-10.4288	-6.08307	-4.17555	59.6362	1.67683e-05		-9.02549	-25.8998	-15.3803	59.6362	9.54095e+07
	-9.14894	-34.2728	-22.2427	59.6362	1151.4		-10.4286	-6.09715	-4.18104	59.6362	2.12095e-05		-9.07973	-24.4948	-14.6672	59.6362	1.1514e+08
	-9.20265	-31.6503	-20.9886	59.6362	1389.5		-10.4287	-6.10877	-4.17935	59.6362	2.6827e-05		-9.1342	-23.1555	-13.9845	59.6362	1.3895e+08
	-9.25697	-29.1883	-19.7697	59.6362	1676.83		-10.4287	-6.11952	-4.1787	59.6362	3.39322e-05		-9.18852	-21.8764	-13.3001	59.6362	1.67683e+08
	-9.31046	-26.9004	-18.6031	59.6362	2023.59		-10.4282	-6.13331	-4.17669	59.6362	4.29193e-05		-9.24252	-20.6523	-12.6865	59.6362	2.02359e+08
	-9.36471	-24.7892	-17.4455	59.6362	2442.05		-10.4277	-6.14277	-4.18196	59.6362	5.42868e-05		-9.29629	-19.4961	-12.1117	59.6362	2.44205e+08
	-9.4183	-22.8706	-16.3687	59.6362	2947.05		-10.4277	-6.15243	-4.17712	59.6362	6.86649e-05		-9.35032	-18.3897	-11.4795	59.6362	2.94705e+08
	-9.47111	-21.1173	-15.425	59.6362	3556.48		-10.4272	-6.16444	-4.17873	59.6362	8.68511e-05		-9.40435	-17.3303	-10.9278	59.6362	3.55648e+08
	-9.52497	-19.5182	-14.424	59.6362	4291.93		-10.426	-6.17659	-4.19463	59.6362	0.000109854		-9.45816	-16.3269	-10.334	59.6362	4.29193e+08
	-9.57805	-18.0977	-13.5817	59.6362	5179.47		-10.4252	-6.18726	-4.1828	59.6362	0.00013895		-9.5115	-15.373	-9.84455	59.6362	5.17947e+08
	-9.63089	-16.8242	-12.7778	59.6362	6250.55		-10.4243	-6.20036	-4.18852	59.6362	0.000175751		-9.56485	-14.4657	-9.3034	59.6362	6.25055e+08
	-9.68279	-15.7332	-12.1499	59.6362	7543.12		-10.4229	-6.21531	-4.18021	59.6362	0.0002223		-9.61818	-13.6088	-8.8248	59.6362	7.54312e+08
	-9.73585	-14.7927	-11.4608	59.6362	9102.98		-10.4208	-6.23442	-4.17274	59.6362	0.000281177		-9.67087	-12.8036	-8.35231	59.6362	9.10298e+08
	-9.78781	-14.0229	-11.0393	59.6362	10985.4		-10.4174	-6.259	-4.18872	59.6362	0.000355648		-9.7237	-12.05	-7.94913	59.6362	1.09854e+09
	-9.83936	-13.3917	-10.5414	59.6362	13257.1		-10.4141	-6.29243	-4.1757	59.6362	0.000449843		-9.77583	-11.3281	-7.5015	59.6362	1.32571e+09
	-9.89045	-12.8561	-10.2022	59.6362	15998.6		-10.4091	-6.33646	-4.17804	59.6362	0.000568987		-9.82749	-10.6662	-7.15339	59.6362	1.59986e+09
	-9.93999	-12.3803	-9.91533	59.6362	19307		-10.4023	-6.39802	-4.19051	59.6362	0.000719686		-9.87888	-10.0706	-6.81639	59.6362	1.9307e+09
	-9.99011	-11.8694	-9.43151	59.6362	23299.5		-10.393	-6.48433	-4.21044	59.6362	0.000910298		-9.92963	-9.49789	-6.46897	59.6362	2.32995e+09
	-10.0382	-11.3632	-9.08977	59.6362	28117.7		-10.382	-6.59145	-4.22154	59.6362	0.0011514		-9.97959	-9.01809	-6.22185	59.6362	2.81177e+09
	-10.0853	-10.8169	-8.5954	59.6362	33932.2		-10.3669	-6.74251	-4.27896	59.6362	0.00145635		-10.0285	-8.5541	-6.04616	59.6362	3.39322e+09
	-10.1297	-10.3012	-8.18722	59.6362	40949.2		-10.3485	-6.9487	-4.36376	59.6362	0.00184207		-10.0764	-8.19101	-5.85275	59.6362	4.09492e+09
	-10.173	-9.73974	-7.7443	59.6362	49417.1		-10.3261	-7.21561	-4.48163	59.6362	0.00232995		-10.123	-7.84022	-5.6489	59.6362	4.94171e+09
	-10.2121	-9.24824	-7.27163	59.6362	59636.2		-10.2991	-7.53073	-4.63673	59.6362	0.00294705		-10.1679	-7.54427	-5.49174	59.6362	5.96362e+09
	-10.2491	-8.71633	-6.93255	59.6362	71968.6		-10.2676	-7.92566	-4.8315	59.6362	0.00372759		-10.2105	-7.30767	-5.34489	59.6362	7.19686e+09
	-10.2818	-8.28059	-6.42408	59.6362	86851.1		-10.2298	-8.44149	-5.09566	59.6362	0.00471487		-10.2501	-7.07788	-5.20855	59.6362	8.68511e+09
	-10.3107	-7.81772	-6.11551	59.6362	104811		-10.1866	-9.0712	-5.37668	59.6362	0.00596362		-10.2859	-6.82491	-5.08859	59.6362	1.04811e+10
	-10.3356	-7.45564	-5.75735	59.6362	126486		-10.1361	-9.87324	-5.76931	59.6362	0.00754312		-10.3175	-6.62792	-4.98315	59.6362	1.26486e+10
	-10.3564	-7.13398	-5.38907	59.6362	152642		-10.0775	-10.9038	-6.25325	59.6362	0.00954095		-10.3442	-6.47157	-4.761	59.6362	1.52642e+10
	-10.3736	-6.80486	-5.17315	59.6362	184207		-10.0094	-12.2651	-6.92192	59.6362	0.0120679		-10.3661	-6.34283	-4.59542	59.6362	1.84207e+10
	-10.3877	-6.57846	-5.03477	59.6362	222300		-9.92991	-14.0353	-7.65315	59.6362	0.0152642		-10.3832	-6.2306	-4.46922	59.6362	2.223e+10
	-10.3987	-6.41052	-4.7919	59.6362	268270		-9.83698	-16.3973	-8.60143	59.6362	0.019307		-10.3963	-6.13139	-4.38072	59.6362	2.6827e+10
	-10.4073	-6.27486	-4.59564	59.6362	323746		-9.72955	-19.5267	-9.74555	59.6362	0.0244205		-10.4061	-6.05132	-4.3105	59.6362	3.23746e+10
	-10.4137	-6.16448	-4.46041	59.6362	390694		-9.6062	-23.6586	-11.0471	59.6362	0.0308884		-10.4131	-5.98284	-4.27248	59.6362	3.90694e+10
	-10.4184	-6.07366	-4.37171	59.6362	471487		-9.46629	-29.0476	-12.5287	59.6362	0.0390694		-10.4181	-5.93511	-4.25114	59.6362	4.71487e+10
	-10.4223	-5.99931	-4.30156	59.6362	568987		-9.31054	-35.9256	-14.0926	59.6362	0.0494171		-10.4218	-5.90066	-4.22422	59.6362	5.68987e+10
	-10.4246	-5.94196	-4.26804	59.6362	686649		-9.14256	-44.2565	-15.5924	59.6362	0.0625055		-10.4243	-5.87671	-4.20815	59.6362	6.86649e+10
	-10.426	-5.90851	-4.24154	59.6362	828643		-8.96336	-53.8759	-16.9366	59.6362	0.0790604		-10.426	-5.86032	-4.20901	59.6362	8.28643e+10
	-10.4272	-5.8804	-4.22141	59.6362	1000000		-8.77602	-64.34	-18.0804	59.6362	0.1		-10.4272	-5.84887	-4.19715	59.6362	100000000000
	-8.47183	-80.7437	-35.7298	71.9686	100		-10.4915	-5.1274	-3.56786	71.9686	1e-06		-8.417	-44.3402	-22.952	71.9686	10000000
	-8.52609	-76.4029	-34.8784	71.9686	120.679		-10.4914	-5.13349	-3.56744	71.9686	1.26486e-06		-8.46814	-42.3012	-22.211	71.9686	1.20679e+07
	-8.58115	-72.0803	-34.0453	71.9686	145.635		-10.491	-5.14141	-3.57858	71.9686	1.59986e-06		-8.51946	-40.3121	-21.5192	71.9686	1.45635e+07
	-8.6354	-67.8616	-32.898	71.9686	175.751		-10.4914	-5.14765	-3.56996	71.9686	2.02359e-06		-8.57123	-38.3894	-20.9022	71.9686	1.75751e+07
	-8.68917	-63.7651	-32.2914	71.9686	212.095		-10.4913	-5.15462	-3.57012	71.9686	2.55955e-06		-8.62336	-36.5129	-20.1693	71.9686	2.12095e+07
	-8.74386	-59.6935	-31.1085	71.9686	255.955		-10.4913	-5.16699	-3.56759	71.9686	3.23746e-06		-8.67644	-34.6848	-19.34	71.9686	2.55955e+07
	-8.7977	-55.8013	-30.0926	71.9686	308.884		-10.4908	-5.17831	-3.58629	71.9686	4.09492e-06		-8.72938	-32.942	-18.6373	71.9686	3.08884e+07
	-8.85242	-52.0185	-28.9128	71.9686	372.759		-10.4912	-5.18748	-3.57483	71.9686	5.17947e-06		-8.78254	-31.2503	-17.9173	71.9686	3.72759e+07
	-8.90627	-48.4316	-27.7638	71.9686	449.843		-10.4907	-5.20165	-3.59459	71.9686	6.55129e-06		-8.83612	-29.6257	-17.2263	71.9686	4.49843e+07
	-8.96046	-44.9822	-26.6466	71.9686	542.868		-10.4912	-5.21078	-3.59328	71.9686	8.28643e-06		-8.88998	-28.0677	-16.4462	71.9686	5.42868e+07
	-9.01543	-41.686	-25.2797	71.9686	655.129		-10.4906	-5.22574	-3.61274	71.9686	1.04811e-05		-8.94381	-26.5736	-15.7645	71.9686	6.55129e+07
	-9.06951	-38.5959	-24.049	71.9686	790.604		-10.4904	-5.23743	-3.61484	71.9686	1.32571e-05		-8.9982	-25.1326	-15.028	71.9686	7.90604e+07
	-9.12354	-35.6719	-22.8346	71.9686	954.095		-10.4908	-5.2434	-3.60942	71.9686	1.67683e-05		-9.05218	-23.7681	-14.3436	71.9686	9.54095e+07
	-9.17793	-32.9523	-21.5088	71.9686	1151.4		-10.4902	-5.25873	-3.62507	71.9686	2.12095e-05		-9.10646	-22.4567	-13.6822	71.9686	1.1514e+08
	-9.23198	-30.3995	-20.3626	71.9686	1389.5		-10.4901	-5.26789	-3.63301	71.9686	2.6827e-05		-9.16082	-21.2129	-13.0508	71.9686	1.3895e+08
	-9.28592	-28.0344	-19.2052	71.9686	1676.83		-10.4904	-5.27801	-3.6389	71.9686	3.39322e-05		-9.2152	-20.0244	-12.3611	71.9686	1.67683e+08
	-9.33997	-25.8375	-18.0749	71.9686	2023.59		-10.4901	-5.28688	-3.63789	71.9686	4.29193e-05		-9.26918	-18.8969	-11.8038	71.9686	2.02359e+08
	-9.39307	-23.8343	-17.0116	71.9686	2442.05		-10.4899	-5.2985	-3.64021	71.9686	5.42868e-05		-9.32375	-17.8101	-11.1848	71.9686	2.44205e+08
	-9.44769	-21.9822	-15.9464	71.9686	2947.05		-10.489	-5.31062	-3.6682	71.9686	6.86649e-05		-9.37795	-16.7878	-10.5985	71.9686	2.94705e+08
	-9.50137	-20.3056	-14.9549	71.9686	3556.48		-10.489	-5.31892	-3.66289	71.9686	8.68511e-05		-9.43173	-15.8188	-10.0935	71.9686	3.55648e+08
	-9.55498	-18.7908	-14.0651	71.9686	4291.93		-10.4879	-5.33287	-3.67943	71.9686	0.000109854		-9.48587	-14.8995	-9.55496	71.9686	4.29193e+08
	-9.60785	-17.4469	-13.2351	71.9686	5179.47		-10.4876	-5.34359	-3.6596	71.9686	0.00013895		-9.53999	-14.0241	-9.06849	71.9686	5.17947e+08
	-9.66141	-16.2657	-12.4386	71.9686	6250.55		-10.4864	-5.35741	-3.66528	71.9686	0.000175751		-9.59367	-13.1943	-8.57404	71.9686	6.25055e+08
	-9.71495	-15.2422	-11.8155	71.9686	7543.12		-10.4849	-5.37069	-3.67937	71.9686	0.0002223		-9.64723	-12.4125	-8.13992	71.9686	7.54312e+08
	-9.76766	-14.3784	-11.232	71.9686	9102.98		-10.4825	-5.39275	-3.69496	71.9686	0.000281177		-9.7005	-11.6838	-7.71726	71.9686	9.10298e+08
	-9.82014	-13.6642	-10.7774	71.9686	10985.4		-10.4799	-5.41662	-3.70375	71.9686	0.000355648		-9.75378	-11.0069	-7.30617	71.9686	1.09854e+09
	-9.8717	-13.0955	-10.3812	71.9686	13257.1		-10.4768	-5.44525	-3.71389	71.9686	0.000449843		-9.80668	-10.3531	-6.99242	71.9686	1.32571e+09
	-9.92423	-12.5639	-10.0436	71.9686	15998.6		-10.4722	-5.48687	-3.73761	71.9686	0.000568987		-9.85934	-9.76364	-6.59209	71.9686	1.59986e+09
	-9.97474	-12.0709	-9.63467	71.9686	19307		-10.4661	-5.53834	-3.76317	71.9686	0.000719686		-9.91157	-9.21937	-6.27767	71.9686	1.9307e+09
	-10.0257	-11.5382	-9.21854	71.9686	23299.5		-10.458	-5.60815	-3.79039	71.9686	0.000910298		-9.96337	-8.71095	-6.0531	71.9686	2.32995e+09
	-10.0751	-10.9896	-8.81932	71.9686	28117.7		-10.4476	-5.70332	-3.854	71.9686	0.0011514		-10.0145	-8.27062	-5.78538	71.9686	2.81177e+09
	-10.1228	-10.4354	-8.31623	71.9686	33932.2		-10.4343	-5.83114	-3.93128	71.9686	0.00145635		-10.0649	-7.86318	-5.53554	71.9686	3.39322e+09
	-10.1697	-9.85249	-7.93706	71.9686	40949.2		-10.4174	-6.01101	-4.01652	71.9686	0.00184207		-10.1143	-7.49739	-5.35642	71.9686	4.09492e+09
	-10.2136	-9.31757	-7.3639	71.9686	49417.1		-10.396	-6.24066	-4.08434	71.9686	0.00232995		-10.1629	-7.20417	-5.21465	71.9686	4.94171e+09
	-10.2547	-8.74068	-7.03622	71.9686	59636.2		-10.3704	-6.50247	-4.19556	71.9686	0.00294705		-10.2096	-6.89639	-5.09984	71.9686	5.96362e+09
	-10.292	-8.24944	-6.48829	71.9686	71968.6		-10.3395	-6.83822	-4.35262	71.9686	0.00372759		-10.254	-6.6187	-5.00677	71.9686	7.19686e+09
	-10.3268	-7.71859	-6.12382	71.9686	86851.1		-10.303	-7.28795	-4.57507	71.9686	0.00471487		-10.2958	-6.39737	-4.75627	71.9686	8.68511e+09
	-10.3573	-7.30738	-5.72089	71.9686	104811		-10.2603	-7.82771	-4.89085	71.9686	0.00596362		-10.3342	-6.18997	-4.51946	71.9686	1.04811e+10
	-10.3834	-6.86026	-5.30818	71.9686	126486		-10.2095	-8.53783	-5.24864	71.9686	0.00754312		-10.368	-5.95742	-4.34256	71.9686	1.26486e+10
	-10.4069	-6.51343	-5.08094	71.9686	152642		-10.1511	-9.46097	-5.70932	71.9686	0.00954095		-10.3964	-5.74858	-4.21067	71.9686	1.52642e+10
	-10.4256	-6.23469	-4.79084	71.9686	184207		-10.0835	-10.6594	-6.25355	71.9686	0.0120679		-10.4204	-5.59873	-4.11701	71.9686	1.84207e+10
	-10.4418	-5.933	-4.45382	71.9686	222300		-10.0042	-12.2603	-7.037	71.9686	0.0152642		-10.4388	-5.4864	-4.05744	71.9686	2.223e+10
	-10.4542	-5.70521	-4.25795	71.9686	268270		-9.91192	-14.3867	-7.89684	71.9686	0.019307		-10.4532	-5.39996	-4.00921	71.9686	2.6827e+10
	-10.4641	-5.55666	-4.14371	71.9686	323746		-9.80436	-17.2383	-9.04439	71.9686	0.0244205		-10.464	-5.3317	-3.92685	71.9686	3.23746e+10
	-10.4716	-5.44811	-4.0719	71.9686	390694		-9.68217	-21.0012	-10.2696	71.9686	0.0308884		-10.4723	-5.27686	-3.84776	71.9686	3.90694e+10
	-10.4771	-5.36494	-4.02438	71.9686	471487		-9.54263	-25.981	-11.8245	71.9686	0.0390694		-10.4781	-5.23413	-3.78204	71.9686	4.71487e+10
	-10.4816	-5.29987	-3.95327	71.9686	568987		-9.38886	-32.3217	-13.3854	71.9686	0.0494171		-10.4821	-5.20252	-3.75703	71.9686	5.68987e+10
	-10.4846	-5.25208	-3.85034	71.9686	686649		-9.22101	-40.2291	-15.0329	71.9686	0.0625055		-10.4846	-5.18268	-3.74115	71.9686	6.86649e+10
	-10.4867	-5.21599	-3.80278	71.9686	828643		-9.04287	-49.5309	-16.3331	71.9686	0.0790604		-10.4866	-5.16464	-3.71811	71.9686	8.28643e+10
	-10.4882	-5.19005	-3.7491	71.9686	1000000		-8.85593	-59.9206	-17.7494	71.9686	0.1		-10.4881	-5.15412	-3.70536	71.9686	100000000000
	-8.49926	-78.5865	-35.1937	86.8511	100		-10.5448	-4.43405	-3.1558	86.8511	1e-06		-8.44672	-41.0387	-21.6124	86.8511	10000000
	-8.55429	-74.1986	-34.4261	86.8511	120.679		-10.545	-4.43532	-3.15605	86.8511	1.26486e-06		-8.49708	-39.1389	-20.9736	86.8511	1.20679e+07
	-8.60836	-69.9476	-33.4508	86.8511	145.635		-10.545	-4.43746	-3.15283	86.8511	1.59986e-06		-8.54794	-37.2788	-20.3484	86.8511	1.45635e+07
	-8.6627	-65.8047	-32.4266	86.8511	175.751		-10.5447	-4.44069	-3.15667	86.8511	2.02359e-06		-8.59962	-35.4584	-19.655	86.8511	1.75751e+07
	-8.71753	-61.6687	-31.4866	86.8511	212.095		-10.5446	-4.44319	-3.15303	86.8511	2.55955e-06		-8.65147	-33.7138	-18.9161	86.8511	2.12095e+07
	-8.77113	-57.7535	-30.573	86.8511	255.955		-10.545	-4.44485	-3.14957	86.8511	3.23746e-06		-8.70333	-32.0328	-18.3067	86.8511	2.55955e+07
	-8.82578	-53.8728	-29.326	86.8511	308.884		-10.5446	-4.44953	-3.14996	86.8511	4.09492e-06		-8.75633	-30.3771	-17.5296	86.8511	3.08884e+07
	-8.87976	-50.2024	-28.3486	86.8511	372.759		-10.5449	-4.45343	-3.14944	86.8511	5.17947e-06		-8.80889	-28.8054	-16.8536	86.8511	3.72759e+07
	-8.9348	-46.659	-27.0892	86.8511	449.843		-10.5445	-4.45946	-3.15084	86.8511	6.55129e-06		-8.86198	-27.2901	-16.2248	86.8511	4.49843e+07
	-8.98909	-43.2966	-25.8685	86.8511	542.868		-10.5449	-4.46381	-3.1511	86.8511	8.28643e-06		-8.91647	-25.8123	-15.4348	86.8511	5.42868e+07
	-9.0426	-40.1426	-24.7801	86.8511	655.129		-10.5449	-4.46904	-3.15229	86.8511	1.04811e-05		-8.97071	-24.4098	-14.6824	86.8511	6.55129e+07
	-9.09687	-37.1473	-23.578	86.8511	790.604		-10.5444	-4.47679	-3.15698	86.8511	1.32571e-05		-9.02451	-23.0752	-14.0426	86.8511	7.90604e+07
	-9.15126	-34.3056	-22.3158	86.8511	954.095		-10.5443	-4.48303	-3.15679	86.8511	1.67683e-05		-9.07881	-21.7962	-13.3666	86.8511	9.54095e+07
	-9.20568	-31.6722	-20.9738	86.8511	1151.4		-10.5443	-4.49045	-3.16124	86.8511	2.12095e-05		-9.13298	-20.5731	-12.7201	86.8511	1.1514e+08
	-9.26038	-29.2078	-19.8157	86.8511	1389.5		-10.5445	-4.4972	-3.15989	86.8511	2.6827e-05		-9.18753	-19.4101	-12.111	86.8511	1.3895e+08
	-9.31458	-26.917	-18.6097	86.8511	1676.83		-10.5439	-4.50581	-3.16669	86.8511	3.39322e-05		-9.2419	-18.3042	-11.483	86.8511	1.67683e+08
	-9.36792	-24.8301	-17.6036	86.8511	2023.59		-10.5437	-4.51332	-3.17105	86.8511	4.29193e-05		-9.29597	-17.2574	-10.9368	86.8511	2.02359e+08
	-9.42251	-22.8949	-16.4616	86.8511	2442.05		-10.5435	-4.52103	-3.17724	86.8511	5.42868e-05		-9.35067	-16.2522	-10.3406	86.8511	2.44205e+08
	-9.47653	-21.1315	-15.4618	86.8511	2947.05		-10.5436	-4.52957	-3.17833	86.8511	6.86649e-05		-9.40476	-15.3069	-9.83744	86.8511	2.94705e+08
	-9.53082	-19.5331	-14.4817	86.8511	3556.48		-10.5431	-4.53877	-3.17921	86.8511	8.68511e-05		-9.45902	-14.4093	-9.31145	86.8511	3.55648e+08
	-9.58467	-18.1013	-13.6056	86.8511	4291.93		-10.5425	-4.5486	-3.18319	86.8511	0.000109854		-9.51331	-13.5636	-8.83031	86.8511	4.29193e+08
	-9.63847	-16.8303	-12.821	86.8511	5179.47		-10.5417	-4.55977	-3.19211	86.8511	0.00013895		-9.56758	-12.759	-8.34152	86.8511	5.17947e+08
	-9.69212	-15.7214	-12.1384	86.8511	6250.55		-10.5404	-4.57431	-3.19902	86.8511	0.000175751		-9.62158	-12.0129	-7.93843	86.8511	6.25055e+08
	-9.74485	-14.7801	-11.5281	86.8511	7543.12		-10.5388	-4.59005	-3.20573	86.8511	0.0002223		-9.6758	-11.2944	-7.46886	86.8511	7.54312e+08
	-9.79832	-13.9913	-11.0631	86.8511	9102.98		-10.5373	-4.60881	-3.21028	86.8511	0.000281177		-9.72951	-10.6268	-7.11631	86.8511	9.10298e+08
	-9.85203	-13.3409	-10.5462	86.8511	10985.4		-10.5344	-4.63374	-3.22857	86.8511	0.000355648		-9.78336	-10.0188	-6.7281	86.8511	1.09854e+09
	-9.90412	-12.7846	-10.1993	86.8511	13257.1		-10.5313	-4.66329	-3.23833	86.8511	0.000449843		-9.83692	-9.42537	-6.36976	86.8511	1.32571e+09
	-9.95731	-12.2797	-9.83203	86.8511	15998.6		-10.5269	-4.70305	-3.25779	86.8511	0.000568987		-9.89001	-8.90351	-6.10871	86.8511	1.59986e+09
	-10.0086	-11.7373	-9.38086	86.8511	19307		-10.5207	-4.75779	-3.28891	86.8511	0.000719686		-9.94295	-8.4012	-5.82487	86.8511	1.9307e+09
	-10.0603	-11.2009	-9.03812	86.8511	23299.5		-10.513	-4.82851	-3.32607	86.8511	0.000910298		-9.99562	-7.96297	-5.52692	86.8511	2.32995e+09
	-10.1102	-10.6133	-8.49763	86.8511	28117.7		-10.5036	-4.92841	-3.36294	86.8511	0.0011514		-10.0479	-7.53388	-5.30293	86.8511	2.81177e+09
	-10.1597	-10.0349	-8.08359	86.8511	33932.2		-10.4907	-5.06628	-3.43936	86.8511	0.00145635		-10.0996	-7.18428	-5.14211	86.8511	3.39322e+09
	-10.2062	-9.44979	-7.53954	86.8511	40949.2		-10.4754	-5.22699	-3.51949	86.8511	0.00184207		-10.1504	-6.83206	-5.02669	86.8511	4.09492e+09
	-10.251	-8.84463	-7.12434	86.8511	49417.1		-10.4554	-5.40913	-3.65881	86.8511	0.00232995		-10.2002	-6.52501	-4.81642	86.8511	4.94171e+09
	-10.2935	-8.30551	-6.58723	86.8511	59636.2		-10.4314	-5.62792	-3.83292	86.8511	0.00294705		-10.2483	-6.27403	-4.59665	86.8511	5.96362e+09
	-10.3323	-7.72761	-6.17107	86.8511	71968.6		-10.4021	-5.92217	-4.03284	86.8511	0.00372759		-10.2948	-6.0059	-4.39671	86.8511	7.19686e+09
	-10.3676	-7.25905	-5.77198	86.8511	86851.1		-10.367	-6.32586	-4.18151	86.8511	0.00471487		-10.338	-5.72158	-4.23607	86.8511	8.68511e+09
	-10.3986	-6.74336	-5.30428	86.8511	104811		-10.3258	-6.78683	-4.42373	86.8511	0.00596362		-10.378	-5.51012	-4.11106	86.8511	1.04811e+10
	-10.4266	-6.36286	-5.06002	86.8511	126486		-10.2769	-7.42348	-4.80595	86.8511	0.00754312		-10.4132	-5.33223	-4.01966	86.8511	1.26486e+10
	-10.4512	-5.94644	-4.62413	86.8511	152642		-10.2193	-8.23392	-5.21025	86.8511	0.00954095		-10.4431	-5.15264	-3.82288	86.8511	1.52642e+10
	-10.4718	-5.61252	-4.2906	86.8511	184207		-10.1528	-9.29642	-5.72722	86.8511	0.0120679		-10.468	-4.95369	-3.62642	86.8511	1.84207e+10
	-10.4885	-5.3822	-4.11727	86.8511	222300		-10.0747	-10.7134	-6.41454	86.8511	0.0152642		-10.4879	-4.79335	-3.48088	86.8511	2.223e+10
	-10.5026	-5.15999	-4.01608	86.8511	268270		-9.98353	-12.6244	-7.27565	86.8511	0.019307		-10.5033	-4.68604	-3.38609	86.8511	2.6827e+10
	-10.5139	-4.92004	-3.74856	86.8511	323746		-9.87786	-15.1954	-8.32554	86.8511	0.0244205		-10.515	-4.61549	-3.32015	86.8511	3.23746e+10
	-10.5221	-4.75995	-3.54258	86.8511	390694		-9.75613	-18.6143	-9.57707	86.8511	0.0308884		-10.5236	-4.56406	-3.27366	86.8511	3.90694e+10
	-10.5284	-4.66087	-3.41214	86.8511	471487		-9.61903	-23.137	-11.0207	86.8511	0.0390694		-10.5302	-4.52675	-3.23789	86.8511	4.71487e+10
	-10.5334	-4.59389	-3.32871	86.8511	568987		-9.46621	-29.006	-12.5006	86.8511	0.0494171		-10.5343	-4.50095	-3.22518	86.8511	5.68987e+10
	-10.5365	-4.54833	-3.28404	86.8511	686649		-9.29966	-36.3857	-14.1645	86.8511	0.0625055		-10.5374	-4.4833	-3.21211	86.8511	6.86649e+10
	-10.5392	-4.51548	-3.24873	86.8511	828643		-9.12242	-45.2511	-15.7683	86.8511	0.0790604		-10.5396	-4.47004	-3.20027	86.8511	8.28643e+10
	-10.5411	-4.49182	-3.22378	86.8511	1000000		-8.93647	-55.4066	-17.118	86.8511	0.1		-10.5416	-4.45976	-3.18951	86.8511	100000000000
	-8.52665	-76.4425	-35.1553	104.811	100		-10.5904	-3.76426	-2.88261	104.811	1e-06		-8.47619	-37.9738	-20.4582	104.811	10000000
	-8.58141	-72.1493	-34.1216	104.811	120.679		-10.5902	-3.7658	-2.88485	104.811	1.26486e-06		-8.52582	-36.2004	-19.863	104.811	1.20679e+07
	-8.63613	-67.8418	-33.0872	104.811	145.635		-10.5904	-3.76611	-2.87634	104.811	1.59986e-06		-8.57618	-34.458	-19.212	104.811	1.45635e+07
	-8.69023	-63.7333	-31.9862	104.811	175.751		-10.5901	-3.76715	-2.87094	104.811	2.02359e-06		-8.62791	-32.7421	-18.4116	104.811	1.75751e+07
	-8.74431	-59.7362	-31.1283	104.811	212.095		-10.59	-3.76756	-2.8658	104.811	2.55955e-06		-8.67895	-31.1204	-17.8825	104.811	2.12095e+07
	-8.79853	-55.8163	-30.2408	104.811	255.955		-10.59	-3.7705	-2.87039	104.811	3.23746e-06		-8.73108	-29.5332	-17.1283	104.811	2.55955e+07
	-8.85342	-52.0343	-28.9631	104.811	308.884		-10.59	-3.77218	-2.86138	104.811	4.09492e-06		-8.78355	-28.0005	-16.4599	104.811	3.08884e+07
	-8.90805	-48.4085	-27.6563	104.811	372.759		-10.5903	-3.77436	-2.85558	104.811	5.17947e-06		-8.83661	-26.5148	-15.7451	104.811	3.72759e+07
	-8.96251	-44.9602	-26.537	104.811	449.843		-10.59	-3.77742	-2.85959	104.811	6.55129e-06		-8.88996	-25.0969	-15.0488	104.811	4.49843e+07
	-9.01694	-41.7044	-25.3195	104.811	542.868		-10.5903	-3.7813	-2.84933	104.811	8.28643e-06		-8.94302	-23.7365	-14.439	104.811	5.42868e+07
	-9.07047	-38.6221	-24.177	104.811	655.129		-10.59	-3.78498	-2.8499	104.811	1.04811e-05		-8.99694	-22.4278	-13.7539	104.811	6.55129e+07
	-9.12568	-35.6995	-22.7738	104.811	790.604		-10.59	-3.78863	-2.85248	104.811	1.32571e-05		-9.05113	-21.173	-13.091	104.811	7.90604e+07
	-9.18003	-32.9606	-21.4988	104.811	954.095		-10.5902	-3.79342	-2.84746	104.811	1.67683e-05		-9.10492	-19.9885	-12.4811	104.811	9.54095e+07
	-9.23439	-30.422	-20.3358	104.811	1151.4		-10.5902	-3.79821	-2.84133	104.811	2.12095e-05		-9.15927	-18.8484	-11.8974	104.811	1.1514e+08
	-9.28822	-28.065	-19.2327	104.811	1389.5		-10.5898	-3.80457	-2.8575	104.811	2.6827e-05		-9.21394	-17.7602	-11.2325	104.811	1.3895e+08
	-9.3431	-25.8611	-18.0789	104.811	1676.83		-10.5897	-3.81164	-2.86136	104.811	3.39322e-05		-9.268	-16.7316	-10.7021	104.811	1.67683e+08
	-9.39704	-23.8393	-16.9938	104.811	2023.59		-10.5898	-3.81816	-2.86146	104.811	4.29193e-05		-9.32283	-15.7504	-10.1248	104.811	2.02359e+08
	-9.45162	-21.999	-15.9976	104.811	2442.05		-10.5893	-3.825	-2.87343	104.811	5.42868e-05		-9.37688	-14.8296	-9.59388	104.811	2.44205e+08
	-9.50586	-20.3156	-15.0168	104.811	2947.05		-10.5893	-3.83567	-2.8771	104.811	6.86649e-05		-9.4317	-13.9507	-9.09769	104.811	2.94705e+08
	-9.56002	-18.8012	-14.0791	104.811	3556.48		-10.5889	-3.84458	-2.88695	104.811	8.68511e-05		-9.48628	-13.1189	-8.57776	104.811	3.55648e+08
	-9.61414	-17.4503	-13.2324	104.811	4291.93		-10.5883	-3.85834	-2.89237	104.811	0.000109854		-9.54049	-12.3348	-8.14601	104.811	4.29193e+08
	-9.66791	-16.2647	-12.4576	104.811	5179.47		-10.5873	-3.87182	-2.92254	104.811	0.00013895		-9.59521	-11.5947	-7.68681	104.811	5.17947e+08
	-9.72216	-15.2308	-11.8178	104.811	6250.55		-10.5863	-3.88823	-2.93093	104.811	0.000175751		-9.64944	-10.9069	-7.28085	104.811	6.25055e+08
	-9.77616	-14.3588	-11.2244	104.811	7543.12		-10.5848	-3.91149	-2.96705	104.811	0.0002223		-9.70366	-10.2595	-6.94591	104.811	7.54312e+08
	-9.82967	-13.6301	-10.7707	104.811	9102.98		-10.5829	-3.93884	-2.98845	104.811	0.000281177		-9.75803	-9.64814	-6.51368	104.811	9.10298e+08
	-9.88333	-13.0345	-10.3447	104.811	10985.4		-10.5807	-3.97032	-3.00421	104.811	0.000355648		-9.81224	-9.09096	-6.19256	104.811	1.09854e+09
	-9.93597	-12.4994	-10.0535	104.811	13257.1		-10.577	-4.01786	-3.01321	104.811	0.000449843		-9.86625	-8.55805	-5.9188	104.811	1.32571e+09
	-9.98969	-11.9636	-9.54254	104.811	15998.6		-10.5729	-4.07625	-3.02361	104.811	0.000568987		-9.91997	-8.08595	-5.57948	104.811	1.59986e+09
	-10.0423	-11.4158	-9.15427	104.811	19307		-10.5669	-4.14408	-3.04068	104.811	0.000719686		-9.9736	-7.62478	-5.3184	104.811	1.9307e+09
	-10.0941	-10.8237	-8.69184	104.811	23299.5		-10.5594	-4.21975	-3.0622	104.811	0.000910298		-10.027	-7.22815	-5.12749	104.811	2.32995e+09
	-10.1444	-10.2517	-8.2202	104.811	28117.7		-10.5497	-4.30805	-3.09203	104.811	0.0011514		-10.0801	-6.84671	-4.97028	104.811	2.81177e+09
	-10.1941	-9.62013	-7.74981	104.811	33932.2		-10.5379	-4.40662	-3.13075	104.811	0.00145635		-10.1326	-6.5003	-4.70303	104.811	3.39322e+09
	-10.2414	-9.02713	-7.23364	104.811	40949.2		-10.5228	-4.52273	-3.18778	104.811	0.00184207		-10.1846	-6.21328	-4.48438	104.811	4.09492e+09
	-10.2872	-8.42711	-6.79485	104.811	49417.1		-10.5042	-4.6689	-3.2723	104.811	0.00232995		-10.2354	-5.90134	-4.31433	104.811	4.94171e+09
	-10.3295	-7.81723	-6.25044	104.811	59636.2		-10.4814	-4.87618	-3.40123	104.811	0.00294705		-10.2849	-5.61696	-4.17614	104.811	5.96362e+09
	-10.3686	-7.30505	-5.91381	104.811	71968.6		-10.4535	-5.18492	-3.60615	104.811	0.00372759		-10.3323	-5.39274	-4.06856	104.811	7.19686e+09
	-10.4038	-6.73574	-5.34473	104.811	86851.1		-10.4208	-5.50801	-3.88304	104.811	0.00471487		-10.3767	-5.1702	-3.93835	104.811	8.68511e+09
	-10.4362	-6.31045	-5.0651	104.811	104811		-10.3813	-5.91745	-4.11349	104.811	0.00596362		-10.4176	-4.8942	-3.64319	104.811	1.04811e+10
	-10.4652	-5.80413	-4.5789	104.811	126486		-10.3345	-6.48556	-4.37668	104.811	0.00754312		-10.4536	-4.67349	-3.42922	104.811	1.26486e+10
	-10.49	-5.46486	-4.22739	104.811	152642		-10.28	-7.19936	-4.83276	104.811	0.00954095		-10.4842	-4.51878	-3.285	104.811	1.52642e+10
	-10.5117	-5.13849	-4.06045	104.811	184207		-10.2156	-8.13892	-5.27997	104.811	0.0120679		-10.5097	-4.3954	-3.1892	104.811	1.84207e+10
	-10.5293	-4.77271	-3.77562	104.811	222300		-10.1399	-9.39505	-5.96646	104.811	0.0152642		-10.5306	-4.27864	-3.12412	104.811	2.223e+10
	-10.5442	-4.56634	-3.42961	104.811	268270		-10.0513	-11.0936	-6.68752	104.811	0.019307		-10.5467	-4.16631	-3.08129	104.811	2.6827e+10
	-10.556	-4.4185	-3.25234	104.811	323746		-9.94794	-13.387	-7.66196	104.811	0.0244205		-10.5588	-4.05822	-3.05533	104.811	3.23746e+10
	-10.5652	-4.28573	-3.15944	104.811	390694		-9.8282	-16.4781	-8.88871	104.811	0.0308884		-10.5679	-3.96455	-3.03383	104.811	3.90694e+10
	-10.5725	-4.1557	-3.10288	104.811	471487		-9.69311	-20.5765	-10.2906	104.811	0.0390694		-10.5742	-3.90165	-3.0231	104.811	4.71487e+10
	-10.5773	-4.03841	-3.06962	104.811	568987		-9.54233	-25.9512	-11.8333	104.811	0.0494171		-10.5793	-3.85676	-3.01155	104.811	5.68987e+10
	-10.5815	-3.9444	-3.04217	104.811	686649		-9.37765	-32.7947	-13.4401	104.811	0.0625055		-10.5823	-3.82797	-3.00554	104.811	6.86649e+10
	-10.5842	-3.88376	-3.02621	104.811	828643		-9.20079	-41.2028	-15.177	104.811	0.0790604		-10.585	-3.80805	-2.99714	104.811	8.28643e+10
	-10.5858	-3.84456	-3.01473	104.811	1000000		-9.01625	-50.9808	-16.518	104.811	0.1		-10.5863	-3.7953	-2.97407	104.811	100000000000
	-8.55414	-74.3058	-34.6177	126.486	100		-10.6271	-3.36699	-2.29626	126.486	1e-06		-8.50597	-35.1098	-19.2532	126.486	10000000
	-8.60913	-69.9688	-33.3807	126.486	120.679		-10.6271	-3.36777	-2.29733	126.486	1.26486e-06		-8.55511	-33.4447	-18.6396	126.486	1.20679e+07
	-8.66275	-65.8609	-32.6547	126.486	145.635		-10.6273	-3.36627	-2.29405	126.486	1.59986e-06		-8.60466	-31.8298	-18.0717	126.486	1.45635e+07
	-8.71813	-61.6855	-31.4794	126.486	175.751		-10.6272	-3.36649	-2.29495	126.486	2.02359e-06		-8.65538	-30.2457	-17.4191	126.486	1.75751e+07
	-8.77244	-57.7501	-30.4453	126.486	212.095		-10.627	-3.3663	-2.29459	126.486	2.55955e-06		-8.7066	-28.7191	-16.77	126.486	2.12095e+07
	-8.82688	-53.8823	-29.276	126.486	255.955		-10.627	-3.36648	-2.29335	126.486	3.23746e-06		-8.75824	-27.2373	-16.1349	126.486	2.55955e+07
	-8.88147	-50.1752	-28.2824	126.486	308.884		-10.6272	-3.36663	-2.29137	126.486	4.09492e-06		-8.8097	-25.8222	-15.5358	126.486	3.08884e+07
	-8.93577	-46.6783	-27.1173	126.486	372.759		-10.627	-3.36713	-2.29412	126.486	5.17947e-06		-8.86343	-24.4228	-14.7374	126.486	3.72759e+07
	-8.98993	-43.3232	-25.9843	126.486	449.843		-10.6271	-3.36698	-2.29255	126.486	6.55129e-06		-8.91605	-23.1023	-14.1522	126.486	4.49843e+07
	-9.04438	-40.1415	-24.7784	126.486	542.868		-10.6272	-3.3676	-2.29015	126.486	8.28643e-06		-8.96941	-21.8277	-13.5072	126.486	5.42868e+07
	-9.09852	-37.1608	-23.569	126.486	655.129		-10.6271	-3.36834	-2.29243	126.486	1.04811e-05		-9.0232	-20.6065	-12.8813	126.486	6.55129e+07
	-9.15293	-34.3349	-22.3621	126.486	790.604		-10.627	-3.36987	-2.29239	126.486	1.32571e-05		-9.07717	-19.4392	-12.2547	126.486	7.90604e+07
	-9.20754	-31.689	-21.043	126.486	954.095		-10.627	-3.37105	-2.2937	126.486	1.67683e-05		-9.13118	-18.3263	-11.6462	126.486	9.54095e+07
	-9.2625	-29.2151	-19.7948	126.486	1151.4		-10.627	-3.37307	-2.2945	126.486	2.12095e-05		-9.18571	-17.2621	-11.0607	126.486	1.1514e+08
	-9.31696	-26.9407	-18.6341	126.486	1389.5		-10.6271	-3.37357	-2.29289	126.486	2.6827e-05		-9.24002	-16.2546	-10.4774	126.486	1.3895e+08
	-9.37112	-24.8394	-17.5292	126.486	1676.83		-10.6271	-3.37652	-2.29323	126.486	3.39322e-05		-9.29425	-15.2998	-9.99287	126.486	1.67683e+08
	-9.42586	-22.8982	-16.4852	126.486	2023.59		-10.6267	-3.37972	-2.2967	126.486	4.29193e-05		-9.34911	-14.3843	-9.39329	126.486	2.02359e+08
	-9.4803	-21.1425	-15.4382	126.486	2442.05		-10.6268	-3.38257	-2.29749	126.486	5.42868e-05		-9.40354	-13.5265	-8.95498	126.486	2.44205e+08
	-9.53442	-19.5407	-14.5211	126.486	2947.05		-10.6264	-3.38675	-2.30072	126.486	6.86649e-05		-9.45831	-12.7084	-8.40884	126.486	2.94705e+08
	-9.58911	-18.111	-13.6403	126.486	3556.48		-10.626	-3.39147	-2.30523	126.486	8.68511e-05		-9.5128	-11.9444	-8.00526	126.486	3.55648e+08
	-9.64347	-16.8283	-12.8721	126.486	4291.93		-10.6257	-3.3981	-2.30982	126.486	0.000109854		-9.56753	-11.2228	-7.51715	126.486	4.29193e+08
	-9.69775	-15.717	-12.1606	126.486	5179.47		-10.625	-3.40547	-2.31635	126.486	0.00013895		-9.62212	-10.5389	-7.13452	126.486	5.17947e+08
	-9.75196	-14.7586	-11.5129	126.486	6250.55		-10.6238	-3.41556	-2.32703	126.486	0.000175751		-9.67702	-9.90415	-6.72784	126.486	6.25055e+08
	-9.80618	-13.965	-11.048	126.486	7543.12		-10.6224	-3.4278	-2.33947	126.486	0.0002223		-9.73147	-9.30879	-6.34669	126.486	7.54312e+08
	-9.86025	-13.3071	-10.5368	126.486	9102.98		-10.6206	-3.44264	-2.35647	126.486	0.000281177		-9.78591	-8.75523	-6.06571	126.486	9.10298e+08
	-9.91418	-12.7269	-10.1698	126.486	10985.4		-10.6183	-3.46132	-2.37789	126.486	0.000355648		-9.84072	-8.23746	-5.69671	126.486	1.09854e+09
	-9.96729	-12.2128	-9.81726	126.486	13257.1		-10.6147	-3.48515	-2.41068	126.486	0.000449843		-9.89504	-7.75908	-5.38704	126.486	1.32571e+09
	-10.0215	-11.6457	-9.33039	126.486	15998.6		-10.6103	-3.51376	-2.45445	126.486	0.000568987		-9.94932	-7.31917	-5.16354	126.486	1.59986e+09
	-10.0742	-11.0782	-8.97786	126.486	19307		-10.6048	-3.55085	-2.51067	126.486	0.000719686		-10.0036	-6.91808	-4.99902	126.486	1.9307e+09
	-10.1268	-10.4721	-8.38554	126.486	23299.5		-10.5972	-3.5995	-2.59581	126.486	0.000910298		-10.0575	-6.52979	-4.67667	126.486	2.32995e+09
	-10.1774	-9.83903	-8.02783	126.486	28117.7		-10.5875	-3.66388	-2.71942	126.486	0.0011514		-10.1111	-6.20891	-4.44399	126.486	2.81177e+09
	-10.2278	-9.23741	-7.38946	126.486	33932.2		-10.5758	-3.75342	-2.88253	126.486	0.00145635		-10.1644	-5.87312	-4.27084	126.486	3.39322e+09
	-10.2754	-8.59122	-7.01793	126.486	40949.2		-10.561	-3.88794	-3.01775	126.486	0.00184207		-10.2171	-5.57243	-4.1415	126.486	4.09492e+09
	-10.3202	-7.98401	-6.38554	126.486	49417.1		-10.5429	-4.09984	-3.06709	126.486	0.00232995		-10.269	-5.32825	-4.04064	126.486	4.94171e+09
	-10.3629	-7.41269	-6.04042	126.486	59636.2		-10.521	-4.31641	-3.13355	126.486	0.00294705		-10.3191	-5.07508	-3.83465	126.486	5.96362e+09
	-10.402	-6.80853	-5.43694	126.486	71968.6		-10.4944	-4.52759	-3.24723	126.486	0.00372759		-10.3673	-4.77642	-3.55349	126.486	7.19686e+09
	-10.4376	-6.33819	-5.09896	126.486	86851.1		-10.4635	-4.79131	-3.43861	126.486	0.00471487		-10.4123	-4.55999	-3.34792	126.486	8.68511e+09
	-10.4699	-5.78621	-4.62978	126.486	104811		-10.4261	-5.22668	-3.79409	126.486	0.00596362		-10.4531	-4.38708	-3.21039	126.486	1.04811e+10
	-10.4987	-5.40708	-4.22194	126.486	126486		-10.3827	-5.67853	-4.10001	126.486	0.00754312		-10.4893	-4.206	-3.12006	126.486	1.26486e+10
	-10.5241	-4.9632	-4.04568	126.486	152642		-10.331	-6.34014	-4.41691	126.486	0.00954095		-10.5201	-3.97616	-3.06033	126.486	1.52642e+10
	-10.5463	-4.60909	-3.59048	126.486	184207		-10.2701	-7.16719	-5.00415	126.486	0.0120679		-10.5458	-3.78314	-3.01346	126.486	1.84207e+10
	-10.5648	-4.38624	-3.27163	126.486	222300		-10.1987	-8.27662	-5.47831	126.486	0.0152642		-10.5665	-3.66443	-2.83913	126.486	2.223e+10
	-10.5797	-4.12482	-3.13712	126.486	268270		-10.1136	-9.76697	-6.21394	126.486	0.019307		-10.5828	-3.58546	-2.66174	126.486	2.6827e+10
	-10.5918	-3.83313	-3.06454	126.486	323746		-10.0143	-11.8051	-7.12505	126.486	0.0244205		-10.5952	-3.52971	-2.53991	126.486	3.23746e+10
	-10.6016	-3.67887	-3.01078	126.486	390694		-9.89792	-14.5715	-8.24654	126.486	0.0308884		-10.6044	-3.48799	-2.46277	126.486	3.90694e+10
	-10.6085	-3.59116	-2.78387	126.486	471487		-9.7654	-18.2737	-9.57516	126.486	0.0390694		-10.6111	-3.45582	-2.40711	126.486	4.71487e+10
	-10.6139	-3.53177	-2.59584	126.486	568987		-9.61696	-23.1595	-11.111	126.486	0.0494171		-10.6159	-3.43223	-2.3732	126.486	5.68987e+10
	-10.6179	-3.48818	-2.48864	126.486	686649		-9.45427	-29.4603	-12.7195	126.486	0.0625055		-10.6192	-3.41427	-2.34992	126.486	6.86649e+10
	-10.6208	-3.45477	-2.41829	126.486	828643		-9.2791	-37.3401	-14.4834	126.486	0.0790604		-10.6216	-3.40031	-2.33481	126.486	8.28643e+10
	-10.6228	-3.43028	-2.37711	126.486	1000000		-9.0956	-46.678	-15.9928	126.486	0.1		-10.6233	-3.39068	-2.32251	126.486	100000000000
	-8.58222	-72.1148	-33.9822	152.642	100		-10.6557	-2.75665	-2.10945	152.642	1e-06		-8.53538	-32.4614	-18.2185	152.642	10000000
	-8.63622	-67.9329	-33.1478	152.642	120.679		-10.6557	-2.75671	-2.10926	152.642	1.26486e-06		-8.58379	-30.9084	-17.6299	152.642	1.20679e+07
	-8.69037	-63.7869	-32.3561	152.642	145.635		-10.6557	-2.75746	-2.10936	152.642	1.59986e-06		-8.63335	-29.3917	-16.9791	152.642	1.45635e+07
	-8.7456	-59.7002	-31.0682	152.642	175.751		-10.6557	-2.75715	-2.10941	152.642	2.02359e-06		-8.68311	-27.9352	-16.3881	152.642	1.75751e+07
	-8.79963	-55.8058	-29.9471	152.642	212.095		-10.6556	-2.7578	-2.10935	152.642	2.55955e-06		-8.73413	-26.5045	-15.7158	152.642	2.12095e+07
	-8.85379	-52.0455	-28.9944	152.642	255.955		-10.6559	-2.75755	-2.10858	152.642	3.23746e-06		-8.78505	-25.1298	-15.171	152.642	2.55955e+07
	-8.90887	-48.4152	-27.6824	152.642	308.884		-10.6556	-2.75831	-2.1093	152.642	4.09492e-06		-8.83714	-23.7925	-14.4911	152.642	3.08884e+07
	-8.96343	-44.9722	-26.5335	152.642	372.759		-10.6557	-2.75833	-2.109	152.642	5.17947e-06		-8.88984	-22.5034	-13.8684	152.642	3.72759e+07
	-9.0176	-41.7322	-25.3745	152.642	449.843		-10.6557	-2.75855	-2.10872	152.642	6.55129e-06		-8.9428	-21.2702	-13.2442	152.642	4.49843e+07
	-9.07242	-38.6178	-24.1084	152.642	542.868		-10.6556	-2.75901	-2.10886	152.642	8.28643e-06		-8.99567	-20.0884	-12.647	152.642	5.42868e+07
	-9.12621	-35.7282	-23.0112	152.642	655.129		-10.6557	-2.75952	-2.10872	152.642	1.04811e-05		-9.04927	-18.9486	-12.0924	152.642	6.55129e+07
	-9.18096	-32.9971	-21.6652	152.642	790.604		-10.6556	-2.76013	-2.10873	152.642	1.32571e-05		-9.10308	-17.8614	-11.4633	152.642	7.90604e+07
	-9.23603	-30.4344	-20.3894	152.642	954.095		-10.6558	-2.76092	-2.10833	152.642	1.67683e-05		-9.15767	-16.8193	-10.8719	152.642	9.54095e+07
	-9.29056	-28.0607	-19.2596	152.642	1151.4		-10.6556	-2.76249	-2.10909	152.642	2.12095e-05		-9.21183	-15.8314	-10.324	152.642	1.1514e+08
	-9.34455	-25.8827	-18.1284	152.642	1389.5		-10.6556	-2.76408	-2.10897	152.642	2.6827e-05		-9.266	-14.893	-9.81301	152.642	1.3895e+08
	-9.39943	-23.8551	-17.0735	152.642	1676.83		-10.6556	-2.76525	-2.10882	152.642	3.39322e-05		-9.32086	-13.9977	-9.26099	152.642	1.67683e+08
	-9.454	-22.0121	-15.9968	152.642	2023.59		-10.6555	-2.76703	-2.10974	152.642	4.29193e-05		-9.37562	-13.1507	-8.77096	152.642	2.02359e+08
	-9.50886	-20.3253	-15.0361	152.642	2442.05		-10.6554	-2.76976	-2.10978	152.642	5.42868e-05		-9.43002	-12.3532	-8.29172	152.642	2.44205e+08
	-9.56313	-18.8089	-14.1293	152.642	2947.05		-10.6552	-2.77348	-2.11006	152.642	6.86649e-05		-9.48508	-11.5946	-7.84928	152.642	2.94705e+08
	-9.618	-17.4532	-13.2555	152.642	3556.48		-10.6551	-2.77713	-2.11042	152.642	8.68511e-05		-9.53999	-10.8791	-7.37161	152.642	3.55648e+08
	-9.67225	-16.2586	-12.4986	152.642	4291.93		-10.6547	-2.78339	-2.11151	152.642	0.000109854		-9.59458	-10.2157	-7.03645	152.642	4.29193e+08
	-9.72707	-15.2239	-11.8544	152.642	5179.47		-10.6541	-2.7908	-2.11312	152.642	0.00013895		-9.64968	-9.58384	-6.57681	152.642	5.17947e+08
	-9.78158	-14.3431	-11.2529	152.642	6250.55		-10.6532	-2.80164	-2.11518	152.642	0.000175751		-9.7044	-8.99986	-6.22867	152.642	6.25055e+08
	-9.83555	-13.6077	-10.7745	152.642	7543.12		-10.6521	-2.81662	-2.11836	152.642	0.0002223		-9.75933	-8.45096	-5.94114	152.642	7.54312e+08
	-9.88992	-12.9948	-10.3399	152.642	9102.98		-10.6503	-2.83865	-2.12272	152.642	0.000281177		-9.81424	-7.94323	-5.53652	152.642	9.10298e+08
	-9.94408	-12.4482	-10.0353	152.642	10985.4		-10.6479	-2.86981	-2.12925	152.642	0.000355648		-9.86874	-7.469	-5.25668	152.642	1.09854e+09
	-9.99888	-11.8911	-9.51948	152.642	13257.1		-10.6447	-2.91507	-2.13856	152.642	0.000449843		-9.92367	-7.03816	-5.05308	152.642	1.32571e+09
	-10.0527	-11.3334	-9.12677	152.642	15998.6		-10.6403	-2.98027	-2.15164	152.642	0.000568987		-9.97827	-6.62179	-4.75959	152.642	1.59986e+09
	-10.1061	-10.7196	-8.62098	152.642	19307		-10.6346	-3.07421	-2.17067	152.642	0.000719686		-10.0329	-6.26141	-4.47287	152.642	1.9307e+09
	-10.1586	-10.113	-8.15141	152.642	23299.5		-10.6271	-3.1755	-2.19942	152.642	0.000910298		-10.0874	-5.91187	-4.27354	152.642	2.32995e+09
	-10.2094	-9.46862	-7.62587	152.642	28117.7		-10.6177	-3.2776	-2.24444	152.642	0.0011514		-10.1416	-5.57888	-4.13372	152.642	2.81177e+09
	-10.2597	-8.80203	-7.13724	152.642	33932.2		-10.6058	-3.37514	-2.31626	152.642	0.00145635		-10.1955	-5.31085	-4.02748	152.642	3.39322e+09
	-10.3072	-8.20499	-6.5908	152.642	40949.2		-10.5913	-3.47084	-2.43607	152.642	0.00184207		-10.2487	-5.03735	-3.77075	152.642	4.09492e+09
	-10.3516	-7.56411	-6.13535	152.642	49417.1		-10.5735	-3.57333	-2.64225	152.642	0.00232995		-10.301	-4.73401	-3.50913	152.642	4.94171e+09
	-10.3935	-6.96299	-5.60768	152.642	59636.2		-10.5522	-3.70885	-2.99156	152.642	0.00294705		-10.3517	-4.5104	-3.317	152.642	5.96362e+09
	-10.4329	-6.42747	-5.16292	152.642	71968.6		-10.5271	-3.94021	-3.06504	152.642	0.00372759		-10.3999	-4.31838	-3.18546	152.642	7.19686e+09
	-10.4684	-5.84801	-4.76004	152.642	86851.1		-10.4973	-4.28831	-3.1593	152.642	0.00471487		-10.4449	-4.08795	-3.09819	152.642	8.68511e+09
	-10.5006	-5.42073	-4.24654	152.642	104811		-10.4622	-4.58536	-3.3503	152.642	0.00596362		-10.4855	-3.81317	-3.03414	152.642	1.04811e+10
	-10.5291	-4.91799	-4.05148	152.642	126486		-10.4213	-5.02204	-3.7637	152.642	0.00754312		-10.5213	-3.63779	-2.84114	152.642	1.26486e+10
	-10.5546	-4.54929	-3.53279	152.642	152642		-10.3733	-5.59003	-4.12807	152.642	0.00954095		-10.5516	-3.5191	-2.55788	152.642	1.52642e+10
	-10.5764	-4.26559	-3.21373	152.642	184207		-10.3172	-6.35072	-4.5277	152.642	0.0120679		-10.5767	-3.42123	-2.3835	152.642	1.84207e+10
	-10.5945	-3.84768	-3.09463	152.642	222300		-10.2504	-7.32783	-5.12901	152.642	0.0152642		-10.5969	-3.32093	-2.27897	152.642	2.223e+10
	-10.6096	-3.62105	-3.01605	152.642	268270		-10.1703	-8.63925	-5.82114	152.642	0.019307		-10.6126	-3.21269	-2.21599	152.642	2.6827e+10
	-10.6217	-3.49465	-2.59784	152.642	323746		-10.076	-10.4439	-6.58246	152.642	0.0244205		-10.6248	-3.09726	-2.1776	152.642	3.23746e+10
	-10.6311	-3.3802	-2.35595	152.642	390694		-9.96412	-12.8986	-7.6624	152.642	0.0308884		-10.6336	-2.98666	-2.15515	152.642	3.90694e+10
	-10.638	-3.2545	-2.24531	152.642	471487		-9.83578	-16.203	-8.89897	152.642	0.0390694		-10.6401	-2.90815	-2.14042	152.642	4.71487e+10
	-10.6431	-3.12064	-2.19116	152.642	568987		-9.69046	-20.6173	-10.3434	152.642	0.0494171		-10.6448	-2.85715	-2.13022	152.642	5.68987e+10
[truncated: 503 more rows]

## Sheet: 4c-f & S7
	Optimising CLpATX																					Optimise CLpATL
	16b,							nB = 300							nB = 600							nB = 1								nB = 300								nB = 600
	Optimal parameters			Optimal outputs				Optimal parameters			Optimal outputs				Optimal parameters			Optimal outputs				Optimal parameters				Optimal outputs				Optimal parameters				Optimal outputs				Optimal parameters				Optimal outputs
	wA	bB	kB	-log(P0)	-T50	-T±10		wA	bB	kB	-log(P0)	-T50	-T±10		wA	bB	kB	-log(P0)	-T50	-T±10		wA	wC	bB	kB	-log(P0)	-T50	-T±10		wA	wC	bB	kB	-log(P0)	-T50	-T±10		wA	wC	bB	kB	-log(P0)	-T50	-T±10
	0.298997	0.999756	1000.67	-7.59204	-129.148	-35.9279		0.100218	0.00483031	29303.8	-7.68549	-91.2505	-20.0285		0.100997	0.00111126	7083.36	-7.69733	-91.2849	-20.351		0.588544	864.303	0.710284	2001.34	-7.00006	-252.867	-25.3869		0.338099	998.283	0.253527	1000.83	-7.00216	-179.327	-109.424		263.773	632.525	0.00100081	14341.3	-10.6819	-1.76372	-1.14911
	431.585	0.0190489	52820.4	-10.6904	-1.84532	-1.16653		0.169248	0.869264	1004.87	-7.00006	-84.3518	-22.794		0.200912	0.690037	1075.93	-7.00008	-74.8605	-20.6965		0.121575	959.827	0.763831	5538.67	-7.00533	-224.401	-153.609		0.553245	999.881	0.262212	1001.43	-7.07406	-176.485	-110.911		0.806592	998.916	0.168198	1001	-7.2841	-153.876	-88.0402
	3.21042	0.983647	1007.17	-7.98786	-119.248	-40.0746		2.28435	0.947207	1001.36	-7.60241	-55.2987	-27.1634		1.36891	0.946427	1000.53	-7.42901	-48.0077	-22.6729		0.180365	860.371	0.367107	3580.05	-7.16723	-212.688	-143.064		0.360984	999.446	0.265182	1001.52	-7.00023	-178.959	-109.665		0.33615	997.153	0.150236	1000.19	-7.16721	-157.436	-82.0447
	1.08486	0.80843	1013.86	-7.87631	-123.013	-38.2326		250.068	0.00100512	436580	-10.6857	-1.76793	-1.1499		254.222	0.00101098	13153.3	-10.6817	-1.7752	-1.15163		0.591292	867.612	0.710084	2000.22	-7.00015	-253.019	-25.3531		357.607	306.29	0.0010006	3064.54	-10.6861	-1.81804	-1.15933		896.354	694.314	0.00180546	1057.7	-10.6754	-2.29545	-0.838862
	0.298997	0.999756	1000.67	-7.59204	-129.148	-35.9279		250.068	0.00100512	436580	-10.6857	-1.76793	-1.1499		1.37778	0.632016	1018.04	-7.60201	-47.265	-21.9385		409.543	303.399	0.00506096	11663.8	-10.6905	-1.8109	-1.15688		100.871	846.124	0.0196594	1152.59	-8.82617	-71.6693	-44.8129		17.7097	993.012	0.0185393	1053.07	-8.47933	-95.5432	-57.5994
	24.053	0.514889	1131.19	-8.51132	-84.127	-35.9726		35.9563	0.0182491	1196.92	-9.5363	-16.3483	-12.3985		0.225103	0.640059	1006.75	-7.06664	-73.2375	-20.4007		0.220565	882.396	0.232651	2380.6	-7.21102	-212.379	-145.127		2.14993	940.095	0.0893172	1151.57	-7.65579	-154.864	-94.1225		23.2435	948.989	0.014884	1063.15	-8.6116	-85.0666	-51.6667
	8.44264	0.738615	1136.77	-8.25196	-102.902	-38.3342		27.4397	0.0153802	1400.56	-9.5769	-15.4416	-11.7449		211.515	0.00236108	13128.4	-10.6622	-2.46269	-1.78376		0.592623	868.012	0.707575	2004.39	-7.00204	-252.756	-25.3899		98.9008	573.111	0.00120147	3049.1	-10.3503	-7.67318	-5.98796		0.440942	978.58	0.131023	1003.26	-7.25843	-156.585	-84.7439
	6.44766	0.67225	1089.8	-8.22673	-104.711	-38.3689		0.195932	0.75347	1077.68	-7.1111	-81.3937	-22.3588		14.0595	0.019206	1151.07	-9.33553	-17.5586	-12.6582		63.6114	790.923	0.117702	3233.68	-8.4608	-121.296	-82.8114		68.2344	888.307	0.0144394	1040.69	-8.8062	-74.9352	-46.7097		263.773	633.083	0.00100083	14444.8	-10.6818	-1.76234	-1.14911
	255.096	0.019848	9776.7	-10.4167	-6.82133	-5.49718		0.252403	0.00620558	11167.5	-8.08268	-72.6779	-19.2034		0.37817	0.824776	1055.57	-7.14582	-64.1298	-20.6219		61.9207	415.36	0.00718849	9670.84	-10.0282	-15.3496	-10.6304		0.431081	984.86	0.125663	1057.89	-7.2639	-173.867	-104.296		53.1336	795.941	0.00159405	1390.43	-9.73439	-20.9999	-15.1811
	128.837	0.0327609	36405.3	-10.4745	-5.86339	-4.71457		83.9631	0.00167342	2713.59	-10.4474	-5.85646	-4.51639		1.55156	0.854736	1003.97	-7.5007	-46.5602	-22.5259		0.234978	832.257	0.229416	2578.67	-7.25497	-207.502	-138.989		0.42996	998.843	0.260756	1001.37	-7.03438	-178.069	-110.419		32.5415	929.694	0.09616	1062.93	-8.08232	-110.997	-73.9766
	13.3044	0.461528	1486.04	-8.53265	-82.2565	-35.3474		127.67	0.00346102	2073.37	-10.3605	-7.2251	-5.8831		0.814001	0.916618	1014.84	-7.31908	-53.7401	-21.7475		0.134007	946.002	0.460031	3701.39	-7.05256	-221.397	-150.43		45.7279	892.411	0.0086522	1324.56	-8.99051	-59.9741	-37.1964		2.79764	938.832	0.0475511	1042.69	-7.88039	-134.467	-77.2523
	119.112	0.189287	1989.12	-9.20163	-37.3484	-23.5296		0.10615	0.00221798	30570.9	-7.71823	-90.336	-20.351		148.128	0.00206628	1122.66	-10.3746	-6.95272	-5.60428		0.29878	812.951	0.174766	2109.43	-7.31755	-204.265	-137.589		30.2572	866.812	0.0196285	1339.57	-8.63475	-87.6794	-53.7966		98.0409	754.592	0.00152454	6142.22	-10.4412	-6.11006	-4.6378
[truncated: 88 more rows]

## Sheet: 4g-i & S8a-d
	Robustness analysis for CLpATX - parameters varied by ±10%
[truncated: 20,005 more rows]

## Sheet: 4j-l & S8i-l
	Robustness analysis for CLpATL - parameters varied by ±10%
[truncated: 20,005 more rows]

[truncated: 20 more sheets: 5b,c, 6b,c, 6f-h, 8d-g & S24c-h & S25 & 27, 8h-j, 9a-d, S3b-g  & S4, S3h-j & S5, S9, S11a-f & S12, S11g-i, S13, S14, S15a-e, S15f-k, S16-g &S17, S16h-j & S19, S20, S21a-g & S22, S24i-n & S26 & S28 & S29]
